# Supplementary material for: A New Class of Uracil–DNA Glycosylase Inhibitors Active against Human and Vaccinia Virus Enzyme
Source: Molecules. 2021 Nov 3;26(21):6668. doi: 10.3390/molecules26216668 (PMC8587785; doi:10.3390/molecules26216668)
Supplement: Supplementary file 1 [file molecules-26-06668-s001.zip]

Archive with 6 entries (6 files):
- Figure S2.pdf
- hUNG_671.zip
- low_mw.sdf
- Table S1.pdf
- 4B_hUNG.pdb
- Figure S1.pdf
