# Supplementary material for: A New Class of Uracil–DNA Glycosylase Inhibitors Active against Human and Vaccinia Virus Enzyme
Source: Molecules. 2021 Nov 3;26(21):6668. doi: 10.3390/molecules26216668 (PMC8587785; doi:10.3390/molecules26216668)
Supplement: Supplementary file 1 [file molecules-26-06668-s001.zip › low_mw.sdf]

0
     RDKit          3D

 22 24  0  0  1  0  0  0  0  0999 V2000
  -14.5758    0.2205    2.8552 C   0  0  0  0  0  0  0  0  0  0  0  0
  -15.4060    1.9137    4.5324 N   0  0  0  0  0  0  0  0  0  0  0  0
  -15.1595   -0.4118    5.2366 N   0  0  0  0  0  0  0  0  0  0  0  0
  -14.9469    1.5726    3.2124 C   0  0  0  0  0  0  0  0  0  0  0  0
  -14.7037   -0.7720    3.9394 C   0  0  0  0  0  0  0  0  0  0  0  0
  -15.5118    0.9390    5.5312 C   0  0  0  0  0  0  0  0  0  0  0  0
  -14.2331    1.8810   -1.3212 C   0  0  0  0  0  0  0  0  0  0  0  0
  -14.1573   -0.1128    1.6920 C   0  0  0  0  0  0  0  0  0  0  0  0
  -14.7725    1.1060   -0.3911 O   0  0  0  0  0  0  0  0  0  0  0  0
  -13.9610    0.7312    0.5133 C   0  0  0  0  0  0  0  0  0  0  0  0
  -14.9247    2.4440   -2.4572 C   0  0  0  0  0  0  0  0  0  0  0  0
  -12.9179    2.0315   -0.9891 C   0  0  0  0  0  0  0  0  0  0  0  0
  -12.7427    1.2901    0.1934 C   0  0  0  0  0  0  0  0  0  0  0  0
  -14.4009   -1.9717    3.7144 O   0  0  0  0  0  0  0  0  0  0  0  0
  -14.8954    2.5137    2.4145 O   0  0  0  0  0  0  0  0  0  0  0  0
  -15.9181    1.2718    6.6794 O   0  0  0  0  0  0  0  0  0  0  0  0
  -15.7901    3.4860   -2.4615 C   0  0  0  0  0  0  0  0  0  0  0  0
  -16.2118    4.3144   -0.9821 Cl  0  0  0  0  0  0  0  0  0  0  0  0
  -14.6718    1.8568   -3.7038 C   0  0  0  0  0  0  0  0  0  0  0  0
  -16.3954    3.9494   -3.6414 C   0  0  0  0  0  0  0  0  0  0  0  0
  -15.2484    2.2880   -4.8738 C   0  0  0  0  0  0  0  0  0  0  0  0
  -16.1237    3.3537   -4.8295 C   0  0  0  0  0  0  0  0  0  0  0  0
  1  8  2  3
  1  5  1  0
  1  4  1  0
  2  6  1  0
  2  4  1  0
  3  6  1  0
  3  5  1  0
  4 15  2  0
  5 14  2  0
  6 16  2  0
  7 12  2  0
  7 11  1  0
  7  9  1  0
  8 10  1  0
  9 10  1  0
 10 13  2  0
 11 19  1  0
 11 17  2  0
 12 13  1  0
 17 20  1  0
 17 18  1  0
 19 21  2  0
 20 22  2  0
 21 22  1  0
M  END
$$$$
1
     RDKit          3D

 21 23  0  0  1  0  0  0  0  0999 V2000
  -13.2076   -0.6543    0.6064 N   0  0  0  0  0  0  0  0  0  0  0  0
  -14.3934    0.1171    0.3601 C   0  0  0  0  0  0  0  0  0  0  0  0
  -13.1862   -0.8769    2.0260 C   0  0  0  0  0  0  0  0  0  0  0  0
  -12.2683   -1.1069   -0.2535 O   0  0  0  0  0  0  0  0  0  0  0  0
  -14.3593   -0.2345    2.6032 C   0  0  0  0  0  0  0  0  0  0  0  0
  -15.0962    0.3687    1.6099 C   0  0  0  0  0  0  0  0  0  0  0  0
  -12.4683   -1.4768   -1.5727 C   0  0  0  0  0  0  0  0  0  0  0  0
  -14.7750    0.5212   -0.7765 O   0  0  0  0  0  0  0  0  0  0  0  0
  -12.2904   -1.5210    2.6244 O   0  0  0  0  0  0  0  0  0  0  0  0
  -12.5395   -2.8737   -1.9817 C   0  0  0  0  0  0  0  0  0  0  0  0
  -12.5892   -0.5619   -2.4228 O   0  0  0  0  0  0  0  0  0  0  0  0
  -12.9855   -3.2129   -3.2405 C   0  0  0  0  0  0  0  0  0  0  0  0
  -12.1710   -3.9079   -1.1414 C   0  0  0  0  0  0  0  0  0  0  0  0
  -12.6937   -5.5723   -2.8100 C   0  0  0  0  0  0  0  0  0  0  0  0
  -12.2476   -5.2339   -1.5511 C   0  0  0  0  0  0  0  0  0  0  0  0
  -13.0635   -4.5463   -3.6537 C   0  0  0  0  0  0  0  0  0  0  0  0
  -12.8038   -7.3969   -3.3813 Br  0  0  0  0  0  0  0  0  0  0  0  0
  -16.2661    1.0461    1.9403 C   0  0  0  0  0  0  0  0  0  0  0  0
  -14.7925   -0.1567    3.9034 C   0  0  0  0  0  0  0  0  0  0  0  0
  -15.9556    0.5124    4.2612 C   0  0  0  0  0  0  0  0  0  0  0  0
  -16.6714    1.1058    3.2431 C   0  0  0  0  0  0  0  0  0  0  0  0
  1  4  1  0
  1  3  1  0
  1  2  1  0
  2  8  2  0
  2  6  1  0
  3  9  2  0
  3  5  1  0
  4  7  1  0
  5  6  2  0
  5 19  1  0
  6 18  1  0
  7 11  2  0
  7 10  1  0
 10 13  1  0
 10 12  2  0
 12 16  1  0
 13 15  2  0
 14 16  2  0
 14 17  1  0
 14 15  1  0
 18 21  2  0
 19 20  2  0
 20 21  1  0
M  END
$$$$
2
     RDKit          3D

 16 17  0  0  1  0  0  0  0  0999 V2000
  -14.5830    0.1371    2.8022 C   0  0  0  0  0  0  0  0  0  0  0  0
  -15.2100   -0.2994    5.2236 N   0  0  0  0  0  0  0  0  0  0  0  0
  -15.3563    1.9893    4.2767 N   0  0  0  0  0  0  0  0  0  0  0  0
  -14.7594   -0.7510    3.9666 C   0  0  0  0  0  0  0  0  0  0  0  0
  -14.9015    1.5471    2.9970 C   0  0  0  0  0  0  0  0  0  0  0  0
  -15.5070    1.0934    5.3607 C   0  0  0  0  0  0  0  0  0  0  0  0
  -14.1951   -0.3607    1.6400 C   0  0  0  0  0  0  0  0  0  0  0  0
  -13.9869    0.4371    0.4441 C   0  0  0  0  0  0  0  0  0  0  0  0
  -12.9410    1.2067    0.1102 N   0  0  0  0  0  0  0  0  0  0  0  0
  -13.2116    1.7996   -1.0775 C   0  0  0  0  0  0  0  0  0  0  0  0
  -14.9429    0.5570   -0.5796 C   0  0  0  0  0  0  0  0  0  0  0  0
  -14.4901   -1.9776    3.8194 O   0  0  0  0  0  0  0  0  0  0  0  0
  -14.7851    2.3819    2.0512 O   0  0  0  0  0  0  0  0  0  0  0  0
  -14.4506    1.4143   -1.5323 C   0  0  0  0  0  0  0  0  0  0  0  0
  -15.9159    1.5244    6.4899 O   0  0  0  0  0  0  0  0  0  0  0  0
  -11.7089    1.3435    0.8725 C   0  0  0  0  0  0  0  0  0  0  0  0
  1  7  2  3
  1  5  1  0
  1  4  1  0
  2  6  1  0
  2  4  1  0
  3  6  1  0
  3  5  1  0
  4 12  2  0
  5 13  2  0
  6 15  2  0
  7  8  1  0
  8 11  2  0
  8  9  1  0
  9 16  1  0
  9 10  1  0
 10 14  2  0
 11 14  1  0
M  END
$$$$
3
     RDKit          3D

 22 23  0  0  1  0  0  0  0  0999 V2000
  -14.9892   -0.1790    2.5041 C   0  0  0  0  0  0  0  0  0  0  0  0
  -14.8004   -0.4920    5.0708 N   0  0  0  0  0  0  0  0  0  0  0  0
  -16.1654    1.3267    4.1227 N   0  0  0  0  0  0  0  0  0  0  0  0
  -15.8384    0.9229    2.7686 C   0  0  0  0  0  0  0  0  0  0  0  0
  -14.4956   -0.8746    3.7463 C   0  0  0  0  0  0  0  0  0  0  0  0
  -15.6960    0.7043    5.1786 C   0  0  0  0  0  0  0  0  0  0  0  0
  -12.4833    4.1699    1.6915 C   0  0  0  0  0  0  0  0  0  0  0  0
  -11.8153    3.0797    0.9211 C   0  0  0  0  0  0  0  0  0  0  0  0
  -14.2976   -0.4997    1.4465 C   0  0  0  0  0  0  0  0  0  0  0  0
  -16.3467    1.5976    1.7924 O   0  0  0  0  0  0  0  0  0  0  0  0
  -13.7432   -1.8948    3.5610 O   0  0  0  0  0  0  0  0  0  0  0  0
  -15.9171    1.0304    6.4369 O   0  0  0  0  0  0  0  0  0  0  0  0
  -12.5512    2.0356    0.4735 C   0  0  0  0  0  0  0  0  0  0  0  0
  -13.6546   -0.7012    0.3272 N   0  0  0  0  0  0  0  0  0  0  0  0
  -13.5922    3.6922    2.3735 F   0  0  0  0  0  0  0  0  0  0  0  0
  -11.5568    4.4809    2.7600 F   0  0  0  0  0  0  0  0  0  0  0  0
  -12.6969    5.2746    1.0337 F   0  0  0  0  0  0  0  0  0  0  0  0
  -12.0171    1.0062   -0.2359 C   0  0  0  0  0  0  0  0  0  0  0  0
  -10.4773    3.1606    0.6933 C   0  0  0  0  0  0  0  0  0  0  0  0
  -12.9237   -0.0831   -0.6647 C   0  0  0  0  0  0  0  0  0  0  0  0
   -9.9079    2.1002   -0.0472 C   0  0  0  0  0  0  0  0  0  0  0  0
  -10.6593    1.0474   -0.5109 C   0  0  0  0  0  0  0  0  0  0  0  0
  1  9  2  3
  1  5  1  0
  1  4  1  0
  2  6  1  0
  2  5  1  0
  3  6  1  0
  3  4  1  0
  4 10  2  0
  5 11  2  0
  6 12  2  0
  7 17  1  0
  7 16  1  0
  7 15  1  0
  7  8  1  0
  8 19  2  0
  8 13  1  0
  9 14  1  0
 13 18  2  0
 14 20  1  0
 18 22  1  0
 18 20  1  0
 19 21  1  0
 21 22  2  0
M  END
$$$$
4
     RDKit          3D

 18 21  0  0  1  0  0  0  0  0999 V2000
  -14.6338    0.8789    2.8637 C   0  0  0  0  0  0  0  0  0  0  0  0
  -15.0281    1.0227    1.4225 C   0  0  0  0  0  0  0  0  0  0  0  0
  -14.7966   -0.4604    3.4061 C   0  0  0  0  0  0  0  0  0  0  0  0
  -15.1218   -0.3251    4.7772 N   0  0  0  0  0  0  0  0  0  0  0  0
  -13.2308    1.4233    2.9986 C   0  0  0  0  0  0  0  0  0  0  0  0
  -15.5475    1.0281    4.9609 C   0  0  0  0  0  0  0  0  0  0  0  0
  -15.4780    1.7029    3.7037 N   0  0  0  0  0  0  0  0  0  0  0  0
  -12.6760    0.9443    0.7343 N   0  0  0  0  0  0  0  0  0  0  0  0
  -13.9660    3.2466    1.5225 N   0  0  0  0  0  0  0  0  0  0  0  0
  -13.9803    0.4785    0.4782 C   0  0  0  0  0  0  0  0  0  0  0  0
  -15.1162    2.5123    1.1602 C   0  0  0  0  0  0  0  0  0  0  0  0
  -13.3088    2.9000    2.7212 C   0  0  0  0  0  0  0  0  0  0  0  0
  -12.2522    0.7539    2.0827 C   0  0  0  0  0  0  0  0  0  0  0  0
  -14.6689   -1.5244    2.7633 O   0  0  0  0  0  0  0  0  0  0  0  0
  -15.9188    1.5212    6.0622 O   0  0  0  0  0  0  0  0  0  0  0  0
  -13.0528    3.3618    0.4216 C   0  0  0  0  0  0  0  0  0  0  0  0
  -12.2722    2.1405    0.1132 C   0  0  0  0  0  0  0  0  0  0  0  0
  -16.3228    0.3499    1.1092 C   0  0  0  0  0  0  0  0  0  0  0  0
  1  7  1  0
  1  5  1  0
  1  3  1  0
  1  2  1  0
  2 18  1  0
  2 11  1  0
  2 10  1  0
  3 14  2  0
  3  4  1  0
  4  6  1  0
  5 13  1  0
  5 12  1  0
  6 15  2  0
  6  7  1  0
  8 10  1  0
  8 17  1  0
  8 13  1  0
  9 11  1  0
  9 16  1  0
  9 12  1  0
 16 17  1  0
M  END
$$$$
5
     RDKit          3D

 21 23  0  0  1  0  0  0  0  0999 V2000
  -14.6393   -0.0158    2.7741 C   0  0  0  0  0  0  0  0  0  0  0  0
  -15.1755   -0.1939    5.2473 N   0  0  0  0  0  0  0  0  0  0  0  0
  -15.4429    1.9547    4.1375 N   0  0  0  0  0  0  0  0  0  0  0  0
  -15.0085    1.3888    2.8815 C   0  0  0  0  0  0  0  0  0  0  0  0
  -14.7458   -0.7777    4.0276 C   0  0  0  0  0  0  0  0  0  0  0  0
  -15.5292    1.1763    5.3189 C   0  0  0  0  0  0  0  0  0  0  0  0
  -14.2688   -0.6085    1.6739 C   0  0  0  0  0  0  0  0  0  0  0  0
  -13.7252    1.4782   -3.5985 N   0  0  0  0  0  0  0  0  0  0  0  0
  -13.8639    0.9696   -2.2792 C   0  0  0  0  0  0  0  0  0  0  0  0
  -14.9532    2.1364    1.8848 O   0  0  0  0  0  0  0  0  0  0  0  0
  -14.4327   -2.0145    3.9900 O   0  0  0  0  0  0  0  0  0  0  0  0
  -15.9174    1.7102    6.4123 O   0  0  0  0  0  0  0  0  0  0  0  0
  -14.1469   -0.0447    0.3504 C   0  0  0  0  0  0  0  0  0  0  0  0
  -15.0995    0.8456   -1.6870 C   0  0  0  0  0  0  0  0  0  0  0  0
  -12.7691    0.5777   -1.5365 C   0  0  0  0  0  0  0  0  0  0  0  0
  -12.9042    0.0840   -0.2572 C   0  0  0  0  0  0  0  0  0  0  0  0
  -15.2273    0.3482   -0.4016 C   0  0  0  0  0  0  0  0  0  0  0  0
  -13.4720    0.6671   -4.7708 C   0  0  0  0  0  0  0  0  0  0  0  0
  -13.8097    2.8509   -3.9787 C   0  0  0  0  0  0  0  0  0  0  0  0
  -14.1054    2.8675   -5.4647 C   0  0  0  0  0  0  0  0  0  0  0  0
  -14.0439    1.4485   -5.9345 C   0  0  0  0  0  0  0  0  0  0  0  0
  1  7  2  3
  1  5  1  0
  1  4  1  0
  2  6  1  0
  2  5  1  0
  3  6  1  0
  3  4  1  0
  4 10  2  0
  5 11  2  0
  6 12  2  0
  7 13  1  0
  8 19  1  0
  8 18  1  0
  8  9  1  0
  9 15  1  0
  9 14  2  0
 13 17  2  0
 13 16  1  0
 14 17  1  0
 15 16  2  0
 18 21  1  0
 19 20  1  0
 20 21  1  0
M  END
$$$$
6
     RDKit          3D

 20 23  0  0  1  0  0  0  0  0999 V2000
  -14.6505    0.0418    2.5368 N   0  0  0  0  0  0  0  0  0  0  0  0
  -15.1232    0.6568    1.3263 C   0  0  0  0  0  0  0  0  0  0  0  0
  -13.5894   -0.8961    2.3759 C   0  0  0  0  0  0  0  0  0  0  0  0
  -15.2194    0.3715    3.7647 N   0  0  0  0  0  0  0  0  0  0  0  0
  -14.5714    0.3546    0.0359 C   0  0  0  0  0  0  0  0  0  0  0  0
  -13.0434   -1.1848    1.0368 C   0  0  0  0  0  0  0  0  0  0  0  0
  -13.5468   -0.5531   -0.1037 C   0  0  0  0  0  0  0  0  0  0  0  0
  -16.2915    0.2035    5.6761 N   0  0  0  0  0  0  0  0  0  0  0  0
  -15.8529    1.4462    5.5825 N   0  0  0  0  0  0  0  0  0  0  0  0
  -15.2022    1.5430    4.4183 C   0  0  0  0  0  0  0  0  0  0  0  0
  -15.9047   -0.4622    4.5600 C   0  0  0  0  0  0  0  0  0  0  0  0
  -16.0571    1.4876    1.4226 O   0  0  0  0  0  0  0  0  0  0  0  0
  -13.1095   -1.4894    3.3752 O   0  0  0  0  0  0  0  0  0  0  0  0
  -13.0385   -0.8198   -1.3650 C   0  0  0  0  0  0  0  0  0  0  0  0
  -15.0770    0.9857   -1.0763 C   0  0  0  0  0  0  0  0  0  0  0  0
  -12.0198   -2.0805    0.8479 C   0  0  0  0  0  0  0  0  0  0  0  0
  -11.5007   -2.3564   -0.4029 C   0  0  0  0  0  0  0  0  0  0  0  0
  -14.5630    0.7148   -2.3440 C   0  0  0  0  0  0  0  0  0  0  0  0
  -13.5359   -0.1939   -2.4977 C   0  0  0  0  0  0  0  0  0  0  0  0
  -12.0063   -1.7273   -1.5288 C   0  0  0  0  0  0  0  0  0  0  0  0
  1  4  1  0
  1  3  1  0
  1  2  1  0
  2 12  2  0
  2  5  1  0
  3 13  2  0
  3  6  1  0
  4 11  1  0
  4 10  1  0
  5  7  2  0
  5 15  1  0
  6 16  2  0
  6  7  1  0
  7 14  1  0
  8  9  1  0
  8 11  2  0
  9 10  2  0
 14 20  1  0
 14 19  2  0
 15 18  2  0
 16 17  1  0
 17 20  2  0
 18 19  1  0
M  END
$$$$
7
     RDKit          3D

 18 19  0  0  1  0  0  0  0  0999 V2000
  -16.5416    5.8654   -0.9925 N   0  0  0  0  0  0  0  0  0  0  0  0
  -15.3021   -0.3742    5.1793 N   0  0  0  0  0  0  0  0  0  0  0  0
  -16.8069    4.4789   -1.2247 C   0  0  0  0  0  0  0  0  0  0  0  0
  -15.4991    6.2533   -0.1025 C   0  0  0  0  0  0  0  0  0  0  0  0
  -14.6501   -0.7825    3.9795 C   0  0  0  0  0  0  0  0  0  0  0  0
  -15.6137    1.0197    5.2495 C   0  0  0  0  0  0  0  0  0  0  0  0
  -14.7556    1.4716    3.0075 N   0  0  0  0  0  0  0  0  0  0  0  0
  -15.0492    3.9715    0.3771 N   0  0  0  0  0  0  0  0  0  0  0  0
  -15.8688    3.4826   -0.6623 C   0  0  0  0  0  0  0  0  0  0  0  0
  -14.6609    0.0438    2.7838 C   0  0  0  0  0  0  0  0  0  0  0  0
  -15.7059    1.8283    4.0441 C   0  0  0  0  0  0  0  0  0  0  0  0
  -14.4309    5.2202    0.1534 C   0  0  0  0  0  0  0  0  0  0  0  0
  -17.7940    4.1039   -1.8793 O   0  0  0  0  0  0  0  0  0  0  0  0
  -15.4624    7.3872    0.4426 O   0  0  0  0  0  0  0  0  0  0  0  0
  -14.0436   -1.8930    3.9462 O   0  0  0  0  0  0  0  0  0  0  0  0
  -15.8040    1.5056    6.4167 O   0  0  0  0  0  0  0  0  0  0  0  0
  -15.2336    2.0190    1.7415 C   0  0  0  0  0  0  0  0  0  0  0  0
  -14.3046    2.9977    1.1291 C   0  0  0  0  0  0  0  0  0  0  0  0
  1  4  1  0
  1  3  1  0
  2  5  1  0
  2  6  1  0
  3 13  2  0
  3  9  1  0
  4 14  2  0
  4 12  1  0
  5 15  2  0
  5 10  1  0
  6 16  2  0
  6 11  1  0
  7 11  1  0
  7 10  1  0
  7 17  1  0
  8  9  1  0
  8 18  1  0
  8 12  1  0
 17 18  1  0
M  END
$$$$
8
     RDKit          3D

 18 19  0  0  1  0  0  0  0  0999 V2000
  -14.9672   -0.0582    2.5632 C   0  0  0  0  0  0  0  0  0  0  0  0
  -14.8884   -0.3847    5.0540 N   0  0  0  0  0  0  0  0  0  0  0  0
  -16.0200    1.5848    4.1285 N   0  0  0  0  0  0  0  0  0  0  0  0
  -14.5689   -0.8192    3.7580 C   0  0  0  0  0  0  0  0  0  0  0  0
  -15.7058    1.1628    2.7869 C   0  0  0  0  0  0  0  0  0  0  0  0
  -15.6176    0.8224    5.2530 C   0  0  0  0  0  0  0  0  0  0  0  0
  -14.6291   -0.5349    1.4081 C   0  0  0  0  0  0  0  0  0  0  0  0
  -14.9035    0.0278    0.0910 C   0  0  0  0  0  0  0  0  0  0  0  0
  -16.0709    1.8509    1.8115 O   0  0  0  0  0  0  0  0  0  0  0  0
  -13.9225   -1.8922    3.6188 O   0  0  0  0  0  0  0  0  0  0  0  0
  -15.9117    1.2262    6.3968 O   0  0  0  0  0  0  0  0  0  0  0  0
  -13.9456    0.1577   -0.8397 C   0  0  0  0  0  0  0  0  0  0  0  0
  -14.1655    0.7105   -2.1640 C   0  0  0  0  0  0  0  0  0  0  0  0
  -15.1731    1.6503   -2.3054 C   0  0  0  0  0  0  0  0  0  0  0  0
  -13.4494    0.3699   -3.2806 C   0  0  0  0  0  0  0  0  0  0  0  0
  -13.7277    0.9464   -4.4983 C   0  0  0  0  0  0  0  0  0  0  0  0
  -15.4479    2.2242   -3.5251 C   0  0  0  0  0  0  0  0  0  0  0  0
  -14.7254    1.8793   -4.6475 C   0  0  0  0  0  0  0  0  0  0  0  0
  1  7  2  0
  1  5  1  0
  1  4  1  0
  2  6  1  0
  2  4  1  0
  3  6  1  0
  3  5  1  0
  4 10  2  0
  5  9  2  0
  6 11  2  0
  7  8  1  0
  8 12  2  0
 12 13  1  0
 13 15  1  0
 13 14  2  0
 14 17  1  0
 15 16  2  0
 16 18  1  0
 17 18  2  0
M  END
$$$$
9
     RDKit          3D

 21 22  0  0  1  0  0  0  0  0999 V2000
  -14.6944    0.0008    2.9637 C   0  0  0  0  0  0  0  0  0  0  0  0
  -15.2693   -0.1498    5.4302 N   0  0  0  0  0  0  0  0  0  0  0  0
  -15.4096    2.0177    4.3232 N   0  0  0  0  0  0  0  0  0  0  0  0
  -15.0060    1.4593    3.1052 C   0  0  0  0  0  0  0  0  0  0  0  0
  -14.8574   -0.7733    4.2146 C   0  0  0  0  0  0  0  0  0  0  0  0
  -15.5446    1.2193    5.5058 C   0  0  0  0  0  0  0  0  0  0  0  0
  -13.7174   -0.1243   -3.0043 N   0  0  0  0  0  0  0  0  0  0  0  0
  -13.3916   -0.6987   -1.7472 C   0  0  0  0  0  0  0  0  0  0  0  0
  -14.2018   -0.3800    1.8714 C   0  0  0  0  0  0  0  0  0  0  0  0
  -13.9436   -0.2443   -0.5800 C   0  0  0  0  0  0  0  0  0  0  0  0
  -12.5049   -1.7643   -1.6407 C   0  0  0  0  0  0  0  0  0  0  0  0
  -13.1563   -0.5848   -4.1255 O   0  0  0  0  0  0  0  0  0  0  0  0
  -14.5236    0.8347   -2.9937 O   0  0  0  0  0  0  0  0  0  0  0  0
  -13.6591   -0.8105    0.6723 C   0  0  0  0  0  0  0  0  0  0  0  0
  -14.6208   -2.0061    4.1960 O   0  0  0  0  0  0  0  0  0  0  0  0
  -14.8710    2.1386    2.0434 O   0  0  0  0  0  0  0  0  0  0  0  0
  -15.9022    1.7941    6.5754 O   0  0  0  0  0  0  0  0  0  0  0  0
  -12.1838   -2.3603   -0.4463 C   0  0  0  0  0  0  0  0  0  0  0  0
  -12.7499   -1.8930    0.6846 C   0  0  0  0  0  0  0  0  0  0  0  0
  -11.9742   -2.1845   -2.8461 O   0  0  0  0  0  0  0  0  0  0  0  0
  -12.1189   -3.4949   -3.2933 C   0  0  0  0  0  0  0  0  0  0  0  0
  1  9  2  3
  1  5  1  0
  1  4  1  0
  2  6  1  0
  2  5  1  0
  3  6  1  0
  3  4  1  0
  4 16  2  0
  5 15  2  0
  6 17  2  0
  7 13  1  0
  7 12  2  0
  7  8  1  0
  8 11  2  0
  8 10  1  0
  9 14  1  0
 10 14  2  0
 11 20  1  0
 11 18  1  0
 14 19  1  0
 18 19  2  0
 20 21  1  0
M  CHG  2   7   1  13  -1
M  END
$$$$
10
     RDKit          3D

 22 23  0  0  1  0  0  0  0  0999 V2000
  -15.1017   -0.3381    3.5356 N   0  0  0  0  0  0  0  0  0  0  0  0
  -14.1123    2.8773    1.2782 N   0  0  0  0  0  0  0  0  0  0  0  0
  -13.9703   -0.9202    2.9568 C   0  0  0  0  0  0  0  0  0  0  0  0
  -15.9177    0.7452    3.2097 C   0  0  0  0  0  0  0  0  0  0  0  0
  -15.9127    1.3062    1.8573 C   0  0  0  0  0  0  0  0  0  0  0  0
  -14.7690    1.6976    1.2040 O   0  0  0  0  0  0  0  0  0  0  0  0
  -12.8986    2.9581    2.0752 C   0  0  0  0  0  0  0  0  0  0  0  0
  -14.3112    4.1574    0.7473 C   0  0  0  0  0  0  0  0  0  0  0  0
  -13.4349   -0.4283    1.7343 O   0  0  0  0  0  0  0  0  0  0  0  0
  -15.6646   -0.8498    4.8130 C   0  0  0  0  0  0  0  0  0  0  0  0
  -15.6709    0.7548    5.7299 S   0  0  0  0  0  0  0  0  0  0  0  0
  -13.3031   -1.8947    3.3987 O   0  0  0  0  0  0  0  0  0  0  0  0
  -16.9806    1.4518    1.2307 O   0  0  0  0  0  0  0  0  0  0  0  0
  -13.2195    5.0802    1.2265 C   0  0  0  0  0  0  0  0  0  0  0  0
  -12.1166    4.1198    1.6392 C   0  0  0  0  0  0  0  0  0  0  0  0
  -15.2208    4.5685   -0.0108 O   0  0  0  0  0  0  0  0  0  0  0  0
  -12.5534    2.1686    2.9984 O   0  0  0  0  0  0  0  0  0  0  0  0
  -12.2986   -0.9897    1.1202 C   0  0  0  0  0  0  0  0  0  0  0  0
  -15.5424    1.8340    4.2407 C   0  0  0  0  0  0  0  0  0  0  0  0
  -12.1506   -0.2456   -0.2155 C   0  0  0  0  0  0  0  0  0  0  0  0
  -11.0214   -0.8089    1.8599 C   0  0  0  0  0  0  0  0  0  0  0  0
  -12.5401   -2.4530    0.7392 C   0  0  0  0  0  0  0  0  0  0  0  0
  1 10  1  0
  1  4  1  0
  1  3  1  0
  2  8  1  0
  2  7  1  0
  2  6  1  0
  3 12  2  0
  3  9  1  0
  4 19  1  0
  4  5  1  0
  5 13  2  0
  5  6  1  0
  7 17  2  0
  7 15  1  0
  8 16  2  0
  8 14  1  0
  9 18  1  0
 10 11  1  0
 11 19  1  0
 14 15  1  0
 18 22  1  0
 18 21  1  0
 18 20  1  0
M  END
$$$$
11
     RDKit          3D

 22 25  0  0  1  0  0  0  0  0999 V2000
  -13.0204   -2.1149    1.7285 N   0  0  0  0  0  0  0  0  0  0  0  0
  -12.9335   -0.7080    1.7697 N   0  0  0  0  0  0  0  0  0  0  0  0
  -12.4154   -2.9829    0.7805 C   0  0  0  0  0  0  0  0  0  0  0  0
  -13.7314   -2.9643    2.6269 C   0  0  0  0  0  0  0  0  0  0  0  0
  -11.7578    0.0854    1.7976 C   0  0  0  0  0  0  0  0  0  0  0  0
  -14.0057    0.2224    1.7938 C   0  0  0  0  0  0  0  0  0  0  0  0
  -13.5761   -4.3616    2.2482 C   0  0  0  0  0  0  0  0  0  0  0  0
  -12.7755   -4.3661    1.1256 C   0  0  0  0  0  0  0  0  0  0  0  0
  -12.0936    1.4982    1.8389 C   0  0  0  0  0  0  0  0  0  0  0  0
  -13.4678    1.5740    1.8365 C   0  0  0  0  0  0  0  0  0  0  0  0
  -11.6842   -2.6559   -0.2065 O   0  0  0  0  0  0  0  0  0  0  0  0
  -12.4694   -5.5600    0.5585 N   0  0  0  0  0  0  0  0  0  0  0  0
  -14.4104   -2.5853    3.6218 O   0  0  0  0  0  0  0  0  0  0  0  0
  -10.5972   -0.3923    1.7875 O   0  0  0  0  0  0  0  0  0  0  0  0
  -15.2254   -0.0773    1.7806 O   0  0  0  0  0  0  0  0  0  0  0  0
  -14.0409   -5.5685    2.7596 C   0  0  0  0  0  0  0  0  0  0  0  0
  -14.0558    2.8448    1.8734 C   0  0  0  0  0  0  0  0  0  0  0  0
  -11.2958    2.6416    1.8766 C   0  0  0  0  0  0  0  0  0  0  0  0
  -12.9197   -6.7258    1.0546 C   0  0  0  0  0  0  0  0  0  0  0  0
  -13.7225   -6.7746    2.1740 C   0  0  0  0  0  0  0  0  0  0  0  0
  -11.9075    3.8943    1.9128 C   0  0  0  0  0  0  0  0  0  0  0  0
  -13.2811    3.9793    1.9108 C   0  0  0  0  0  0  0  0  0  0  0  0
  1  4  1  0
  1  3  1  0
  1  2  1  0
  2  6  1  0
  2  5  1  0
  3 11  2  0
  3  8  1  0
  4 13  2  0
  4  7  1  0
  5 14  2  0
  5  9  1  0
  6 15  2  0
  6 10  1  0
  7  8  2  0
  7 16  1  0
  8 12  1  0
  9 10  2  0
  9 18  1  0
 10 17  1  0
 12 19  2  0
 16 20  2  0
 17 22  2  0
 18 21  2  0
 19 20  1  0
 21 22  1  0
M  END
$$$$
12
     RDKit          3D

 16 17  0  0  1  0  0  0  0  0999 V2000
  -16.9204    1.1869    3.8473 N   0  0  0  0  0  0  0  0  0  0  0  0
  -15.0285    1.4854    2.5406 C   0  0  0  0  0  0  0  0  0  0  0  0
  -15.7952    1.3002    4.7191 C   0  0  0  0  0  0  0  0  0  0  0  0
  -16.4710    1.2984    2.4951 C   0  0  0  0  0  0  0  0  0  0  0  0
  -14.6388    1.4834    3.9139 N   0  0  0  0  0  0  0  0  0  0  0  0
  -14.2642    1.6519    1.4910 C   0  0  0  0  0  0  0  0  0  0  0  0
  -12.8294    1.8270    1.6111 C   0  0  0  0  0  0  0  0  0  0  0  0
  -15.8162    1.2475    5.9817 O   0  0  0  0  0  0  0  0  0  0  0  0
  -17.2337    1.2372    1.5003 O   0  0  0  0  0  0  0  0  0  0  0  0
  -12.2919    3.0760    1.9704 C   0  0  0  0  0  0  0  0  0  0  0  0
  -13.2263    4.0751    2.2044 O   0  0  0  0  0  0  0  0  0  0  0  0
  -11.9166    0.8249    1.3749 C   0  0  0  0  0  0  0  0  0  0  0  0
  -10.9338    3.2611    2.0737 C   0  0  0  0  0  0  0  0  0  0  0  0
  -13.2920    5.2324    1.3975 C   0  0  0  0  0  0  0  0  0  0  0  0
  -10.5524    1.0011    1.4764 C   0  0  0  0  0  0  0  0  0  0  0  0
  -10.0410    2.2348    1.8309 C   0  0  0  0  0  0  0  0  0  0  0  0
  1  4  1  0
  1  3  1  0
  2  5  1  0
  2  6  2  0
  2  4  1  0
  3  8  2  0
  3  5  1  0
  4  9  2  0
  6  7  1  0
  7 12  1  0
  7 10  2  0
 10 13  1  0
 10 11  1  0
 11 14  1  0
 12 15  2  0
 13 16  2  0
 15 16  1  0
M  END
$$$$
13
     RDKit          3D

 15 16  0  0  1  0  0  0  0  0999 V2000
  -15.7136   -0.4691    4.4572 N   0  0  0  0  0  0  0  0  0  0  0  0
  -15.6036    0.8064    5.0636 C   0  0  0  0  0  0  0  0  0  0  0  0
  -14.2088    0.4838    2.8320 C   0  0  0  0  0  0  0  0  0  0  0  0
  -14.9783   -0.6451    3.2755 C   0  0  0  0  0  0  0  0  0  0  0  0
  -14.9051    1.8560    3.7638 S   0  0  0  0  0  0  0  0  0  0  0  0
  -13.2443    0.5641    1.9587 C   0  0  0  0  0  0  0  0  0  0  0  0
  -15.9171    1.1574    6.2433 O   0  0  0  0  0  0  0  0  0  0  0  0
  -14.9877   -1.7532    2.6256 O   0  0  0  0  0  0  0  0  0  0  0  0
  -13.1271   -0.3617    0.8374 C   0  0  0  0  0  0  0  0  0  0  0  0
  -12.9078   -2.0666   -1.4242 C   0  0  0  0  0  0  0  0  0  0  0  0
  -12.4207   -1.5379    0.8751 C   0  0  0  0  0  0  0  0  0  0  0  0
  -13.7363   -0.0513   -0.3847 C   0  0  0  0  0  0  0  0  0  0  0  0
  -13.6211   -0.8876   -1.4731 C   0  0  0  0  0  0  0  0  0  0  0  0
  -12.3062   -2.3794   -0.2251 C   0  0  0  0  0  0  0  0  0  0  0  0
  -12.7802   -2.9727   -2.5948 C   0  0  0  0  0  0  0  0  0  0  0  0
  1  4  1  0
  1  2  1  0
  2  7  2  0
  2  5  1  0
  3  5  1  0
  3  6  2  0
  3  4  1  0
  4  8  2  0
  6  9  1  0
  9 12  1  0
  9 11  2  0
 10 14  2  0
 10 15  1  0
 10 13  1  0
 11 14  1  0
 12 13  2  0
M  END
$$$$
14
     RDKit          3D

 12 13  0  0  1  0  0  0  0  0999 V2000
  -15.9207   -0.7342    4.5845 N   0  0  0  0  0  0  0  0  0  0  0  0
  -15.6847    0.6595    4.7358 C   0  0  0  0  0  0  0  0  0  0  0  0
  -15.1901   -1.1456    3.4385 C   0  0  0  0  0  0  0  0  0  0  0  0
  -14.7935    1.1251    3.6682 C   0  0  0  0  0  0  0  0  0  0  0  0
  -14.5083    0.0250    2.8996 C   0  0  0  0  0  0  0  0  0  0  0  0
  -13.6722    0.1864    1.8039 C   0  0  0  0  0  0  0  0  0  0  0  0
  -14.2688    2.3647    3.3692 C   0  0  0  0  0  0  0  0  0  0  0  0
  -16.1433    1.4167    5.6256 O   0  0  0  0  0  0  0  0  0  0  0  0
  -15.1598   -2.3262    2.9933 O   0  0  0  0  0  0  0  0  0  0  0  0
  -13.4395    2.5319    2.2846 C   0  0  0  0  0  0  0  0  0  0  0  0
  -13.1512    1.4281    1.5109 C   0  0  0  0  0  0  0  0  0  0  0  0
  -12.7013    4.2572    1.8578 Br  0  0  0  0  0  0  0  0  0  0  0  0
  1  3  1  0
  1  2  1  0
  2  8  2  0
  2  4  1  0
  3  9  2  0
  3  5  1  0
  4  5  2  0
  4  7  1  0
  5  6  1  0
  6 11  2  0
  7 10  2  0
 10 11  1  0
 10 12  1  0
M  END
$$$$
15
     RDKit          3D

 20 21  0  0  1  0  0  0  0  0999 V2000
  -15.1821   -0.0991    2.5665 C   0  0  0  0  0  0  0  0  0  0  0  0
  -16.3443    1.4406    4.1641 N   0  0  0  0  0  0  0  0  0  0  0  0
  -14.7928   -0.3159    5.0399 N   0  0  0  0  0  0  0  0  0  0  0  0
  -16.0893    1.0062    2.8433 C   0  0  0  0  0  0  0  0  0  0  0  0
  -14.5380   -0.7499    3.7191 C   0  0  0  0  0  0  0  0  0  0  0  0
  -15.6806    0.7598    5.2490 C   0  0  0  0  0  0  0  0  0  0  0  0
  -14.9419   -0.5067    1.3375 C   0  0  0  0  0  0  0  0  0  0  0  0
  -15.5640    0.1237    0.2430 N   0  0  0  0  0  0  0  0  0  0  0  0
  -13.7524   -1.7012    3.5395 O   0  0  0  0  0  0  0  0  0  0  0  0
  -16.6583    1.5881    1.8933 O   0  0  0  0  0  0  0  0  0  0  0  0
  -15.9012    1.1401    6.4374 O   0  0  0  0  0  0  0  0  0  0  0  0
  -14.8231    0.5222   -0.9222 C   0  0  0  0  0  0  0  0  0  0  0  0
  -13.3844    1.3150   -3.1924 C   0  0  0  0  0  0  0  0  0  0  0  0
  -14.8649    1.8181   -1.3879 C   0  0  0  0  0  0  0  0  0  0  0  0
  -14.0445   -0.3800   -1.6141 C   0  0  0  0  0  0  0  0  0  0  0  0
  -13.3358    0.0170   -2.7351 C   0  0  0  0  0  0  0  0  0  0  0  0
  -14.1533    2.2273   -2.5177 C   0  0  0  0  0  0  0  0  0  0  0  0
  -12.6665    1.6563   -4.3036 O   0  0  0  0  0  0  0  0  0  0  0  0
  -12.9735    1.2910   -5.6214 C   0  0  0  0  0  0  0  0  0  0  0  0
  -14.3922    1.5176   -6.0276 C   0  0  0  0  0  0  0  0  0  0  0  0
  1  7  2  3
  1  5  1  0
  1  4  1  0
  2  6  1  0
  2  4  1  0
  3  6  1  0
  3  5  1  0
  4 10  2  0
  5  9  2  0
  6 11  2  0
  7  8  1  0
  8 12  1  0
 12 15  1  0
 12 14  2  0
 13 17  2  0
 13 18  1  0
 13 16  1  0
 14 17  1  0
 15 16  2  0
 18 19  1  0
 19 20  1  0
M  END
$$$$
16
     RDKit          3D

 20 22  0  0  1  0  0  0  0  0999 V2000
  -14.6903    0.0675    2.8234 C   0  0  0  0  0  0  0  0  0  0  0  0
  -15.1713   -0.3169    5.2489 N   0  0  0  0  0  0  0  0  0  0  0  0
  -15.5028    1.9371    4.3430 N   0  0  0  0  0  0  0  0  0  0  0  0
  -14.7555   -0.8155    4.0042 C   0  0  0  0  0  0  0  0  0  0  0  0
  -15.0826    1.4468    3.0705 C   0  0  0  0  0  0  0  0  0  0  0  0
  -14.1480    0.3258    0.4348 C   0  0  0  0  0  0  0  0  0  0  0  0
  -14.2649   -0.3969    1.6808 C   0  0  0  0  0  0  0  0  0  0  0  0
  -15.5462    1.0541    5.4293 C   0  0  0  0  0  0  0  0  0  0  0  0
  -14.4957    1.2191   -1.5241 N   0  0  0  0  0  0  0  0  0  0  0  0
  -15.0444    0.4174   -0.6036 C   0  0  0  0  0  0  0  0  0  0  0  0
  -13.0469    1.1125    0.0788 C   0  0  0  0  0  0  0  0  0  0  0  0
  -13.2883    1.6647   -1.1576 C   0  0  0  0  0  0  0  0  0  0  0  0
  -14.4388   -2.0153    3.8961 O   0  0  0  0  0  0  0  0  0  0  0  0
  -15.0634    2.2839    2.1441 O   0  0  0  0  0  0  0  0  0  0  0  0
  -15.9144    1.4795    6.5500 O   0  0  0  0  0  0  0  0  0  0  0  0
  -15.1564    1.5544   -2.7817 C   0  0  0  0  0  0  0  0  0  0  0  0
  -12.3728    2.5045   -1.7836 C   0  0  0  0  0  0  0  0  0  0  0  0
  -11.8518    1.4143    0.7007 C   0  0  0  0  0  0  0  0  0  0  0  0
  -11.1893    2.7859   -1.1360 C   0  0  0  0  0  0  0  0  0  0  0  0
  -10.9322    2.2399    0.1040 C   0  0  0  0  0  0  0  0  0  0  0  0
  1  7  2  3
  1  5  1  0
  1  4  1  0
  2  8  1  0
  2  4  1  0
  3  8  1  0
  3  5  1  0
  4 13  2  0
  5 14  2  0
  6 11  1  0
  6 10  2  0
  6  7  1  0
  8 15  2  0
  9 12  1  0
  9 16  1  0
  9 10  1  0
 11 18  1  0
 11 12  2  0
 12 17  1  0
 17 19  2  0
 18 20  2  0
 19 20  1  0
M  END
$$$$
17
     RDKit          3D

 24 26  0  0  1  0  0  0  0  0999 V2000
  -15.4550   -1.2553    5.2494 N   0  0  0  0  0  0  0  0  0  0  0  0
  -15.1784   -1.6974    3.9234 C   0  0  0  0  0  0  0  0  0  0  0  0
  -15.5407    0.1633    5.2196 C   0  0  0  0  0  0  0  0  0  0  0  0
  -15.0989   -0.5053    3.0892 C   0  0  0  0  0  0  0  0  0  0  0  0
  -15.3162    0.6151    3.8650 C   0  0  0  0  0  0  0  0  0  0  0  0
  -15.1681    1.7842   -1.2014 C   0  0  0  0  0  0  0  0  0  0  0  0
  -14.5506    0.9385   -0.2537 N   0  0  0  0  0  0  0  0  0  0  0  0
  -14.8340    1.7677   -2.6288 C   0  0  0  0  0  0  0  0  0  0  0  0
  -15.2914    1.8573    3.3068 C   0  0  0  0  0  0  0  0  0  0  0  0
  -14.8567   -0.3523    1.7414 C   0  0  0  0  0  0  0  0  0  0  0  0
  -16.1429    4.5304   -5.9044 C   0  0  0  0  0  0  0  0  0  0  0  0
  -15.0317   -2.8887    3.5501 O   0  0  0  0  0  0  0  0  0  0  0  0
  -15.7702    0.8952    6.1943 O   0  0  0  0  0  0  0  0  0  0  0  0
  -14.8222    0.9083    1.1234 C   0  0  0  0  0  0  0  0  0  0  0  0
  -16.0474    2.5938   -0.8122 O   0  0  0  0  0  0  0  0  0  0  0  0
  -15.6482    2.4599   -3.5190 C   0  0  0  0  0  0  0  0  0  0  0  0
  -16.2196    3.1732   -5.7043 O   0  0  0  0  0  0  0  0  0  0  0  0
  -15.3735    2.4667   -4.8665 C   0  0  0  0  0  0  0  0  0  0  0  0
  -15.2453    5.1645   -5.2844 O   0  0  0  0  0  0  0  0  0  0  0  0
  -15.0415    1.9921    1.9255 C   0  0  0  0  0  0  0  0  0  0  0  0
  -13.7562    1.0969   -3.1356 C   0  0  0  0  0  0  0  0  0  0  0  0
  -13.4961    1.1157   -4.4965 C   0  0  0  0  0  0  0  0  0  0  0  0
  -17.0444    5.2985   -6.7999 C   0  0  0  0  0  0  0  0  0  0  0  0
  -14.2837    1.7890   -5.3825 C   0  0  0  0  0  0  0  0  0  0  0  0
  1  3  1  0
  1  2  1  0
  2 12  2  0
  2  4  1  0
  3 13  2  0
  3  5  1  0
  4  5  2  0
  4 10  1  0
  5  9  1  0
  6 15  2  0
  6  8  1  0
  6  7  1  0
  7 14  1  0
  8 21  1  0
  8 16  2  0
  9 20  2  0
 10 14  2  0
 11 23  1  0
 11 19  2  0
 11 17  1  0
 14 20  1  0
 16 18  1  0
 17 18  1  0
 18 24  2  0
 21 22  2  0
 22 24  1  0
M  END
$$$$
18
     RDKit          3D

 22 24  0  0  1  0  0  0  0  0999 V2000
  -14.6658    0.0718    2.7026 C   0  0  0  0  0  0  0  0  0  0  0  0
  -15.5467    1.9123    4.2291 N   0  0  0  0  0  0  0  0  0  0  0  0
  -15.1081   -0.3013    5.1560 N   0  0  0  0  0  0  0  0  0  0  0  0
  -15.1152    1.4328    2.9371 C   0  0  0  0  0  0  0  0  0  0  0  0
  -14.6805   -0.7996    3.9030 C   0  0  0  0  0  0  0  0  0  0  0  0
  -15.5415    1.0364    5.3430 C   0  0  0  0  0  0  0  0  0  0  0  0
  -14.2961   -0.4291    1.5491 C   0  0  0  0  0  0  0  0  0  0  0  0
  -15.1366    2.2511    1.9957 O   0  0  0  0  0  0  0  0  0  0  0  0
  -14.2954   -1.9978    3.7498 O   0  0  0  0  0  0  0  0  0  0  0  0
  -15.9172    1.4470    6.4770 O   0  0  0  0  0  0  0  0  0  0  0  0
  -14.0176    1.6587   -2.1114 C   0  0  0  0  0  0  0  0  0  0  0  0
  -14.2817    0.2913    0.3093 C   0  0  0  0  0  0  0  0  0  0  0  0
  -13.9358    2.3535   -3.3814 C   0  0  0  0  0  0  0  0  0  0  0  0
  -12.9551    1.6006   -1.2281 C   0  0  0  0  0  0  0  0  0  0  0  0
  -15.2022    1.0358   -1.7834 C   0  0  0  0  0  0  0  0  0  0  0  0
  -13.0935    0.9281   -0.0438 C   0  0  0  0  0  0  0  0  0  0  0  0
  -15.3288    0.3550   -0.5758 C   0  0  0  0  0  0  0  0  0  0  0  0
  -13.5904    1.6319   -4.5033 C   0  0  0  0  0  0  0  0  0  0  0  0
  -14.1952    3.7196   -3.4921 C   0  0  0  0  0  0  0  0  0  0  0  0
  -14.1161    4.3698   -4.6917 C   0  0  0  0  0  0  0  0  0  0  0  0
  -13.5126    2.3058   -5.7231 C   0  0  0  0  0  0  0  0  0  0  0  0
  -13.7713    3.6523   -5.8142 C   0  0  0  0  0  0  0  0  0  0  0  0
  1  7  2  3
  1  5  1  0
  1  4  1  0
  2  6  1  0
  2  4  1  0
  3  6  1  0
  3  5  1  0
  4  8  2  0
  5  9  2  0
  6 10  2  0
  7 12  1  0
 11 14  2  0
 11 13  1  0
 11 15  1  0
 12 17  1  0
 12 16  2  0
 13 19  1  0
 13 18  2  0
 14 16  1  0
 15 17  2  0
 18 21  1  0
 19 20  2  0
 20 22  1  0
 21 22  2  0
M  END
$$$$
19
     RDKit          3D

 16 17  0  0  1  0  0  0  0  0999 V2000
  -14.7225    0.0899    2.7016 C   0  0  0  0  0  0  0  0  0  0  0  0
  -15.1601   -0.3015    5.1783 N   0  0  0  0  0  0  0  0  0  0  0  0
  -15.5267    1.9352    4.2360 N   0  0  0  0  0  0  0  0  0  0  0  0
  -15.1232    1.4626    2.9290 C   0  0  0  0  0  0  0  0  0  0  0  0
  -14.7618   -0.7770    3.9016 C   0  0  0  0  0  0  0  0  0  0  0  0
  -15.5431    1.0556    5.3489 C   0  0  0  0  0  0  0  0  0  0  0  0
  -14.3204   -0.3726    1.5417 C   0  0  0  0  0  0  0  0  0  0  0  0
  -15.1432    2.3030    2.0061 O   0  0  0  0  0  0  0  0  0  0  0  0
  -14.4199   -1.9831    3.7430 O   0  0  0  0  0  0  0  0  0  0  0  0
  -15.8955    1.4773    6.4802 O   0  0  0  0  0  0  0  0  0  0  0  0
  -14.1734    0.3016    0.2912 C   0  0  0  0  0  0  0  0  0  0  0  0
  -15.1667    0.3546   -0.6346 C   0  0  0  0  0  0  0  0  0  0  0  0
  -12.9629    0.9192   -0.0483 C   0  0  0  0  0  0  0  0  0  0  0  0
  -12.7791    1.5511   -1.2604 C   0  0  0  0  0  0  0  0  0  0  0  0
  -15.0176    0.9865   -1.8767 C   0  0  0  0  0  0  0  0  0  0  0  0
  -13.8140    1.5797   -2.1706 C   0  0  0  0  0  0  0  0  0  0  0  0
  1  7  2  3
  1  5  1  0
  1  4  1  0
  2  6  1  0
  2  5  1  0
  3  6  1  0
  3  4  1  0
  4  8  2  0
  5  9  2  0
  6 10  2  0
  7 11  1  0
 11 13  1  0
 11 12  2  0
 12 15  1  0
 13 14  2  0
 14 16  1  0
 15 16  2  0
M  END
$$$$
20
     RDKit          3D

 18 19  0  0  1  0  0  0  0  0999 V2000
  -15.0888   -0.1311    5.0536 N   0  0  0  0  0  0  0  0  0  0  0  0
  -15.6955    1.0999    4.6688 C   0  0  0  0  0  0  0  0  0  0  0  0
  -15.2267   -1.0429    3.9599 C   0  0  0  0  0  0  0  0  0  0  0  0
  -15.9184   -0.3441    2.9266 N   0  0  0  0  0  0  0  0  0  0  0  0
  -15.6947    1.0763    3.1761 C   0  0  0  0  0  0  0  0  0  0  0  0
  -14.3117    1.4410    2.7453 C   0  0  0  0  0  0  0  0  0  0  0  0
  -16.1214    1.9794    5.4539 O   0  0  0  0  0  0  0  0  0  0  0  0
  -14.8109   -2.2325    3.9313 O   0  0  0  0  0  0  0  0  0  0  0  0
  -13.6522    0.7538    1.7476 C   0  0  0  0  0  0  0  0  0  0  0  0
  -13.6755    2.4929    3.3607 C   0  0  0  0  0  0  0  0  0  0  0  0
  -10.4869    2.5469    1.6437 O   0  0  0  0  0  0  0  0  0  0  0  0
  -11.7699    2.1534    1.9925 C   0  0  0  0  0  0  0  0  0  0  0  0
  -12.3751    1.1011    1.3595 C   0  0  0  0  0  0  0  0  0  0  0  0
  -12.4090    2.8556    2.9927 C   0  0  0  0  0  0  0  0  0  0  0  0
   -9.4318    1.6401    1.4985 C   0  0  0  0  0  0  0  0  0  0  0  0
   -9.1583    1.4783    0.0131 C   0  0  0  0  0  0  0  0  0  0  0  0
   -9.5823    0.0669   -0.3508 C   0  0  0  0  0  0  0  0  0  0  0  0
   -9.8953    2.5121   -0.8041 C   0  0  0  0  0  0  0  0  0  0  0  0
  1  3  1  0
  1  2  1  0
  2  7  2  0
  2  5  1  0
  3  8  2  0
  3  4  1  0
  4  5  1  0
  5  6  1  0
  6 10  1  0
  6  9  2  0
  9 13  1  0
 10 14  2  0
 11 15  1  0
 11 12  1  0
 12 13  2  0
 12 14  1  0
 15 16  1  0
 16 18  1  0
 16 17  1  0
M  END
$$$$
21
     RDKit          3D

 24 26  0  0  1  0  0  0  0  0999 V2000
  -14.1697    0.1270    2.7733 C   0  0  0  0  0  0  0  0  0  0  0  0
  -13.2418    0.4171    0.4996 C   0  0  0  0  0  0  0  0  0  0  0  0
  -13.3361    1.3909   -1.5335 N   0  0  0  0  0  0  0  0  0  0  0  0
  -15.0691    1.9664    4.2394 N   0  0  0  0  0  0  0  0  0  0  0  0
  -15.1077   -0.3487    5.0534 N   0  0  0  0  0  0  0  0  0  0  0  0
  -14.5174   -0.8028    3.8545 C   0  0  0  0  0  0  0  0  0  0  0  0
  -14.4690    1.5289    3.0123 C   0  0  0  0  0  0  0  0  0  0  0  0
  -13.6529   -0.3322    1.6684 C   0  0  0  0  0  0  0  0  0  0  0  0
  -15.3878    1.0469    5.2522 C   0  0  0  0  0  0  0  0  0  0  0  0
  -12.0852    1.5501   -1.0850 C   0  0  0  0  0  0  0  0  0  0  0  0
  -14.0372    0.7272   -0.6212 C   0  0  0  0  0  0  0  0  0  0  0  0
  -12.0127    0.9487    0.1786 C   0  0  0  0  0  0  0  0  0  0  0  0
  -13.7873    1.8935   -2.8128 C   0  0  0  0  0  0  0  0  0  0  0  0
  -14.2985   -2.0335    3.7437 O   0  0  0  0  0  0  0  0  0  0  0  0
  -14.2235    2.4056    2.1710 O   0  0  0  0  0  0  0  0  0  0  0  0
  -15.9203    1.4536    6.3348 O   0  0  0  0  0  0  0  0  0  0  0  0
  -14.3745    3.1283   -2.9138 C   0  0  0  0  0  0  0  0  0  0  0  0
  -13.6452    1.1377   -3.9541 C   0  0  0  0  0  0  0  0  0  0  0  0
  -14.6671    2.8480   -5.2403 C   0  0  0  0  0  0  0  0  0  0  0  0
  -10.9703    2.2367   -1.7924 C   0  0  0  0  0  0  0  0  0  0  0  0
  -15.4555    0.3546   -0.7555 C   0  0  0  0  0  0  0  0  0  0  0  0
  -14.8182    3.6212   -4.1074 C   0  0  0  0  0  0  0  0  0  0  0  0
  -14.0816    1.6019   -5.1801 C   0  0  0  0  0  0  0  0  0  0  0  0
  -15.2498    3.5076   -6.7573 Cl  0  0  0  0  0  0  0  0  0  0  0  0
  1  8  2  3
  1  7  1  0
  1  6  1  0
  2 12  1  0
  2 11  2  0
  2  8  1  0
  3 10  1  0
  3 13  1  0
  3 11  1  0
  4  9  1  0
  4  7  1  0
  5  9  1  0
  5  6  1  0
  6 14  2  0
  7 15  2  0
  9 16  2  0
 10 20  1  0
 10 12  2  0
 11 21  1  0
 13 18  1  0
 13 17  2  0
 17 22  1  0
 18 23  2  0
 19 22  2  0
 19 24  1  0
 19 23  1  0
M  END
$$$$
22
     RDKit          3D

 18 19  0  0  1  0  0  0  0  0999 V2000
  -14.4986    0.2377    2.8708 C   0  0  0  0  0  0  0  0  0  0  0  0
  -15.1161   -0.2307    5.2236 N   0  0  0  0  0  0  0  0  0  0  0  0
  -15.3674    2.0413    4.3778 N   0  0  0  0  0  0  0  0  0  0  0  0
  -14.8845    1.6211    3.1140 C   0  0  0  0  0  0  0  0  0  0  0  0
  -14.6216   -0.7128    3.9672 C   0  0  0  0  0  0  0  0  0  0  0  0
  -15.4864    1.1086    5.4481 C   0  0  0  0  0  0  0  0  0  0  0  0
  -14.0566   -0.1262    1.6990 C   0  0  0  0  0  0  0  0  0  0  0  0
  -13.6614   -1.4620    1.3910 N   0  0  0  0  0  0  0  0  0  0  0  0
  -14.7948    2.4904    2.1857 O   0  0  0  0  0  0  0  0  0  0  0  0
  -14.3092   -1.9247    3.8379 O   0  0  0  0  0  0  0  0  0  0  0  0
  -15.9210    1.4900    6.5829 O   0  0  0  0  0  0  0  0  0  0  0  0
  -12.4211   -2.5779   -0.3755 C   0  0  0  0  0  0  0  0  0  0  0  0
  -12.4692   -1.6467    0.6451 C   0  0  0  0  0  0  0  0  0  0  0  0
  -11.2726   -2.7759   -1.1154 C   0  0  0  0  0  0  0  0  0  0  0  0
  -11.2628   -3.9699   -2.4003 Cl  0  0  0  0  0  0  0  0  0  0  0  0
  -10.1558   -1.0736    0.1971 C   0  0  0  0  0  0  0  0  0  0  0  0
  -11.3382   -0.9102    0.9154 C   0  0  0  0  0  0  0  0  0  0  0  0
  -10.1602   -2.0155   -0.8109 C   0  0  0  0  0  0  0  0  0  0  0  0
  1  7  2  3
  1  5  1  0
  1  4  1  0
  2  6  1  0
  2  5  1  0
  3  6  1  0
  3  4  1  0
  4  9  2  0
  5 10  2  0
  6 11  2  0
  7  8  1  0
  8 13  1  0
 12 14  2  0
 12 13  1  0
 13 17  2  0
 14 18  1  0
 14 15  1  0
 16 18  2  0
 16 17  1  0
M  END
$$$$
23
     RDKit          3D

 24 26  0  0  1  0  0  0  0  0999 V2000
  -11.7444    0.9872    1.2940 C   0  0  0  0  0  0  0  0  0  0  0  0
  -10.3267   -1.0803    1.0305 N   0  0  0  0  0  0  0  0  0  0  0  0
   -9.5146    1.0449    0.1373 N   0  0  0  0  0  0  0  0  0  0  0  0
  -11.3561   -0.4104    1.6754 C   0  0  0  0  0  0  0  0  0  0  0  0
  -10.5755    1.7128    0.8016 C   0  0  0  0  0  0  0  0  0  0  0  0
   -9.3749   -0.3861    0.2449 C   0  0  0  0  0  0  0  0  0  0  0  0
  -12.1298    1.6359    2.6241 C   0  0  0  0  0  0  0  0  0  0  0  0
  -12.8939    0.8658    0.3638 C   0  0  0  0  0  0  0  0  0  0  0  0
  -10.4725    2.9456    0.9516 O   0  0  0  0  0  0  0  0  0  0  0  0
  -11.9901   -1.0061    2.6232 O   0  0  0  0  0  0  0  0  0  0  0  0
   -8.4446   -0.9848   -0.3373 O   0  0  0  0  0  0  0  0  0  0  0  0
  -16.3166    0.3472    4.8901 N   0  0  0  0  0  0  0  0  0  0  0  0
  -13.3979    2.4166    2.5471 C   0  0  0  0  0  0  0  0  0  0  0  0
  -12.6789    0.1413   -0.8883 C   0  0  0  0  0  0  0  0  0  0  0  0
  -14.4190    1.6803    3.3572 C   0  0  0  0  0  0  0  0  0  0  0  0
  -15.9134    1.5773    5.2501 C   0  0  0  0  0  0  0  0  0  0  0  0
  -15.8016   -0.2286    3.7950 C   0  0  0  0  0  0  0  0  0  0  0  0
  -14.9757    2.2337    4.4908 C   0  0  0  0  0  0  0  0  0  0  0  0
  -14.8469    0.4175    3.0061 C   0  0  0  0  0  0  0  0  0  0  0  0
  -12.1480    0.6980   -2.0231 C   0  0  0  0  0  0  0  0  0  0  0  0
  -13.0534   -1.2047   -0.9759 C   0  0  0  0  0  0  0  0  0  0  0  0
  -12.8930   -1.9234   -2.1419 C   0  0  0  0  0  0  0  0  0  0  0  0
  -11.9861   -0.0314   -3.2047 C   0  0  0  0  0  0  0  0  0  0  0  0
  -12.3579   -1.3540   -3.2768 C   0  0  0  0  0  0  0  0  0  0  0  0
  1  8  1  0
  1  7  1  0
  1  5  1  0
  1  4  1  0
  2  6  1  0
  2  4  1  0
  3  6  1  0
  3  5  1  0
  4 10  2  0
  5  9  2  0
  6 11  2  0
  7 13  1  0
  8 14  1  0
 12 16  2  0
 12 17  1  0
 13 15  1  0
 14 21  1  0
 14 20  2  0
 15 19  1  0
 15 18  2  0
 16 18  1  0
 17 19  2  0
 20 23  1  0
 21 22  2  0
 22 24  1  0
 23 24  2  0
M  END
$$$$
24
     RDKit          3D

 21 22  0  0  1  0  0  0  0  0999 V2000
  -15.6614    1.8248    4.2863 N   0  0  0  0  0  0  0  0  0  0  0  0
  -15.5862    0.7217    5.1647 C   0  0  0  0  0  0  0  0  0  0  0  0
  -14.8259    1.7074    3.1591 C   0  0  0  0  0  0  0  0  0  0  0  0
  -12.2354   -5.7052   -0.7586 C   0  0  0  0  0  0  0  0  0  0  0  0
  -14.9054   -0.6107    4.1989 S   0  0  0  0  0  0  0  0  0  0  0  0
  -14.7908    0.3255    2.6143 C   0  0  0  0  0  0  0  0  0  0  0  0
  -13.4187    0.0850    2.0632 C   0  0  0  0  0  0  0  0  0  0  0  0
  -12.7341   -5.8158    0.5140 C   0  0  0  0  0  0  0  0  0  0  0  0
  -13.3548   -1.1103    1.1853 C   0  0  0  0  0  0  0  0  0  0  0  0
  -12.0822   -6.8785   -1.6106 C   0  0  0  0  0  0  0  0  0  0  0  0
  -12.8927   -4.7022    1.3574 C   0  0  0  0  0  0  0  0  0  0  0  0
  -11.8918   -4.4413   -1.1815 C   0  0  0  0  0  0  0  0  0  0  0  0
  -12.6716   -2.2503    1.6615 N   0  0  0  0  0  0  0  0  0  0  0  0
  -12.5468   -3.4461    0.9240 C   0  0  0  0  0  0  0  0  0  0  0  0
  -15.9174    0.6754    6.3514 O   0  0  0  0  0  0  0  0  0  0  0  0
  -14.1490    2.6491    2.6211 O   0  0  0  0  0  0  0  0  0  0  0  0
  -11.4432   -7.8940   -1.2725 O   0  0  0  0  0  0  0  0  0  0  0  0
  -13.9073   -1.0380    0.0804 O   0  0  0  0  0  0  0  0  0  0  0  0
  -12.0385   -3.3361   -0.3735 C   0  0  0  0  0  0  0  0  0  0  0  0
  -13.1018   -7.0451    1.0140 O   0  0  0  0  0  0  0  0  0  0  0  0
  -12.6724   -6.8795   -2.8649 O   0  0  0  0  0  0  0  0  0  0  0  0
  1  3  1  0
  1  2  1  0
  2 15  2  0
  2  5  1  0
  3 16  2  0
  3  6  1  0
  4  8  2  0
  4 10  1  0
  4 12  1  0
  5  6  1  0
  6  7  1  0
  7  9  1  0
  8 20  1  0
  8 11  1  0
  9 18  2  0
  9 13  1  0
 10 21  1  0
 10 17  2  0
 11 14  2  0
 12 19  2  0
 13 14  1  0
 14 19  1  0
M  END
$$$$
25
     RDKit          3D

 18 19  0  0  1  0  0  0  0  0999 V2000
  -14.6901   -0.7697    5.1171 N   0  0  0  0  0  0  0  0  0  0  0  0
  -14.5348   -1.0841    3.7085 C   0  0  0  0  0  0  0  0  0  0  0  0
  -14.9388    0.1723    3.0411 C   0  0  0  0  0  0  0  0  0  0  0  0
  -15.6003    0.3089    5.2435 C   0  0  0  0  0  0  0  0  0  0  0  0
  -16.1590    0.5413    3.8636 C   0  0  0  0  0  0  0  0  0  0  0  0
  -13.3809    3.4124    2.0217 C   0  0  0  0  0  0  0  0  0  0  0  0
  -13.9749    1.1636    2.8718 N   0  0  0  0  0  0  0  0  0  0  0  0
  -14.2139    2.2446    2.0909 N   0  0  0  0  0  0  0  0  0  0  0  0
  -13.6755    4.5547    1.1740 C   0  0  0  0  0  0  0  0  0  0  0  0
  -14.1473   -2.1836    3.3013 O   0  0  0  0  0  0  0  0  0  0  0  0
  -15.9179    0.9694    6.2536 O   0  0  0  0  0  0  0  0  0  0  0  0
  -12.3618    3.4018    2.7427 O   0  0  0  0  0  0  0  0  0  0  0  0
  -14.7194    4.5281    0.2676 C   0  0  0  0  0  0  0  0  0  0  0  0
  -15.0204    5.5988   -0.5574 C   0  0  0  0  0  0  0  0  0  0  0  0
  -16.0412    5.5814   -1.4554 F   0  0  0  0  0  0  0  0  0  0  0  0
  -12.9338    5.7140    1.2233 C   0  0  0  0  0  0  0  0  0  0  0  0
  -13.1999    6.8022    0.4202 C   0  0  0  0  0  0  0  0  0  0  0  0
  -14.2449    6.7574   -0.4786 C   0  0  0  0  0  0  0  0  0  0  0  0
  1  4  1  0
  1  2  1  0
  2 10  2  0
  2  3  1  0
  3  5  1  0
  3  7  1  0
  4 11  2  0
  4  5  1  0
  6 12  2  0
  6  9  1  0
  6  8  1  0
  7  8  1  0
  9 16  1  0
  9 13  2  0
 13 14  1  0
 14 18  2  0
 14 15  1  0
 16 17  2  0
 17 18  1  0
M  END
$$$$
26
     RDKit          3D

 13 13  0  0  1  0  0  0  0  0999 V2000
  -15.7651    0.7165    5.2797 C   0  0  0  0  0  0  0  0  0  0  0  0
  -16.2758    1.3931    4.2194 N   0  0  0  0  0  0  0  0  0  0  0  0
  -15.5979    1.2516    3.0624 C   0  0  0  0  0  0  0  0  0  0  0  0
  -14.8106    0.1942    2.7796 C   0  0  0  0  0  0  0  0  0  0  0  0
  -14.5848   -0.7443    3.7473 C   0  0  0  0  0  0  0  0  0  0  0  0
  -15.0668   -0.4237    4.9925 N   0  0  0  0  0  0  0  0  0  0  0  0
  -14.3306    0.1714    1.6008 N   0  0  0  0  0  0  0  0  0  0  0  0
  -13.2632    1.0283    1.0397 C   0  0  0  0  0  0  0  0  0  0  0  0
  -12.1143    1.1598    2.0428 C   0  0  0  0  0  0  0  0  0  0  0  0
  -10.7639    1.3883    1.3690 C   0  0  0  0  0  0  0  0  0  0  0  0
  -12.3783    2.2466    2.8998 O   0  0  0  0  0  0  0  0  0  0  0  0
  -15.9485    1.0738    6.4115 O   0  0  0  0  0  0  0  0  0  0  0  0
  -13.9639   -1.7761    3.6408 O   0  0  0  0  0  0  0  0  0  0  0  0
  1 12  2  0
  1  6  1  0
  1  2  1  0
  2  3  1  0
  3  4  2  0
  4  7  1  0
  4  5  1  0
  5 13  2  0
  5  6  1  0
  7  8  1  0
  8  9  1  0
  9 11  1  0
  9 10  1  0
M  END
$$$$
27
     RDKit          3D

 15 16  0  0  1  0  0  0  0  0999 V2000
  -14.9004   -0.5006    5.1620 N   0  0  0  0  0  0  0  0  0  0  0  0
  -16.2820    1.0853    3.7174 S   0  0  0  0  0  0  0  0  0  0  0  0
  -15.5920    0.7153    5.3299 C   0  0  0  0  0  0  0  0  0  0  0  0
  -15.3523   -0.2187    2.8172 C   0  0  0  0  0  0  0  0  0  0  0  0
  -14.5054   -0.7871    3.8668 C   0  0  0  0  0  0  0  0  0  0  0  0
  -14.6005    0.3605    1.7274 N   0  0  0  0  0  0  0  0  0  0  0  0
  -15.7344    1.4335    6.3519 O   0  0  0  0  0  0  0  0  0  0  0  0
  -13.4778   -1.4957    3.5762 O   0  0  0  0  0  0  0  0  0  0  0  0
  -13.5043    1.2293    1.9130 C   0  0  0  0  0  0  0  0  0  0  0  0
  -12.2248    0.8817    1.5993 C   0  0  0  0  0  0  0  0  0  0  0  0
  -11.1376    1.7427    1.7831 C   0  0  0  0  0  0  0  0  0  0  0  0
  -12.6504    3.3562    2.6225 C   0  0  0  0  0  0  0  0  0  0  0  0
  -13.7181    2.4893    2.4336 C   0  0  0  0  0  0  0  0  0  0  0  0
  -11.3520    3.0044    2.3044 C   0  0  0  0  0  0  0  0  0  0  0  0
   -9.7702    1.2934    1.4175 C   0  0  0  0  0  0  0  0  0  0  0  0
  1  5  1  0
  1  3  1  0
  2  4  1  0
  2  3  1  0
  3  7  2  0
  4  6  1  0
  4  5  1  0
  5  8  2  0
  6  9  1  0
  9 13  1  0
  9 10  2  0
 10 11  1  0
 11 14  2  0
 11 15  1  0
 12 14  1  0
 12 13  2  0
M  END
$$$$
28
     RDKit          3D

 19 21  0  0  1  0  0  0  0  0999 V2000
  -15.3387    1.4876    3.1290 C   0  0  0  0  0  0  0  0  0  0  0  0
  -14.4666    0.3021    2.9992 C   0  0  0  0  0  0  0  0  0  0  0  0
  -15.2425    1.9907    4.4838 N   0  0  0  0  0  0  0  0  0  0  0  0
  -15.1764   -0.3701    5.2556 N   0  0  0  0  0  0  0  0  0  0  0  0
  -14.6592   -0.7730    3.9698 C   0  0  0  0  0  0  0  0  0  0  0  0
  -15.4678    1.0158    5.5121 C   0  0  0  0  0  0  0  0  0  0  0  0
  -15.0061    2.4432    2.1670 O   0  0  0  0  0  0  0  0  0  0  0  0
  -13.5299    0.1817    2.0813 C   0  0  0  0  0  0  0  0  0  0  0  0
  -14.0499    2.3613    1.1906 C   0  0  0  0  0  0  0  0  0  0  0  0
  -13.2702    1.2298    1.1055 C   0  0  0  0  0  0  0  0  0  0  0  0
  -13.8190    3.3709    0.2676 C   0  0  0  0  0  0  0  0  0  0  0  0
  -14.3918   -1.9625    3.7000 O   0  0  0  0  0  0  0  0  0  0  0  0
  -15.9160    1.3878    6.6225 O   0  0  0  0  0  0  0  0  0  0  0  0
  -16.6650    1.0986    2.8481 O   0  0  0  0  0  0  0  0  0  0  0  0
  -12.3013    1.1222    0.1331 C   0  0  0  0  0  0  0  0  0  0  0  0
  -12.8590    3.2908   -0.7137 C   0  0  0  0  0  0  0  0  0  0  0  0
  -12.0786    2.1298   -0.7796 C   0  0  0  0  0  0  0  0  0  0  0  0
  -12.6614    4.3214   -1.6148 O   0  0  0  0  0  0  0  0  0  0  0  0
  -12.5696    5.6366   -1.1214 C   0  0  0  0  0  0  0  0  0  0  0  0
  1 14  1  0
  1  7  1  0
  1  3  1  0
  1  2  1  0
  2  8  2  0
  2  5  1  0
  3  6  1  0
  4  5  1  0
  4  6  1  0
  5 12  2  0
  6 13  2  0
  7  9  1  0
  8 10  1  0
  9 11  2  0
  9 10  1  0
 10 15  2  0
 11 16  1  0
 15 17  1  0
 16 18  1  0
 16 17  2  0
 18 19  1  0
M  END
$$$$
29
     RDKit          3D

 21 23  0  0  1  0  0  0  0  0999 V2000
  -12.3704   -6.3239    0.1297 N   0  0  0  0  0  0  0  0  0  0  0  0
  -12.2361   -4.1193   -0.8424 C   0  0  0  0  0  0  0  0  0  0  0  0
  -11.9339   -6.7365   -1.1379 C   0  0  0  0  0  0  0  0  0  0  0  0
  -12.5387   -4.9515    0.3103 C   0  0  0  0  0  0  0  0  0  0  0  0
  -12.7691   -0.6479    1.8084 C   0  0  0  0  0  0  0  0  0  0  0  0
  -12.2838   -5.3436   -2.2026 S   0  0  0  0  0  0  0  0  0  0  0  0
  -12.0109   -2.8476   -0.9505 C   0  0  0  0  0  0  0  0  0  0  0  0
  -13.0911   -1.4042    0.7643 O   0  0  0  0  0  0  0  0  0  0  0  0
  -12.0755   -1.9568    0.2014 C   0  0  0  0  0  0  0  0  0  0  0  0
  -11.4106   -0.7120    1.9437 C   0  0  0  0  0  0  0  0  0  0  0  0
  -13.7703    0.0623    2.5851 C   0  0  0  0  0  0  0  0  0  0  0  0
  -15.0491   -3.0999    3.4369 N   0  0  0  0  0  0  0  0  0  0  0  0
  -10.9690   -1.5517    0.9123 C   0  0  0  0  0  0  0  0  0  0  0  0
  -14.9378   -1.9495    3.3728 C   0  0  0  0  0  0  0  0  0  0  0  0
  -11.4223   -7.7941   -1.4995 O   0  0  0  0  0  0  0  0  0  0  0  0
  -14.7876   -0.5329    3.2736 C   0  0  0  0  0  0  0  0  0  0  0  0
  -12.9313   -4.4023    1.4059 O   0  0  0  0  0  0  0  0  0  0  0  0
  -13.7517    1.4608    2.6211 C   0  0  0  0  0  0  0  0  0  0  0  0
  -15.7386    0.2416    3.9613 C   0  0  0  0  0  0  0  0  0  0  0  0
  -14.6588    2.2294    3.2789 C   0  0  0  0  0  0  0  0  0  0  0  0
  -15.6751    1.6128    3.9644 C   0  0  0  0  0  0  0  0  0  0  0  0
  1  4  1  0
  1  3  1  0
  2  6  1  0
  2  7  2  0
  2  4  1  0
  3 15  2  0
  3  6  1  0
  4 17  2  0
  5 10  2  0
  5 11  1  0
  5  8  1  0
  7  9  1  0
  8  9  1  0
  9 13  2  0
 10 13  1  0
 11 18  1  0
 11 16  2  0
 12 14  3  0
 14 16  1  0
 16 19  1  0
 18 20  2  0
 19 21  2  0
 20 21  1  0
M  END
$$$$
30
     RDKit          3D

 25 27  0  0  1  0  0  0  0  0999 V2000
  -14.7348    0.1158    2.7151 N   0  0  0  0  0  0  0  0  0  0  0  0
  -13.2107    4.9361    1.1817 C   0  0  0  0  0  0  0  0  0  0  0  0
  -12.1574    2.4085    1.1422 C   0  0  0  0  0  0  0  0  0  0  0  0
  -12.3328    4.5756    2.1048 O   0  0  0  0  0  0  0  0  0  0  0  0
  -11.8321    3.3733    2.0855 C   0  0  0  0  0  0  0  0  0  0  0  0
  -13.0568    2.7380    0.1747 C   0  0  0  0  0  0  0  0  0  0  0  0
  -13.5885    4.0377    0.2063 C   0  0  0  0  0  0  0  0  0  0  0  0
  -13.7268    6.2331    1.2353 C   0  0  0  0  0  0  0  0  0  0  0  0
  -14.8583   -0.6075    3.9044 C   0  0  0  0  0  0  0  0  0  0  0  0
  -15.8037    1.0549    2.6766 C   0  0  0  0  0  0  0  0  0  0  0  0
  -13.8160    0.0377    1.6964 O   0  0  0  0  0  0  0  0  0  0  0  0
  -12.4498    0.0837    1.8507 C   0  0  0  0  0  0  0  0  0  0  0  0
  -11.5270    1.0552    1.2086 C   0  0  0  0  0  0  0  0  0  0  0  0
  -14.5024    4.4116   -0.7562 C   0  0  0  0  0  0  0  0  0  0  0  0
  -14.6312    6.5851    0.2755 C   0  0  0  0  0  0  0  0  0  0  0  0
  -11.0052    3.0328    2.9550 O   0  0  0  0  0  0  0  0  0  0  0  0
  -16.0535    1.4778    4.0914 C   0  0  0  0  0  0  0  0  0  0  0  0
  -15.6194    0.2563    4.8656 C   0  0  0  0  0  0  0  0  0  0  0  0
  -14.4257   -1.7455    4.1363 O   0  0  0  0  0  0  0  0  0  0  0  0
  -16.4736    1.5112    1.7191 O   0  0  0  0  0  0  0  0  0  0  0  0
  -11.9500   -0.8080    2.6210 O   0  0  0  0  0  0  0  0  0  0  0  0
  -15.0187    5.6960   -0.7082 C   0  0  0  0  0  0  0  0  0  0  0  0
  -13.2978    7.0770    2.2452 O   0  0  0  0  0  0  0  0  0  0  0  0
  -13.5157    1.8675   -0.9033 C   0  0  0  0  0  0  0  0  0  0  0  0
  -15.1304    7.8952    0.3608 O   0  0  0  0  0  0  0  0  0  0  0  0
  1 11  1  0
  1 10  1  0
  1  9  1  0
  2  4  1  0
  2  8  2  0
  2  7  1  0
  3  6  2  0
  3  5  1  0
  3 13  1  0
  4  5  1  0
  5 16  2  0
  6 24  1  0
  6  7  1  0
  7 14  2  0
  8 15  1  0
  8 23  1  0
  9 19  2  0
  9 18  1  0
 10 20  2  0
 10 17  1  0
 11 12  1  0
 12 21  2  0
 12 13  1  0
 14 22  1  0
 15 25  1  0
 15 22  2  0
 17 18  1  0
M  END
$$$$
31
     RDKit          3D

 22 24  0  0  1  0  0  0  0  0999 V2000
  -14.4284    0.1890    2.4704 C   0  0  0  0  0  0  0  0  0  0  0  0
  -15.6453    0.9791    2.8288 C   0  0  0  0  0  0  0  0  0  0  0  0
  -14.1006   -0.8047    3.5097 C   0  0  0  0  0  0  0  0  0  0  0  0
  -16.0628    1.1319    4.1604 N   0  0  0  0  0  0  0  0  0  0  0  0
  -14.5301   -0.6402    4.8451 N   0  0  0  0  0  0  0  0  0  0  0  0
  -15.5119    0.3289    5.1698 C   0  0  0  0  0  0  0  0  0  0  0  0
  -13.3011    5.9366    0.9793 N   0  0  0  0  0  0  0  0  0  0  0  0
  -14.6461    0.5111    0.0518 N   0  0  0  0  0  0  0  0  0  0  0  0
  -14.6942   -0.4569    1.1280 C   0  0  0  0  0  0  0  0  0  0  0  0
  -13.6382    2.2444    1.4054 C   0  0  0  0  0  0  0  0  0  0  0  0
  -13.2813    1.1681    2.3639 C   0  0  0  0  0  0  0  0  0  0  0  0
  -14.3171    1.8840    0.2619 C   0  0  0  0  0  0  0  0  0  0  0  0
  -13.6342    4.5850    0.7498 C   0  0  0  0  0  0  0  0  0  0  0  0
  -13.3144    3.5658    1.6299 C   0  0  0  0  0  0  0  0  0  0  0  0
  -14.6493    2.8676   -0.6328 C   0  0  0  0  0  0  0  0  0  0  0  0
  -12.9170    6.3527    2.2173 O   0  0  0  0  0  0  0  0  0  0  0  0
  -13.3578    6.7488    0.0527 O   0  0  0  0  0  0  0  0  0  0  0  0
  -13.4280   -1.8110    3.1938 O   0  0  0  0  0  0  0  0  0  0  0  0
  -16.2744    1.5020    1.8472 O   0  0  0  0  0  0  0  0  0  0  0  0
  -15.9188    0.5016    6.3569 O   0  0  0  0  0  0  0  0  0  0  0  0
  -14.3212    4.1826   -0.4012 C   0  0  0  0  0  0  0  0  0  0  0  0
  -14.9403    0.0750   -1.2845 C   0  0  0  0  0  0  0  0  0  0  0  0
  1 11  1  0
  1  9  1  0
  1  3  1  0
  1  2  1  0
  2 19  2  0
  2  4  1  0
  3 18  2  0
  3  5  1  0
  4  6  1  0
  5  6  1  0
  6 20  2  0
  7 17  1  0
  7 16  2  0
  7 13  1  0
  8 12  1  0
  8 22  1  0
  8  9  1  0
 10 14  2  0
 10 12  1  0
 10 11  1  0
 12 15  2  0
 13 21  2  0
 13 14  1  0
 15 21  1  0
M  CHG  2   7   1  17  -1
M  END
$$$$
32
     RDKit          3D

 23 25  0  0  1  0  0  0  0  0999 V2000
  -15.7949   -0.3357    4.2049 N   0  0  0  0  0  0  0  0  0  0  0  0
  -15.6000    0.8767    4.9044 C   0  0  0  0  0  0  0  0  0  0  0  0
  -14.1383    0.5473    2.7257 C   0  0  0  0  0  0  0  0  0  0  0  0
  -15.0371   -0.5291    3.0567 C   0  0  0  0  0  0  0  0  0  0  0  0
  -14.7293    1.9268    3.6980 S   0  0  0  0  0  0  0  0  0  0  0  0
  -13.1408    0.5526    1.9040 C   0  0  0  0  0  0  0  0  0  0  0  0
  -15.9204    1.2122    6.0647 O   0  0  0  0  0  0  0  0  0  0  0  0
  -15.1127   -1.5813    2.3304 O   0  0  0  0  0  0  0  0  0  0  0  0
  -12.9676   -0.3949    0.8017 C   0  0  0  0  0  0  0  0  0  0  0  0
  -12.3998   -3.0457   -2.3929 O   0  0  0  0  0  0  0  0  0  0  0  0
  -12.5837   -2.1810   -1.3455 C   0  0  0  0  0  0  0  0  0  0  0  0
  -13.2951   -5.4125   -6.5622 C   0  0  0  0  0  0  0  0  0  0  0  0
  -13.0531   -4.7303   -3.8828 C   0  0  0  0  0  0  0  0  0  0  0  0
  -12.9164   -4.3392   -2.4472 C   0  0  0  0  0  0  0  0  0  0  0  0
  -13.4200   -5.6889   -7.8727 F   0  0  0  0  0  0  0  0  0  0  0  0
  -12.2577   -1.5472    0.9676 C   0  0  0  0  0  0  0  0  0  0  0  0
  -13.4855   -0.1372   -0.4455 C   0  0  0  0  0  0  0  0  0  0  0  0
  -13.3111   -0.9979   -1.5135 C   0  0  0  0  0  0  0  0  0  0  0  0
  -12.0735   -2.4255   -0.1042 C   0  0  0  0  0  0  0  0  0  0  0  0
  -13.0632   -6.3695   -5.5883 C   0  0  0  0  0  0  0  0  0  0  0  0
  -13.4019   -4.1043   -6.1519 C   0  0  0  0  0  0  0  0  0  0  0  0
  -12.9430   -6.0438   -4.2697 C   0  0  0  0  0  0  0  0  0  0  0  0
  -13.2833   -3.7704   -4.8374 C   0  0  0  0  0  0  0  0  0  0  0  0
  1  4  1  0
  1  2  1  0
  2  7  2  0
  2  5  1  0
  3  5  1  0
  3  6  2  0
  3  4  1  0
  4  8  2  0
  6  9  1  0
  9 17  1  0
  9 16  2  0
 10 14  1  0
 10 11  1  0
 11 19  2  0
 11 18  1  0
 12 20  2  0
 12 15  1  0
 12 21  1  0
 13 23  1  0
 13 22  2  0
 13 14  1  0
 16 19  1  0
 17 18  2  0
 20 22  1  0
 21 23  2  0
M  END
$$$$
33
     RDKit          3D

 23 24  0  0  1  0  0  0  0  0999 V2000
  -15.5431   -0.7612    4.5583 N   0  0  0  0  0  0  0  0  0  0  0  0
  -15.6593    0.4882    5.2063 C   0  0  0  0  0  0  0  0  0  0  0  0
  -14.5719    0.5317    2.7901 C   0  0  0  0  0  0  0  0  0  0  0  0
  -14.9751   -0.7576    3.2885 C   0  0  0  0  0  0  0  0  0  0  0  0
  -15.3801    1.6952    3.8737 S   0  0  0  0  0  0  0  0  0  0  0  0
  -13.7900    0.8312    1.8042 C   0  0  0  0  0  0  0  0  0  0  0  0
  -12.8904   -1.5245   -0.9820 C   0  0  0  0  0  0  0  0  0  0  0  0
  -13.1181   -0.1456    0.9554 C   0  0  0  0  0  0  0  0  0  0  0  0
  -15.8901    0.8114    6.3788 O   0  0  0  0  0  0  0  0  0  0  0  0
  -14.8146   -1.8222    2.5913 O   0  0  0  0  0  0  0  0  0  0  0  0
  -12.5462   -6.9618    0.1548 C   0  0  0  0  0  0  0  0  0  0  0  0
  -13.6057   -0.6248   -0.2332 C   0  0  0  0  0  0  0  0  0  0  0  0
  -11.6341   -1.9954   -0.5706 C   0  0  0  0  0  0  0  0  0  0  0  0
  -12.1751   -7.6218   -0.8379 O   0  0  0  0  0  0  0  0  0  0  0  0
  -11.1463   -1.5157    0.6221 C   0  0  0  0  0  0  0  0  0  0  0  0
  -11.8878   -0.5992    1.3720 C   0  0  0  0  0  0  0  0  0  0  0  0
  -13.2929   -7.6237    1.1210 O   0  0  0  0  0  0  0  0  0  0  0  0
  -13.3827   -2.0048   -2.1777 O   0  0  0  0  0  0  0  0  0  0  0  0
  -11.0151   -2.8814   -1.3922 O   0  0  0  0  0  0  0  0  0  0  0  0
  -12.1944   -5.5347    0.2776 C   0  0  0  0  0  0  0  0  0  0  0  0
  -10.9493   -4.2466   -1.4415 C   0  0  0  0  0  0  0  0  0  0  0  0
  -13.2919   -1.1957   -3.3321 C   0  0  0  0  0  0  0  0  0  0  0  0
  -12.2446   -4.9293   -1.1282 C   0  0  0  0  0  0  0  0  0  0  0  0
  1  4  1  0
  1  2  1  0
  2  9  2  0
  2  5  1  0
  3  5  1  0
  3  6  2  0
  3  4  1  0
  4 10  2  0
  6  8  1  0
  7 13  2  0
  7 18  1  0
  7 12  1  0
  8 16  1  0
  8 12  2  0
 11 17  1  0
 11 14  2  0
 11 20  1  0
 13 19  1  0
 13 15  1  0
 15 16  2  0
 18 22  1  0
 19 21  1  0
 20 23  1  0
 21 23  1  0
M  END
$$$$
34
     RDKit          3D

 16 16  0  0  1  0  0  0  0  0999 V2000
  -14.1413    1.5896    1.8162 N   0  0  0  0  0  0  0  0  0  0  0  0
  -14.9244    2.3560    0.9118 C   0  0  0  0  0  0  0  0  0  0  0  0
  -12.9088    2.2830    1.8916 C   0  0  0  0  0  0  0  0  0  0  0  0
  -14.5158    0.3936    2.4929 N   0  0  0  0  0  0  0  0  0  0  0  0
  -14.2307    3.4523    0.4531 O   0  0  0  0  0  0  0  0  0  0  0  0
  -12.9579    3.4817    1.0289 C   0  0  0  0  0  0  0  0  0  0  0  0
  -15.2438    0.4779    3.6813 C   0  0  0  0  0  0  0  0  0  0  0  0
  -14.1265   -0.8166    1.9192 C   0  0  0  0  0  0  0  0  0  0  0  0
  -16.1257    2.0133    0.6016 O   0  0  0  0  0  0  0  0  0  0  0  0
  -11.8473    1.9219    2.6298 C   0  0  0  0  0  0  0  0  0  0  0  0
  -14.4927   -1.8954    2.5299 O   0  0  0  0  0  0  0  0  0  0  0  0
  -15.5368   -0.6697    4.2143 O   0  0  0  0  0  0  0  0  0  0  0  0
  -11.8507    3.4860   -0.0004 C   0  0  0  0  0  0  0  0  0  0  0  0
  -12.9189    4.7613    1.8721 C   0  0  0  0  0  0  0  0  0  0  0  0
  -15.7269    1.6317    4.4184 C   0  0  0  0  0  0  0  0  0  0  0  0
  -13.3470   -1.0190    0.6979 C   0  0  0  0  0  0  0  0  0  0  0  0
  1  4  1  0
  1  3  1  0
  1  2  1  0
  2  9  2  0
  2  5  1  0
  3 10  2  0
  3  6  1  0
  4  8  1  0
  4  7  1  0
  5  6  1  0
  6 14  1  0
  6 13  1  0
  7 15  1  0
  7 12  2  0
  8 16  1  0
  8 11  2  0
M  END
$$$$
35
     RDKit          3D

 20 22  0  0  1  0  0  0  0  0999 V2000
   -9.2778   -1.2610   -0.4715 C   0  0  0  0  0  0  0  0  0  0  0  0
   -9.6434   -0.2348    0.3113 N   0  0  0  0  0  0  0  0  0  0  0  0
  -10.3527   -1.9941   -0.7959 N   0  0  0  0  0  0  0  0  0  0  0  0
  -14.7949   -0.4741    5.2448 N   0  0  0  0  0  0  0  0  0  0  0  0
  -10.9811   -0.3343    0.4762 C   0  0  0  0  0  0  0  0  0  0  0  0
  -11.4413   -1.4384   -0.2161 C   0  0  0  0  0  0  0  0  0  0  0  0
  -15.5156    0.6630    5.6173 C   0  0  0  0  0  0  0  0  0  0  0  0
  -14.6604    0.5824    3.1167 C   0  0  0  0  0  0  0  0  0  0  0  0
  -14.3357   -0.5416    3.9377 C   0  0  0  0  0  0  0  0  0  0  0  0
  -15.8368    1.5383    4.0608 S   0  0  0  0  0  0  0  0  0  0  0  0
  -14.2083    0.8847    1.9385 C   0  0  0  0  0  0  0  0  0  0  0  0
  -12.7836   -1.7723   -0.2181 C   0  0  0  0  0  0  0  0  0  0  0  0
   -8.0945   -1.4886   -0.8406 O   0  0  0  0  0  0  0  0  0  0  0  0
  -11.8970    0.4288    1.1686 C   0  0  0  0  0  0  0  0  0  0  0  0
  -13.2356    0.1156    1.1828 C   0  0  0  0  0  0  0  0  0  0  0  0
  -15.9173    1.1048    6.7152 O   0  0  0  0  0  0  0  0  0  0  0  0
  -13.6726   -1.5287    3.4870 O   0  0  0  0  0  0  0  0  0  0  0  0
  -13.6813   -0.9950    0.4811 C   0  0  0  0  0  0  0  0  0  0  0  0
   -8.7999    0.8041    0.8886 C   0  0  0  0  0  0  0  0  0  0  0  0
  -10.3871   -3.1848   -1.6190 C   0  0  0  0  0  0  0  0  0  0  0  0
  1 13  2  0
  1  3  1  0
  1  2  1  0
  2 19  1  0
  2  5  1  0
  3 20  1  0
  3  6  1  0
  4  7  1  0
  4  9  1  0
  5  6  2  0
  5 14  1  0
  6 12  1  0
  7 16  2  0
  7 10  1  0
  8 10  1  0
  8  9  1  0
  8 11  2  0
  9 17  2  0
 11 15  1  0
 12 18  2  0
 14 15  2  0
 15 18  1  0
M  END
$$$$
36
     RDKit          3D

 17 18  0  0  1  0  0  0  0  0999 V2000
  -14.6785    0.0563    2.7579 C   0  0  0  0  0  0  0  0  0  0  0  0
  -15.4558    1.9239    4.3039 N   0  0  0  0  0  0  0  0  0  0  0  0
  -15.2187   -0.4031    5.1810 N   0  0  0  0  0  0  0  0  0  0  0  0
  -15.0240    1.4417    3.0157 C   0  0  0  0  0  0  0  0  0  0  0  0
  -14.7956   -0.8515    3.9027 C   0  0  0  0  0  0  0  0  0  0  0  0
  -15.5379    0.9730    5.3503 C   0  0  0  0  0  0  0  0  0  0  0  0
  -14.2539   -0.4048    1.6057 C   0  0  0  0  0  0  0  0  0  0  0  0
  -14.9636    2.3063    2.0986 O   0  0  0  0  0  0  0  0  0  0  0  0
  -14.5169   -2.0656    3.7652 O   0  0  0  0  0  0  0  0  0  0  0  0
  -15.9184    1.4048    6.4793 O   0  0  0  0  0  0  0  0  0  0  0  0
  -14.0363    0.3430    0.3801 C   0  0  0  0  0  0  0  0  0  0  0  0
  -15.1008    0.4819   -0.5240 C   0  0  0  0  0  0  0  0  0  0  0  0
  -14.8857    1.1554   -1.7108 C   0  0  0  0  0  0  0  0  0  0  0  0
  -15.8952    1.3196   -2.6254 F   0  0  0  0  0  0  0  0  0  0  0  0
  -12.6103    1.5699   -1.1725 C   0  0  0  0  0  0  0  0  0  0  0  0
  -12.8397    0.8894    0.0199 C   0  0  0  0  0  0  0  0  0  0  0  0
  -13.6609    1.6971   -2.0430 C   0  0  0  0  0  0  0  0  0  0  0  0
  1  7  2  3
  1  5  1  0
  1  4  1  0
  2  6  1  0
  2  4  1  0
  3  6  1  0
  3  5  1  0
  4  8  2  0
  5  9  2  0
  6 10  2  0
  7 11  1  0
 11 16  1  0
 11 12  2  0
 12 13  1  0
 13 17  2  0
 13 14  1  0
 15 17  1  0
 15 16  2  0
M  END
$$$$
37
     RDKit          3D

 23 25  0  0  1  0  0  0  0  0999 V2000
  -15.5894   -1.3687    5.1292 N   0  0  0  0  0  0  0  0  0  0  0  0
  -15.1062   -1.6986    3.8356 C   0  0  0  0  0  0  0  0  0  0  0  0
  -15.0204    0.5823    4.0291 C   0  0  0  0  0  0  0  0  0  0  0  0
  -15.5550    0.0368    5.2952 C   0  0  0  0  0  0  0  0  0  0  0  0
  -14.7514   -0.4870    3.1494 N   0  0  0  0  0  0  0  0  0  0  0  0
  -14.8198    1.8559    3.8053 C   0  0  0  0  0  0  0  0  0  0  0  0
  -14.0113    5.8896   -1.2324 C   0  0  0  0  0  0  0  0  0  0  0  0
  -15.0089   -2.8712    3.3748 O   0  0  0  0  0  0  0  0  0  0  0  0
  -15.9133    0.6622    6.3241 O   0  0  0  0  0  0  0  0  0  0  0  0
  -14.6678    6.3191   -0.1007 C   0  0  0  0  0  0  0  0  0  0  0  0
  -12.5944    5.4571   -1.0806 C   0  0  0  0  0  0  0  0  0  0  0  0
  -14.2976    2.4001    2.5589 C   0  0  0  0  0  0  0  0  0  0  0  0
  -12.4769    4.0920   -0.8164 O   0  0  0  0  0  0  0  0  0  0  0  0
  -13.0748    3.5365    0.2904 C   0  0  0  0  0  0  0  0  0  0  0  0
  -14.0460    6.3451    1.1113 F   0  0  0  0  0  0  0  0  0  0  0  0
  -14.8646    2.2370    1.3185 C   0  0  0  0  0  0  0  0  0  0  0  0
  -13.1218    3.1362    2.6252 C   0  0  0  0  0  0  0  0  0  0  0  0
  -12.5043    3.7010    1.5358 C   0  0  0  0  0  0  0  0  0  0  0  0
  -14.2565    2.7998    0.2035 C   0  0  0  0  0  0  0  0  0  0  0  0
  -14.6859    5.8845   -2.4212 C   0  0  0  0  0  0  0  0  0  0  0  0
  -15.9954    6.7511   -0.1115 C   0  0  0  0  0  0  0  0  0  0  0  0
  -15.9945    6.3041   -2.4644 C   0  0  0  0  0  0  0  0  0  0  0  0
  -16.6495    6.7362   -1.3154 C   0  0  0  0  0  0  0  0  0  0  0  0
  1  4  1  0
  1  2  1  0
  2  8  2  0
  2  5  1  0
  3  5  1  0
  3  6  2  0
  3  4  1  0
  4  9  2  0
  6 12  1  0
  7 20  1  0
  7 10  2  0
  7 11  1  0
 10 21  1  0
 10 15  1  0
 11 13  1  0
 12 17  1  0
 12 16  2  0
 13 14  1  0
 14 19  2  0
 14 18  1  0
 16 19  1  0
 17 18  2  0
 20 22  2  0
 21 23  2  0
 22 23  1  0
M  END
$$$$
38
     RDKit          3D

 21 22  0  0  1  0  0  0  0  0999 V2000
  -15.6241    3.9712   -1.4742 C   0  0  0  0  0  0  0  0  0  0  0  0
  -14.5956   -0.3381    3.2852 C   0  0  0  0  0  0  0  0  0  0  0  0
  -15.5825   -0.0014    4.1279 N   0  0  0  0  0  0  0  0  0  0  0  0
  -16.6828    3.8969   -2.3313 N   0  0  0  0  0  0  0  0  0  0  0  0
  -16.1551    3.8432   -0.2461 N   0  0  0  0  0  0  0  0  0  0  0  0
  -14.1289   -1.5225    3.7459 N   0  0  0  0  0  0  0  0  0  0  0  0
  -17.4636    3.7007   -0.3792 N   0  0  0  0  0  0  0  0  0  0  0  0
  -14.8022   -1.8940    4.8251 N   0  0  0  0  0  0  0  0  0  0  0  0
  -17.7932    3.7321   -1.6482 N   0  0  0  0  0  0  0  0  0  0  0  0
  -15.6995   -0.9583    5.0635 N   0  0  0  0  0  0  0  0  0  0  0  0
  -13.9436    4.1830   -1.9805 S   0  0  0  0  0  0  0  0  0  0  0  0
  -14.0637    0.6059    1.8852 S   0  0  0  0  0  0  0  0  0  0  0  0
  -12.7991    3.4481    0.6640 N   0  0  0  0  0  0  0  0  0  0  0  0
  -12.9939    4.8374    0.4188 C   0  0  0  0  0  0  0  0  0  0  0  0
  -12.7214    2.9427    2.0151 C   0  0  0  0  0  0  0  0  0  0  0  0
  -13.0979    5.5570    1.4443 O   0  0  0  0  0  0  0  0  0  0  0  0
  -12.8242    3.7180    2.9995 O   0  0  0  0  0  0  0  0  0  0  0  0
  -13.0701    5.4069   -0.9525 C   0  0  0  0  0  0  0  0  0  0  0  0
  -12.5164    1.4856    2.2144 C   0  0  0  0  0  0  0  0  0  0  0  0
  -16.5867    3.9938   -3.7792 C   0  0  0  0  0  0  0  0  0  0  0  0
  -16.4262    1.1735    4.1036 C   0  0  0  0  0  0  0  0  0  0  0  0
  1 11  1  0
  1  5  2  0
  1  4  1  0
  2  6  2  0
  2  3  1  0
  2 12  1  0
  3 21  1  0
  3 10  1  0
  4 20  1  0
  4  9  1  0
  5  7  1  0
  6  8  1  0
  7  9  2  0
  8 10  2  0
 11 18  1  0
 12 19  1  0
 13 15  1  0
 13 14  1  0
 14 16  2  0
 14 18  1  0
 15 19  1  0
 15 17  2  0
M  END
$$$$
39
     RDKit          3D

 24 26  0  0  1  0  0  0  0  0999 V2000
  -12.4458   -3.3650   -0.8208 N   0  0  0  0  0  0  0  0  0  0  0  0
  -12.9033   -2.9615   -2.0866 C   0  0  0  0  0  0  0  0  0  0  0  0
  -12.2195   -4.7653   -0.8991 C   0  0  0  0  0  0  0  0  0  0  0  0
  -12.9719   -4.1278   -2.9958 C   0  0  0  0  0  0  0  0  0  0  0  0
  -12.5564   -5.2124   -2.2675 C   0  0  0  0  0  0  0  0  0  0  0  0
  -12.2286   -2.6106    0.3310 N   0  0  0  0  0  0  0  0  0  0  0  0
  -11.0435   -1.8886    0.5890 C   0  0  0  0  0  0  0  0  0  0  0  0
  -13.2048   -1.7856   -2.3869 O   0  0  0  0  0  0  0  0  0  0  0  0
  -11.8080   -5.5654   -0.0177 O   0  0  0  0  0  0  0  0  0  0  0  0
  -10.1351   -1.9509   -0.3070 O   0  0  0  0  0  0  0  0  0  0  0  0
  -12.6879    0.2014    2.6236 C   0  0  0  0  0  0  0  0  0  0  0  0
  -12.9382    2.5978    2.4231 C   0  0  0  0  0  0  0  0  0  0  0  0
  -14.8427    1.2288    2.9964 C   0  0  0  0  0  0  0  0  0  0  0  0
  -11.9588   -0.9655    2.5851 O   0  0  0  0  0  0  0  0  0  0  0  0
  -10.7884   -1.0836    1.7987 C   0  0  0  0  0  0  0  0  0  0  0  0
  -14.0436    0.0943    2.9388 C   0  0  0  0  0  0  0  0  0  0  0  0
  -12.1566    1.4508    2.3707 C   0  0  0  0  0  0  0  0  0  0  0  0
  -14.2743    2.4735    2.7359 C   0  0  0  0  0  0  0  0  0  0  0  0
  -12.5270   -6.4508   -2.8994 C   0  0  0  0  0  0  0  0  0  0  0  0
  -13.3624   -4.2118   -4.3290 C   0  0  0  0  0  0  0  0  0  0  0  0
  -12.3453    3.9283    2.1480 C   0  0  0  0  0  0  0  0  0  0  0  0
  -16.2778    1.0988    3.3321 C   0  0  0  0  0  0  0  0  0  0  0  0
  -13.3260   -5.4450   -4.9349 C   0  0  0  0  0  0  0  0  0  0  0  0
  -12.9115   -6.5481   -4.2210 C   0  0  0  0  0  0  0  0  0  0  0  0
  1  6  1  0
  1  3  1  0
  1  2  1  0
  2  8  2  0
  2  4  1  0
  3  9  2  0
  3  5  1  0
  4  5  2  0
  4 20  1  0
  5 19  1  0
  6  7  1  0
  7 15  1  0
  7 10  2  0
 11 17  2  0
 11 16  1  0
 11 14  1  0
 12 21  1  0
 12 18  2  0
 12 17  1  0
 13 18  1  0
 13 22  1  0
 13 16  2  0
 14 15  1  0
 19 24  2  0
 20 23  2  0
 23 24  1  0
M  END
$$$$
40
     RDKit          3D

 13 13  0  0  1  0  0  0  0  0999 V2000
  -14.9118   -0.2228    5.0073 N   0  0  0  0  0  0  0  0  0  0  0  0
  -15.7592    0.8219    5.2587 C   0  0  0  0  0  0  0  0  0  0  0  0
  -16.6018    1.1698    4.2502 N   0  0  0  0  0  0  0  0  0  0  0  0
  -16.1316    0.9419    3.0063 C   0  0  0  0  0  0  0  0  0  0  0  0
  -15.1918    0.0178    2.7214 C   0  0  0  0  0  0  0  0  0  0  0  0
  -14.6554   -0.7091    3.7497 C   0  0  0  0  0  0  0  0  0  0  0  0
  -15.7910    1.3656    6.3296 O   0  0  0  0  0  0  0  0  0  0  0  0
  -13.9732   -1.7023    3.6428 O   0  0  0  0  0  0  0  0  0  0  0  0
  -14.9337   -0.1825    1.4107 N   0  0  0  0  0  0  0  0  0  0  0  0
  -14.3549    0.6518    0.5002 C   0  0  0  0  0  0  0  0  0  0  0  0
  -14.3834    0.1584   -0.9438 C   0  0  0  0  0  0  0  0  0  0  0  0
  -13.8874    1.7240    0.7974 O   0  0  0  0  0  0  0  0  0  0  0  0
  -15.2616    1.2379   -2.0712 Cl  0  0  0  0  0  0  0  0  0  0  0  0
  1  6  1  0
  1  2  1  0
  2  7  2  0
  2  3  1  0
  3  4  1  0
  4  5  2  0
  5  9  1  0
  5  6  1  0
  6  8  2  0
  9 10  1  0
 10 12  2  0
 10 11  1  0
 11 13  1  0
M  END
$$$$
41
     RDKit          3D

 17 18  0  0  1  0  0  0  0  0999 V2000
  -14.5415    0.1210    2.7874 C   0  0  0  0  0  0  0  0  0  0  0  0
  -15.2028   -0.3033    5.1928 N   0  0  0  0  0  0  0  0  0  0  0  0
  -15.3343    1.9632    4.3236 N   0  0  0  0  0  0  0  0  0  0  0  0
  -14.8641    1.5083    3.0496 C   0  0  0  0  0  0  0  0  0  0  0  0
  -14.7352   -0.7871    3.9420 C   0  0  0  0  0  0  0  0  0  0  0  0
  -15.5040    1.0711    5.3885 C   0  0  0  0  0  0  0  0  0  0  0  0
  -14.1390   -0.3946    1.6651 C   0  0  0  0  0  0  0  0  0  0  0  0
  -14.7226    2.3416    2.1267 O   0  0  0  0  0  0  0  0  0  0  0  0
  -14.4819   -2.0020    3.8114 O   0  0  0  0  0  0  0  0  0  0  0  0
  -15.9180    1.4468    6.5240 O   0  0  0  0  0  0  0  0  0  0  0  0
  -13.9154    0.2696    0.3944 C   0  0  0  0  0  0  0  0  0  0  0  0
  -13.4242    1.4879   -2.1021 C   0  0  0  0  0  0  0  0  0  0  0  0
  -12.6625    0.8051    0.0629 C   0  0  0  0  0  0  0  0  0  0  0  0
  -14.8845    0.3758   -0.5735 C   0  0  0  0  0  0  0  0  0  0  0  0
  -14.6510    0.9757   -1.8079 C   0  0  0  0  0  0  0  0  0  0  0  0
  -12.4235    1.4004   -1.1577 C   0  0  0  0  0  0  0  0  0  0  0  0
  -13.1882    2.0929   -3.3461 O   0  0  0  0  0  0  0  0  0  0  0  0
  1  7  2  3
  1  5  1  0
  1  4  1  0
  2  6  1  0
  2  5  1  0
  3  6  1  0
  3  4  1  0
  4  8  2  0
  5  9  2  0
  6 10  2  0
  7 11  1  0
 11 14  1  0
 11 13  2  0
 12 16  2  0
 12 17  1  0
 12 15  1  0
 13 16  1  0
 14 15  2  0
M  END
$$$$
42
     RDKit          3D

 15 15  0  0  1  0  0  0  0  0999 V2000
  -15.0502   -0.1100    2.6355 C   0  0  0  0  0  0  0  0  0  0  0  0
  -14.9802   -0.3224    5.1130 N   0  0  0  0  0  0  0  0  0  0  0  0
  -16.0187    1.6583    4.0951 N   0  0  0  0  0  0  0  0  0  0  0  0
  -15.7401    1.1786    2.7849 C   0  0  0  0  0  0  0  0  0  0  0  0
  -14.6813   -0.8410    3.8350 C   0  0  0  0  0  0  0  0  0  0  0  0
  -15.6448    0.9196    5.2383 C   0  0  0  0  0  0  0  0  0  0  0  0
  -14.7911   -0.5560    1.4213 C   0  0  0  0  0  0  0  0  0  0  0  0
  -16.0804    1.8506    1.7577 O   0  0  0  0  0  0  0  0  0  0  0  0
  -14.0926   -1.9404    3.6998 O   0  0  0  0  0  0  0  0  0  0  0  0
  -15.1729    0.1974    0.2827 N   0  0  0  0  0  0  0  0  0  0  0  0
  -15.9166    1.3916    6.3922 O   0  0  0  0  0  0  0  0  0  0  0  0
  -14.2659    0.6924   -0.7029 C   0  0  0  0  0  0  0  0  0  0  0  0
  -15.1091    1.1367   -1.9036 C   0  0  0  0  0  0  0  0  0  0  0  0
  -13.3348   -0.3951   -1.1567 C   0  0  0  0  0  0  0  0  0  0  0  0
  -15.1295    2.6500   -1.8782 C   0  0  0  0  0  0  0  0  0  0  0  0
  1  7  2  3
  1  5  1  0
  1  4  1  0
  2  6  1  0
  2  5  1  0
  3  6  1  0
  3  4  1  0
  4  8  2  0
  5  9  2  0
  6 11  2  0
  7 10  1  0
 10 12  1  0
 12 14  1  0
 12 13  1  0
 13 15  1  0
M  END
$$$$
43
     RDKit          3D

 25 28  0  0  1  0  0  0  0  0999 V2000
  -13.7015    1.2594   -1.1520 N   0  0  0  0  0  0  0  0  0  0  0  0
  -14.8732   -0.3059    5.1940 N   0  0  0  0  0  0  0  0  0  0  0  0
  -14.7261    0.5777    0.7311 C   0  0  0  0  0  0  0  0  0  0  0  0
  -15.5858   -0.0657    2.9021 C   0  0  0  0  0  0  0  0  0  0  0  0
  -15.7300    0.7816    5.4263 C   0  0  0  0  0  0  0  0  0  0  0  0
  -14.7783   -0.7677    3.8920 C   0  0  0  0  0  0  0  0  0  0  0  0
  -14.6401    0.4081   -0.6544 C   0  0  0  0  0  0  0  0  0  0  0  0
  -16.6538    0.9934    3.9166 S   0  0  0  0  0  0  0  0  0  0  0  0
  -15.5970   -0.1728    1.6031 C   0  0  0  0  0  0  0  0  0  0  0  0
  -13.1778    1.9696   -0.1516 C   0  0  0  0  0  0  0  0  0  0  0  0
  -13.8050    1.5569    1.0328 C   0  0  0  0  0  0  0  0  0  0  0  0
  -13.3307    1.3663   -2.5498 C   0  0  0  0  0  0  0  0  0  0  0  0
  -15.8579    1.4820    6.4463 O   0  0  0  0  0  0  0  0  0  0  0  0
  -14.0413   -1.7528    3.5082 O   0  0  0  0  0  0  0  0  0  0  0  0
  -14.3703    2.0827   -3.3285 C   0  0  0  0  0  0  0  0  0  0  0  0
  -14.4718    1.8526   -4.6890 C   0  0  0  0  0  0  0  0  0  0  0  0
  -15.4136    2.4807   -5.4808 C   0  0  0  0  0  0  0  0  0  0  0  0
  -12.2095    2.9410   -0.0936 C   0  0  0  0  0  0  0  0  0  0  0  0
  -13.4070    2.1551    2.2078 C   0  0  0  0  0  0  0  0  0  0  0  0
  -16.1781    3.5952   -3.5349 C   0  0  0  0  0  0  0  0  0  0  0  0
  -15.2312    2.9664   -2.7268 C   0  0  0  0  0  0  0  0  0  0  0  0
  -16.2898    3.3794   -4.8717 C   0  0  0  0  0  0  0  0  0  0  0  0
  -15.5378    2.2464   -6.9439 C   0  0  0  0  0  0  0  0  0  0  0  0
  -12.4325    3.1271    2.2396 C   0  0  0  0  0  0  0  0  0  0  0  0
  -11.8048    3.5497    1.0895 C   0  0  0  0  0  0  0  0  0  0  0  0
  1 12  1  0
  1 10  1  0
  1  7  1  0
  2  5  1  0
  2  6  1  0
  3 11  1  0
  3  9  1  0
  3  7  2  0
  4  8  1  0
  4  6  1  0
  4  9  2  0
  5 13  2  0
  5  8  1  0
  6 14  2  0
 10 18  2  0
 10 11  1  0
 11 19  2  0
 12 15  1  0
 15 21  1  0
 15 16  2  0
 16 17  1  0
 17 22  2  0
 17 23  1  0
 18 25  1  0
 19 24  1  0
 20 22  1  0
 20 21  2  0
 24 25  2  0
M  END
$$$$
44
     RDKit          3D

 14 15  0  0  1  0  0  0  0  0999 V2000
  -14.3650   -0.7706    3.8073 C   0  0  0  0  0  0  0  0  0  0  0  0
  -14.4356    0.2868    2.8656 N   0  0  0  0  0  0  0  0  0  0  0  0
  -15.1790   -0.3837    4.9248 N   0  0  0  0  0  0  0  0  0  0  0  0
  -15.7508    0.8972    4.6848 C   0  0  0  0  0  0  0  0  0  0  0  0
  -13.5489    0.4751    1.7870 C   0  0  0  0  0  0  0  0  0  0  0  0
  -15.5819    1.1324    3.2041 C   0  0  0  0  0  0  0  0  0  0  0  0
  -13.7353   -1.8518    3.7360 O   0  0  0  0  0  0  0  0  0  0  0  0
  -16.2925    1.6881    5.5226 O   0  0  0  0  0  0  0  0  0  0  0  0
  -12.5824    1.4524    1.8233 C   0  0  0  0  0  0  0  0  0  0  0  0
  -13.6274   -0.3181    0.6783 C   0  0  0  0  0  0  0  0  0  0  0  0
  -12.4320    2.3552    2.9880 C   0  0  0  0  0  0  0  0  0  0  0  0
  -11.7152    1.6131    0.7456 C   0  0  0  0  0  0  0  0  0  0  0  0
  -12.7749   -0.1630   -0.3843 C   0  0  0  0  0  0  0  0  0  0  0  0
  -11.8066    0.8028   -0.3679 C   0  0  0  0  0  0  0  0  0  0  0  0
  1  7  2  0
  1  3  1  0
  1  2  1  0
  2  6  1  0
  2  5  1  0
  3  4  1  0
  4  6  1  0
  4  8  2  0
  5 10  1  0
  5  9  2  0
  9 12  1  0
  9 11  1  0
 10 13  2  0
 12 14  2  0
 13 14  1  0
M  END
$$$$
45
     RDKit          3D

 18 19  0  0  1  0  0  0  0  0999 V2000
  -15.3472   -0.1932    5.0199 N   0  0  0  0  0  0  0  0  0  0  0  0
  -14.6824    1.0022    3.0412 C   0  0  0  0  0  0  0  0  0  0  0  0
  -15.4920    1.0949    5.5821 C   0  0  0  0  0  0  0  0  0  0  0  0
  -14.9294   -0.2614    3.7065 C   0  0  0  0  0  0  0  0  0  0  0  0
  -14.9472    2.2296    4.3086 S   0  0  0  0  0  0  0  0  0  0  0  0
  -14.3310    1.2345    1.7931 C   0  0  0  0  0  0  0  0  0  0  0  0
  -14.1332    2.5977    1.3236 C   0  0  0  0  0  0  0  0  0  0  0  0
  -13.0018    3.2899    1.7724 C   0  0  0  0  0  0  0  0  0  0  0  0
  -12.7450    4.5900    1.3587 C   0  0  0  0  0  0  0  0  0  0  0  0
  -15.9181    1.4022    6.7465 O   0  0  0  0  0  0  0  0  0  0  0  0
  -14.7545   -1.3584    3.0657 O   0  0  0  0  0  0  0  0  0  0  0  0
  -14.9787    3.2529    0.4592 C   0  0  0  0  0  0  0  0  0  0  0  0
  -13.5819    5.2454    0.5001 C   0  0  0  0  0  0  0  0  0  0  0  0
  -14.6969    4.5651    0.0570 C   0  0  0  0  0  0  0  0  0  0  0  0
  -12.1461    2.6476    2.6373 O   0  0  0  0  0  0  0  0  0  0  0  0
  -13.3986    6.5243    0.0463 O   0  0  0  0  0  0  0  0  0  0  0  0
  -10.8716    2.2516    2.1839 C   0  0  0  0  0  0  0  0  0  0  0  0
  -12.9300    6.8945   -1.2112 C   0  0  0  0  0  0  0  0  0  0  0  0
  1  4  1  0
  1  3  1  0
  2  5  1  0
  2  6  2  0
  2  4  1  0
  3 10  2  0
  3  5  1  0
  4 11  2  0
  6  7  1  0
  7 12  1  0
  7  8  2  0
  8 15  1  0
  8  9  1  0
  9 13  2  0
 12 14  2  0
 13 16  1  0
 13 14  1  0
 15 17  1  0
 16 18  1  0
M  END
$$$$
46
     RDKit          3D

 25 27  0  0  1  0  0  0  0  0999 V2000
  -15.2692    2.1971   -2.3380 N   0  0  0  0  0  0  0  0  0  0  0  0
  -16.1508    3.0680   -3.0362 C   0  0  0  0  0  0  0  0  0  0  0  0
  -14.3928    1.6746   -3.3272 C   0  0  0  0  0  0  0  0  0  0  0  0
  -15.3235    1.9607   -0.9617 N   0  0  0  0  0  0  0  0  0  0  0  0
  -15.7991    3.0692   -4.4666 C   0  0  0  0  0  0  0  0  0  0  0  0
  -14.7181    2.2117   -4.6422 C   0  0  0  0  0  0  0  0  0  0  0  0
  -14.6821   -0.5569    1.5923 C   0  0  0  0  0  0  0  0  0  0  0  0
  -15.1702    0.7870   -0.4468 C   0  0  0  0  0  0  0  0  0  0  0  0
  -15.2279    0.5475    0.9877 C   0  0  0  0  0  0  0  0  0  0  0  0
  -13.4711    0.8669   -3.1026 O   0  0  0  0  0  0  0  0  0  0  0  0
  -17.1021    3.7650   -2.5981 O   0  0  0  0  0  0  0  0  0  0  0  0
  -14.0421   -1.5197    0.8599 O   0  0  0  0  0  0  0  0  0  0  0  0
  -14.7509   -0.7535    2.9678 C   0  0  0  0  0  0  0  0  0  0  0  0
  -16.3061    3.7143   -5.5753 C   0  0  0  0  0  0  0  0  0  0  0  0
  -14.1968    2.0408   -5.9170 C   0  0  0  0  0  0  0  0  0  0  0  0
  -14.2012   -1.8644    3.5713 O   0  0  0  0  0  0  0  0  0  0  0  0
  -12.7266   -1.4237    0.3594 C   0  0  0  0  0  0  0  0  0  0  0  0
  -15.8600    1.4833    1.7705 C   0  0  0  0  0  0  0  0  0  0  0  0
  -15.9507    1.3301    3.1251 C   0  0  0  0  0  0  0  0  0  0  0  0
  -15.3956    0.2146    3.7072 C   0  0  0  0  0  0  0  0  0  0  0  0
  -14.7900   -3.1211    3.3771 C   0  0  0  0  0  0  0  0  0  0  0  0
  -11.7506   -0.7859    1.2992 C   0  0  0  0  0  0  0  0  0  0  0  0
  -12.1980   -2.7984   -0.0094 C   0  0  0  0  0  0  0  0  0  0  0  0
  -14.7051    2.6863   -7.0232 C   0  0  0  0  0  0  0  0  0  0  0  0
  -15.7859    3.5438   -6.8480 C   0  0  0  0  0  0  0  0  0  0  0  0
  1  4  1  0
  1  3  1  0
  1  2  1  0
  2 11  2  0
  2  5  1  0
  3 10  2  0
  3  6  1  0
  4  8  2  0
  5  6  2  0
  5 14  1  0
  6 15  1  0
  7 13  2  0
  7 12  1  0
  7  9  1  0
  8  9  1  0
  9 18  2  0
 12 17  1  0
 13 20  1  0
 13 16  1  0
 14 25  2  0
 15 24  2  0
 16 21  1  0
 17 23  1  0
 17 22  1  0
 18 19  1  0
 19 20  2  0
 24 25  1  0
M  END
$$$$
47
     RDKit          3D

 17 18  0  0  1  0  0  0  0  0999 V2000
  -15.2602   -0.8310    3.5508 C   0  0  0  0  0  0  0  0  0  0  0  0
  -15.1347   -0.6060    4.9519 N   0  0  0  0  0  0  0  0  0  0  0  0
  -15.7882    0.6284    5.2689 C   0  0  0  0  0  0  0  0  0  0  0  0
  -15.5986    0.4788    2.9102 C   0  0  0  0  0  0  0  0  0  0  0  0
  -16.2608    1.2215    4.0142 C   0  0  0  0  0  0  0  0  0  0  0  0
  -14.3253    1.0798    2.4683 C   0  0  0  0  0  0  0  0  0  0  0  0
  -15.1266   -1.8997    2.9008 O   0  0  0  0  0  0  0  0  0  0  0  0
  -15.9176    1.0929    6.4221 O   0  0  0  0  0  0  0  0  0  0  0  0
  -13.8625    2.2533    3.0196 C   0  0  0  0  0  0  0  0  0  0  0  0
  -13.5561    0.4875    1.4890 C   0  0  0  0  0  0  0  0  0  0  0  0
  -11.8919    2.2527    1.6406 C   0  0  0  0  0  0  0  0  0  0  0  0
  -12.6558    2.8440    2.6163 C   0  0  0  0  0  0  0  0  0  0  0  0
  -12.3778    1.0495    1.0838 C   0  0  0  0  0  0  0  0  0  0  0  0
  -10.7188    2.7774    1.2073 O   0  0  0  0  0  0  0  0  0  0  0  0
  -10.2926    3.3579    0.0536 C   0  0  0  0  0  0  0  0  0  0  0  0
   -9.9246    2.4744   -1.0925 C   0  0  0  0  0  0  0  0  0  0  0  0
   -9.0129    1.3603   -0.5593 C   0  0  0  0  0  0  0  0  0  0  0  0
  1  7  2  0
  1  4  1  0
  1  2  1  0
  2  3  1  0
  3  5  1  0
  3  8  2  0
  4  6  1  0
  4  5  1  0
  6 10  1  0
  6  9  2  0
  9 12  1  0
 10 13  2  0
 11 12  2  0
 11 14  1  0
 11 13  1  0
 14 15  1  0
 15 16  1  0
 16 17  1  0
M  END
$$$$
48
     RDKit          3D

 23 25  0  0  1  0  0  0  0  0999 V2000
  -14.5459   -0.4896    3.8071 C   0  0  0  0  0  0  0  0  0  0  0  0
  -15.9168   -0.1534    3.9558 N   0  0  0  0  0  0  0  0  0  0  0  0
  -12.1390   -6.9193   -2.9663 S   0  0  0  0  0  0  0  0  0  0  0  0
  -13.8574    0.5216    2.9924 C   0  0  0  0  0  0  0  0  0  0  0  0
  -16.1902    1.0181    3.1917 C   0  0  0  0  0  0  0  0  0  0  0  0
  -13.3922    0.0410    1.7292 N   0  0  0  0  0  0  0  0  0  0  0  0
  -14.8656    1.6215    2.8270 C   0  0  0  0  0  0  0  0  0  0  0  0
  -12.6625   -1.5643   -0.3869 N   0  0  0  0  0  0  0  0  0  0  0  0
  -12.3045   -5.3371   -2.2359 C   0  0  0  0  0  0  0  0  0  0  0  0
  -12.5538   -2.8167   -1.0121 C   0  0  0  0  0  0  0  0  0  0  0  0
  -11.7929   -7.9496   -1.9163 O   0  0  0  0  0  0  0  0  0  0  0  0
  -13.4857   -7.3117   -3.5169 O   0  0  0  0  0  0  0  0  0  0  0  0
  -14.0364   -1.5179    4.3179 O   0  0  0  0  0  0  0  0  0  0  0  0
  -14.4113   -0.4050    0.8360 C   0  0  0  0  0  0  0  0  0  0  0  0
  -12.2922   -0.8920    1.8587 C   0  0  0  0  0  0  0  0  0  0  0  0
  -11.6395   -1.0095    0.4944 C   0  0  0  0  0  0  0  0  0  0  0  0
  -13.7997   -0.6738   -0.5242 C   0  0  0  0  0  0  0  0  0  0  0  0
  -17.3024    1.4782    2.8719 O   0  0  0  0  0  0  0  0  0  0  0  0
  -12.0605   -5.1525   -0.8910 C   0  0  0  0  0  0  0  0  0  0  0  0
  -12.6797   -4.2324   -2.9710 C   0  0  0  0  0  0  0  0  0  0  0  0
  -12.1778   -3.9192   -0.2686 C   0  0  0  0  0  0  0  0  0  0  0  0
  -12.7965   -2.9872   -2.3362 C   0  0  0  0  0  0  0  0  0  0  0  0
  -10.9244   -6.9518   -4.2398 C   0  0  0  0  0  0  0  0  0  0  0  0
  1 13  2  0
  1  4  1  0
  1  2  1  0
  2  5  1  0
  3 23  1  0
  3 12  2  0
  3 11  2  0
  3  9  1  0
  4  7  1  0
  4  6  1  0
  5  7  1  0
  5 18  2  0
  6 15  1  0
  6 14  1  0
  8 17  1  0
  8 10  1  0
  8 16  1  0
  9 19  2  0
  9 20  1  0
 10 22  1  0
 10 21  2  0
 14 17  1  0
 15 16  1  0
 19 21  1  0
 20 22  2  0
M  END
$$$$
49
     RDKit          3D

 19 20  0  0  1  0  0  0  0  0999 V2000
  -14.4714    0.2323    2.9274 C   0  0  0  0  0  0  0  0  0  0  0  0
  -14.7949    1.6485    3.2182 C   0  0  0  0  0  0  0  0  0  0  0  0
  -14.6763   -0.7319    3.9991 C   0  0  0  0  0  0  0  0  0  0  0  0
  -15.1663   -0.2880    5.2506 N   0  0  0  0  0  0  0  0  0  0  0  0
  -15.2822    2.0474    4.4832 N   0  0  0  0  0  0  0  0  0  0  0  0
  -15.4725    1.0864    5.5097 C   0  0  0  0  0  0  0  0  0  0  0  0
  -14.0246   -0.0845    1.7453 C   0  0  0  0  0  0  0  0  0  0  0  0
  -13.8602    0.9360    0.7689 N   0  0  0  0  0  0  0  0  0  0  0  0
  -14.6442    2.5413    2.3424 O   0  0  0  0  0  0  0  0  0  0  0  0
  -14.4192   -1.9385    3.8067 O   0  0  0  0  0  0  0  0  0  0  0  0
  -15.9082    1.4894    6.6188 O   0  0  0  0  0  0  0  0  0  0  0  0
  -12.5873    1.2414    0.2001 C   0  0  0  0  0  0  0  0  0  0  0  0
  -10.0860    1.8433   -0.9082 C   0  0  0  0  0  0  0  0  0  0  0  0
  -13.6662   -1.4634    1.3310 C   0  0  0  0  0  0  0  0  0  0  0  0
   -8.5292    2.2140   -1.6226 Cl  0  0  0  0  0  0  0  0  0  0  0  0
  -11.5480    1.6792    0.9799 C   0  0  0  0  0  0  0  0  0  0  0  0
  -12.3829    1.0996   -1.1533 C   0  0  0  0  0  0  0  0  0  0  0  0
  -10.2986    1.9828    0.4468 C   0  0  0  0  0  0  0  0  0  0  0  0
  -11.1315    1.4016   -1.7014 C   0  0  0  0  0  0  0  0  0  0  0  0
  1  7  2  3
  1  3  1  0
  1  2  1  0
  2  9  2  0
  2  5  1  0
  3 10  2  0
  3  4  1  0
  4  6  1  0
  5  6  1  0
  6 11  2  0
  7 14  1  0
  7  8  1  0
  8 12  1  0
 12 17  1  0
 12 16  2  0
 13 18  2  0
 13 15  1  0
 13 19  1  0
 16 18  1  0
 17 19  2  0
M  END
$$$$
50
     RDKit          3D

 20 21  0  0  1  0  0  0  0  0999 V2000
  -12.1630   -6.3120   -1.6267 C   0  0  0  0  0  0  0  0  0  0  0  0
  -13.1652   -6.1817   -3.0592 N   0  0  0  0  0  0  0  0  0  0  0  0
  -12.1691   -5.0716   -0.9158 C   0  0  0  0  0  0  0  0  0  0  0  0
  -12.9702   -7.5201   -3.5214 C   0  0  0  0  0  0  0  0  0  0  0  0
  -14.2751   -9.0972   -4.9794 C   0  0  0  0  0  0  0  0  0  0  0  0
  -14.3577  -10.2525   -4.2521 N   0  0  0  0  0  0  0  0  0  0  0  0
  -14.1407   -7.8731   -4.3836 N   0  0  0  0  0  0  0  0  0  0  0  0
  -14.3505   -9.4163   -6.2939 C   0  0  0  0  0  0  0  0  0  0  0  0
  -14.4786  -11.2475   -5.0958 N   0  0  0  0  0  0  0  0  0  0  0  0
  -12.5499   -4.9684    0.4472 C   0  0  0  0  0  0  0  0  0  0  0  0
  -14.4798  -10.7810   -6.3680 C   0  0  0  0  0  0  0  0  0  0  0  0
  -11.8043   -3.8778   -1.4988 C   0  0  0  0  0  0  0  0  0  0  0  0
  -12.5423   -3.7774    1.0932 C   0  0  0  0  0  0  0  0  0  0  0  0
  -11.6844   -7.3466   -1.5087 O   0  0  0  0  0  0  0  0  0  0  0  0
  -12.1344   -8.3531   -3.3746 O   0  0  0  0  0  0  0  0  0  0  0  0
  -12.1792   -2.6027    0.5067 C   0  0  0  0  0  0  0  0  0  0  0  0
  -13.0213   -6.4514    1.2226 Cl  0  0  0  0  0  0  0  0  0  0  0  0
  -11.7931   -2.6670   -0.8549 C   0  0  0  0  0  0  0  0  0  0  0  0
  -12.1683   -1.0644    1.3087 Cl  0  0  0  0  0  0  0  0  0  0  0  0
  -14.6022  -11.5443   -7.6341 C   0  0  0  0  0  0  0  0  0  0  0  0
  1 14  2  0
  1  3  1  0
  1  2  1  0
  2  4  1  0
  3 12  1  0
  3 10  2  0
  4 15  2  0
  4  7  1  0
  5  8  1  0
  5  6  2  0
  5  7  1  0
  6  9  1  0
  8 11  2  0
  9 11  1  0
 10 17  1  0
 10 13  1  0
 11 20  1  0
 12 18  2  0
 13 16  2  0
 16 19  1  0
 16 18  1  0
M  END
$$$$
51
     RDKit          3D

 18 19  0  0  1  0  0  0  0  0999 V2000
  -12.0906    4.4533    2.6205 N   0  0  0  0  0  0  0  0  0  0  0  0
  -13.5947    3.0771    1.4771 C   0  0  0  0  0  0  0  0  0  0  0  0
  -12.9299    5.2990    1.8426 C   0  0  0  0  0  0  0  0  0  0  0  0
  -12.4717    3.0905    2.4195 C   0  0  0  0  0  0  0  0  0  0  0  0
  -13.8375    4.4375    1.1556 N   0  0  0  0  0  0  0  0  0  0  0  0
  -14.2473    2.0230    0.9956 C   0  0  0  0  0  0  0  0  0  0  0  0
  -13.8892    0.6649    1.3718 C   0  0  0  0  0  0  0  0  0  0  0  0
  -14.1876    0.1705    2.6286 C   0  0  0  0  0  0  0  0  0  0  0  0
  -13.9099   -1.1345    2.9936 C   0  0  0  0  0  0  0  0  0  0  0  0
  -13.3108   -1.9655    2.0608 C   0  0  0  0  0  0  0  0  0  0  0  0
  -13.2817   -0.1814    0.4324 C   0  0  0  0  0  0  0  0  0  0  0  0
  -12.8611    6.5674    1.7903 O   0  0  0  0  0  0  0  0  0  0  0  0
  -13.0070   -1.4824    0.8045 C   0  0  0  0  0  0  0  0  0  0  0  0
  -11.9293    2.0961    2.9650 O   0  0  0  0  0  0  0  0  0  0  0  0
  -14.7847    0.9501    3.6286 O   0  0  0  0  0  0  0  0  0  0  0  0
  -14.2284   -1.5891    4.2660 O   0  0  0  0  0  0  0  0  0  0  0  0
  -12.1804   -2.6219   -0.4828 Br  0  0  0  0  0  0  0  0  0  0  0  0
  -15.5374   -1.8881    4.6722 C   0  0  0  0  0  0  0  0  0  0  0  0
  1  4  1  0
  1  3  1  0
  2  5  1  0
  2  6  2  0
  2  4  1  0
  3 12  2  0
  3  5  1  0
  4 14  2  0
  6  7  1  0
  7 11  1  0
  7  8  2  0
  8 15  1  0
  8  9  1  0
  9 10  2  0
  9 16  1  0
 10 13  1  0
 11 13  2  0
 13 17  1  0
 16 18  1  0
M  END
$$$$
52
     RDKit          3D

 21 23  0  0  1  0  0  0  0  0999 V2000
  -15.3489   -0.1682    2.7129 C   0  0  0  0  0  0  0  0  0  0  0  0
  -14.9847   -0.3900    5.1500 N   0  0  0  0  0  0  0  0  0  0  0  0
  -16.0104    1.6636    4.3166 N   0  0  0  0  0  0  0  0  0  0  0  0
  -15.9204    1.1526    2.9943 C   0  0  0  0  0  0  0  0  0  0  0  0
  -14.8766   -0.9372    3.8423 C   0  0  0  0  0  0  0  0  0  0  0  0
  -15.5420    0.8953    5.4127 C   0  0  0  0  0  0  0  0  0  0  0  0
  -14.8515    0.3465   -0.6993 C   0  0  0  0  0  0  0  0  0  0  0  0
  -15.1173    0.8700   -1.8826 N   0  0  0  0  0  0  0  0  0  0  0  0
  -13.1971   -0.0516   -0.8430 S   0  0  0  0  0  0  0  0  0  0  0  0
  -15.2696   -0.6353    1.4769 C   0  0  0  0  0  0  0  0  0  0  0  0
  -12.9352    0.4863   -2.4436 C   0  0  0  0  0  0  0  0  0  0  0  0
  -14.1759    0.9546   -2.7816 C   0  0  0  0  0  0  0  0  0  0  0  0
  -15.7493    0.1666    0.4182 N   0  0  0  0  0  0  0  0  0  0  0  0
  -11.8588    0.5335   -3.3412 C   0  0  0  0  0  0  0  0  0  0  0  0
  -16.3406    1.8465    2.0311 O   0  0  0  0  0  0  0  0  0  0  0  0
  -14.3767   -2.0800    3.6484 O   0  0  0  0  0  0  0  0  0  0  0  0
  -15.6126    1.3299    6.5920 O   0  0  0  0  0  0  0  0  0  0  0  0
  -14.3237    1.4882   -4.0764 C   0  0  0  0  0  0  0  0  0  0  0  0
  -11.9840    1.0524   -4.6137 C   0  0  0  0  0  0  0  0  0  0  0  0
  -13.2641    1.5181   -4.9164 C   0  0  0  0  0  0  0  0  0  0  0  0
  -10.9563    1.0960   -5.4666 F   0  0  0  0  0  0  0  0  0  0  0  0
  1 10  2  3
  1  5  1  0
  1  4  1  0
  2  6  1  0
  2  5  1  0
  3  6  1  0
  3  4  1  0
  4 15  2  0
  5 16  2  0
  6 17  2  0
  7  9  1  0
  7  8  2  0
  7 13  1  0
  8 12  1  0
  9 11  1  0
 10 13  1  0
 11 12  2  0
 11 14  1  0
 12 18  1  0
 14 19  2  0
 18 20  2  0
 19 20  1  0
 19 21  1  0
M  END
$$$$
53
     RDKit          3D

 20 22  0  0  1  0  0  0  0  0999 V2000
  -12.7277   -7.1025   -3.7679 N   0  0  0  0  0  0  0  0  0  0  0  0
  -12.2476   -6.9928   -2.4514 C   0  0  0  0  0  0  0  0  0  0  0  0
  -13.1164   -5.7617   -4.1415 C   0  0  0  0  0  0  0  0  0  0  0  0
  -12.8488   -8.1941   -4.6122 N   0  0  0  0  0  0  0  0  0  0  0  0
  -12.3352   -5.6005   -2.0086 C   0  0  0  0  0  0  0  0  0  0  0  0
  -12.8593   -4.8583   -3.0298 C   0  0  0  0  0  0  0  0  0  0  0  0
  -14.0586   -8.7836   -5.0124 C   0  0  0  0  0  0  0  0  0  0  0  0
  -11.7944   -7.8955   -1.6959 O   0  0  0  0  0  0  0  0  0  0  0  0
  -13.5941   -5.4088   -5.2289 O   0  0  0  0  0  0  0  0  0  0  0  0
  -15.1462   -8.3453   -4.6149 O   0  0  0  0  0  0  0  0  0  0  0  0
  -14.1137   -9.9638   -5.9344 C   0  0  0  0  0  0  0  0  0  0  0  0
  -13.0404   -3.4893   -2.8483 C   0  0  0  0  0  0  0  0  0  0  0  0
  -11.9869   -4.9914   -0.8009 C   0  0  0  0  0  0  0  0  0  0  0  0
  -15.5417  -10.2846   -6.2634 C   0  0  0  0  0  0  0  0  0  0  0  0
  -13.3753  -11.1538   -5.4327 C   0  0  0  0  0  0  0  0  0  0  0  0
  -12.1731   -3.6349   -0.6364 C   0  0  0  0  0  0  0  0  0  0  0  0
  -12.7006   -2.8767   -1.6594 C   0  0  0  0  0  0  0  0  0  0  0  0
  -15.9223  -11.6638   -5.7237 C   0  0  0  0  0  0  0  0  0  0  0  0
  -14.0367  -11.5775   -4.1295 C   0  0  0  0  0  0  0  0  0  0  0  0
  -15.5403  -11.6471   -4.2536 C   0  0  0  0  0  0  0  0  0  0  0  0
  1  4  1  0
  1  3  1  0
  1  2  1  0
  2  8  2  0
  2  5  1  0
  3  9  2  0
  3  6  1  0
  4  7  1  0
  5  6  2  0
  5 13  1  0
  6 12  1  0
  7 11  1  0
  7 10  2  0
 11 15  1  0
 11 14  1  0
 12 17  2  0
 13 16  2  0
 14 18  1  0
 15 19  1  0
 16 17  1  0
 18 20  1  0
 19 20  1  0
M  END
$$$$
54
     RDKit          3D

 16 17  0  0  1  0  0  0  0  0999 V2000
  -12.6629   -0.6120    1.7666 N   0  0  0  0  0  0  0  0  0  0  0  0
  -12.8413    0.7628    2.0776 C   0  0  0  0  0  0  0  0  0  0  0  0
  -13.7399   -1.2956    2.4290 C   0  0  0  0  0  0  0  0  0  0  0  0
  -14.0176    0.9174    2.9212 C   0  0  0  0  0  0  0  0  0  0  0  0
  -14.5869   -0.3197    3.1543 C   0  0  0  0  0  0  0  0  0  0  0  0
  -11.7386   -1.2547    1.0506 O   0  0  0  0  0  0  0  0  0  0  0  0
  -12.1270    1.7108    1.7078 O   0  0  0  0  0  0  0  0  0  0  0  0
  -13.9521   -2.5251    2.4121 O   0  0  0  0  0  0  0  0  0  0  0  0
  -12.0010   -1.6354   -0.2082 C   0  0  0  0  0  0  0  0  0  0  0  0
  -14.6109    2.0334    3.4937 C   0  0  0  0  0  0  0  0  0  0  0  0
  -15.7075   -0.4686    3.9299 C   0  0  0  0  0  0  0  0  0  0  0  0
  -13.1077   -0.8680   -0.9109 C   0  0  0  0  0  0  0  0  0  0  0  0
  -12.2760   -3.1105   -0.4244 C   0  0  0  0  0  0  0  0  0  0  0  0
  -10.7307   -1.2977   -1.0285 C   0  0  0  0  0  0  0  0  0  0  0  0
  -16.3008    0.6268    4.5006 C   0  0  0  0  0  0  0  0  0  0  0  0
  -15.7342    1.8545    4.2664 C   0  0  0  0  0  0  0  0  0  0  0  0
  1  6  1  0
  1  3  1  0
  1  2  1  0
  2  7  2  0
  2  4  1  0
  3  8  2  0
  3  5  1  0
  4  5  2  0
  4 10  1  0
  5 11  1  0
  6  9  1  0
  9 14  1  0
  9 13  1  0
  9 12  1  0
 10 16  2  0
 11 15  2  0
 15 16  1  0
M  END
$$$$
55
     RDKit          3D

 24 27  0  0  1  0  0  0  0  0999 V2000
  -12.8136   -0.4232    1.7121 S   0  0  0  0  0  0  0  0  0  0  0  0
  -12.4205   -6.7978    0.4182 N   0  0  0  0  0  0  0  0  0  0  0  0
  -12.5432   -4.2853    0.5681 C   0  0  0  0  0  0  0  0  0  0  0  0
  -12.5413   -5.6054    1.1876 C   0  0  0  0  0  0  0  0  0  0  0  0
  -12.3003   -6.6609   -0.9874 C   0  0  0  0  0  0  0  0  0  0  0  0
  -12.6642   -1.8781    0.7510 C   0  0  0  0  0  0  0  0  0  0  0  0
  -12.4230   -4.2161   -0.8053 C   0  0  0  0  0  0  0  0  0  0  0  0
  -14.4561   -0.2392    2.1894 N   0  0  0  0  0  0  0  0  0  0  0  0
  -12.6610   -3.1436    1.3293 C   0  0  0  0  0  0  0  0  0  0  0  0
  -12.3032   -5.3419   -1.5958 C   0  0  0  0  0  0  0  0  0  0  0  0
  -12.4246   -2.9766   -1.3886 C   0  0  0  0  0  0  0  0  0  0  0  0
  -12.5429   -1.8313   -0.6243 C   0  0  0  0  0  0  0  0  0  0  0  0
  -11.8910   -0.4190    2.8675 O   0  0  0  0  0  0  0  0  0  0  0  0
  -12.4642    0.7616    0.8417 O   0  0  0  0  0  0  0  0  0  0  0  0
  -12.6483   -5.7155    2.4339 O   0  0  0  0  0  0  0  0  0  0  0  0
  -12.1917   -7.6963   -1.6971 O   0  0  0  0  0  0  0  0  0  0  0  0
  -16.3600    0.5128    4.1802 O   0  0  0  0  0  0  0  0  0  0  0  0
  -14.7954    1.1107    2.5137 C   0  0  0  0  0  0  0  0  0  0  0  0
  -14.8460   -1.1199    3.2455 C   0  0  0  0  0  0  0  0  0  0  0  0
  -12.3035   -2.8972   -2.7781 C   0  0  0  0  0  0  0  0  0  0  0  0
  -12.1843   -5.2426   -2.9692 C   0  0  0  0  0  0  0  0  0  0  0  0
  -16.2634    1.1065    2.9372 C   0  0  0  0  0  0  0  0  0  0  0  0
  -15.3698   -0.3959    4.4466 C   0  0  0  0  0  0  0  0  0  0  0  0
  -12.1838   -3.9955   -3.5803 C   0  0  0  0  0  0  0  0  0  0  0  0
  1 14  2  0
  1 13  2  0
  1  8  1  0
  1  6  1  0
  2  5  1  0
  2  4  1  0
  3  7  2  0
  3  4  1  0
  3  9  1  0
  4 15  2  0
  5 10  1  0
  5 16  2  0
  6 12  1  0
  6  9  2  0
  7 11  1  0
  7 10  1  0
  8 19  1  0
  8 18  1  0
 10 21  2  0
 11 20  1  0
 11 12  2  0
 17 23  1  0
 17 22  1  0
 18 22  1  0
 19 23  1  0
 20 24  2  0
 21 24  1  0
M  END
$$$$
56
     RDKit          3D

 24 28  0  0  1  0  0  0  0  0999 V2000
  -12.2010   -2.3346    0.7623 N   0  0  0  0  0  0  0  0  0  0  0  0
  -11.2242   -1.4734    0.1118 C   0  0  0  0  0  0  0  0  0  0  0  0
  -13.1626   -1.7876    1.6396 C   0  0  0  0  0  0  0  0  0  0  0  0
  -11.2884   -0.0559    0.4028 C   0  0  0  0  0  0  0  0  0  0  0  0
  -13.1686   -0.3326    1.8915 C   0  0  0  0  0  0  0  0  0  0  0  0
  -12.2336    0.4720    1.2632 C   0  0  0  0  0  0  0  0  0  0  0  0
  -12.1682   -3.6640    0.4483 N   0  0  0  0  0  0  0  0  0  0  0  0
  -12.2902    1.8267    1.5138 C   0  0  0  0  0  0  0  0  0  0  0  0
  -10.4040    0.8544   -0.1912 C   0  0  0  0  0  0  0  0  0  0  0  0
  -14.0981    0.2453    2.7362 C   0  0  0  0  0  0  0  0  0  0  0  0
  -14.0409   -2.4481    2.2410 O   0  0  0  0  0  0  0  0  0  0  0  0
  -10.3561   -1.9424   -0.6722 O   0  0  0  0  0  0  0  0  0  0  0  0
  -13.1951    2.4389    2.3431 C   0  0  0  0  0  0  0  0  0  0  0  0
  -11.4457    2.7293    0.9506 C   0  0  0  0  0  0  0  0  0  0  0  0
  -14.1236    1.6044    2.9690 C   0  0  0  0  0  0  0  0  0  0  0  0
  -10.4870    2.2028    0.0786 C   0  0  0  0  0  0  0  0  0  0  0  0
  -12.9473    3.8965    2.3705 C   0  0  0  0  0  0  0  0  0  0  0  0
  -11.7988    4.0723    1.4195 C   0  0  0  0  0  0  0  0  0  0  0  0
  -12.2268   -4.3320   -0.7834 C   0  0  0  0  0  0  0  0  0  0  0  0
  -12.6856   -3.7336   -1.9172 C   0  0  0  0  0  0  0  0  0  0  0  0
  -11.7850   -5.6759   -0.8415 C   0  0  0  0  0  0  0  0  0  0  0  0
  -12.7062   -4.4669   -3.1131 C   0  0  0  0  0  0  0  0  0  0  0  0
  -11.8080   -6.3890   -2.0112 C   0  0  0  0  0  0  0  0  0  0  0  0
  -12.2699   -5.7844   -3.1576 C   0  0  0  0  0  0  0  0  0  0  0  0
  1  7  1  0
  1  3  1  0
  1  2  1  0
  2 12  2  0
  2  4  1  0
  3 11  2  0
  3  5  1  0
  4  6  2  0
  4  9  1  0
  5 10  2  0
  5  6  1  0
  6  8  1  0
  7 19  1  0
  8 13  1  0
  8 14  2  0
  9 16  2  0
 10 15  1  0
 13 17  1  0
 13 15  2  0
 14 16  1  0
 14 18  1  0
 17 18  1  0
 19 21  1  0
 19 20  2  0
 20 22  1  0
 21 23  2  0
 22 24  2  0
 23 24  1  0
M  END
$$$$
57
     RDKit          3D

 15 16  0  0  1  0  0  0  0  0999 V2000
  -15.0924   -0.4831    5.0578 N   0  0  0  0  0  0  0  0  0  0  0  0
  -15.5114   -0.4684    2.5454 S   0  0  0  0  0  0  0  0  0  0  0  0
  -15.1754   -1.4200    4.0111 C   0  0  0  0  0  0  0  0  0  0  0  0
  -15.3798    1.1876    3.3381 C   0  0  0  0  0  0  0  0  0  0  0  0
  -15.6124    0.7797    4.7493 C   0  0  0  0  0  0  0  0  0  0  0  0
  -14.0905    1.7600    3.1765 N   0  0  0  0  0  0  0  0  0  0  0  0
  -15.0476   -2.6443    4.0653 O   0  0  0  0  0  0  0  0  0  0  0  0
  -16.2320    1.5280    5.5865 O   0  0  0  0  0  0  0  0  0  0  0  0
  -13.8111    2.8037    2.2443 C   0  0  0  0  0  0  0  0  0  0  0  0
  -13.2770    4.8342    0.4241 C   0  0  0  0  0  0  0  0  0  0  0  0
  -12.9192    6.1256   -0.7085 Cl  0  0  0  0  0  0  0  0  0  0  0  0
  -12.8093    3.7108    2.4888 C   0  0  0  0  0  0  0  0  0  0  0  0
  -14.5680    2.8965    1.0787 C   0  0  0  0  0  0  0  0  0  0  0  0
  -12.5424    4.7161    1.5910 C   0  0  0  0  0  0  0  0  0  0  0  0
  -14.2728    3.9082    0.2120 C   0  0  0  0  0  0  0  0  0  0  0  0
  1  5  1  0
  1  3  1  0
  2  4  1  0
  2  3  1  0
  3  7  2  0
  4  6  1  0
  4  5  1  0
  5  8  2  0
  6  9  1  0
  9 13  1  0
  9 12  2  0
 10 14  2  0
 10 11  1  0
 10 15  1  0
 12 14  1  0
 13 15  2  0
M  END
$$$$
58
     RDKit          3D

 19 20  0  0  1  0  0  0  0  0999 V2000
  -14.4600    0.1733    3.2729 N   0  0  0  0  0  0  0  0  0  0  0  0
  -13.2483    1.4173    1.5780 N   0  0  0  0  0  0  0  0  0  0  0  0
  -14.0800    1.3076    0.4053 C   0  0  0  0  0  0  0  0  0  0  0  0
  -15.0526   -1.1389    3.3958 C   0  0  0  0  0  0  0  0  0  0  0  0
  -13.5666    2.1431   -0.6225 N   0  0  0  0  0  0  0  0  0  0  0  0
  -15.8812   -1.1470    4.5658 N   0  0  0  0  0  0  0  0  0  0  0  0
  -13.2120    0.4160    2.6266 C   0  0  0  0  0  0  0  0  0  0  0  0
  -12.4244    2.7600   -0.0737 C   0  0  0  0  0  0  0  0  0  0  0  0
  -15.7664    0.1704    5.1224 C   0  0  0  0  0  0  0  0  0  0  0  0
  -12.5489    2.6603    1.4158 C   0  0  0  0  0  0  0  0  0  0  0  0
  -15.4231    1.0278    3.9301 C   0  0  0  0  0  0  0  0  0  0  0  0
  -14.8967   -2.1368    2.6289 O   0  0  0  0  0  0  0  0  0  0  0  0
  -15.1024    0.5815    0.3111 O   0  0  0  0  0  0  0  0  0  0  0  0
  -11.4957    3.2844   -0.7223 O   0  0  0  0  0  0  0  0  0  0  0  0
  -15.9148    0.5352    6.3187 O   0  0  0  0  0  0  0  0  0  0  0  0
  -11.1323    2.5980    1.9531 C   0  0  0  0  0  0  0  0  0  0  0  0
  -13.2889    3.8654    1.8845 C   0  0  0  0  0  0  0  0  0  0  0  0
  -14.9241    2.3658    4.3321 C   0  0  0  0  0  0  0  0  0  0  0  0
  -16.6684    1.1040    3.0792 C   0  0  0  0  0  0  0  0  0  0  0  0
  1 11  1  0
  1  7  1  0
  1  4  1  0
  2 10  1  0
  2  3  1  0
  2  7  1  0
  3 13  2  0
  3  5  1  0
  4 12  2  0
  4  6  1  0
  5  8  1  0
  6  9  1  0
  8 14  2  0
  8 10  1  0
  9 15  2  0
  9 11  1  0
 10 17  1  0
 10 16  1  0
 11 19  1  0
 11 18  1  0
M  END
$$$$
59
     RDKit          3D

 17 18  0  0  1  0  0  0  0  0999 V2000
  -14.5859    0.0428    2.8589 C   0  0  0  0  0  0  0  0  0  0  0  0
  -15.3712    1.9652    4.2685 N   0  0  0  0  0  0  0  0  0  0  0  0
  -15.2028   -0.2876    5.2310 N   0  0  0  0  0  0  0  0  0  0  0  0
  -14.9078    1.4584    3.0089 C   0  0  0  0  0  0  0  0  0  0  0  0
  -14.7435   -0.8465    4.0187 C   0  0  0  0  0  0  0  0  0  0  0  0
  -15.5168    1.1026    5.3659 C   0  0  0  0  0  0  0  0  0  0  0  0
  -14.1867   -0.4929    1.7310 C   0  0  0  0  0  0  0  0  0  0  0  0
  -14.7930    2.2748    2.0681 O   0  0  0  0  0  0  0  0  0  0  0  0
  -14.4805   -2.0604    3.9395 O   0  0  0  0  0  0  0  0  0  0  0  0
  -15.9165    1.4874    6.4887 O   0  0  0  0  0  0  0  0  0  0  0  0
  -14.0069    0.2007    0.4669 C   0  0  0  0  0  0  0  0  0  0  0  0
  -13.5025    1.4860   -2.0039 C   0  0  0  0  0  0  0  0  0  0  0  0
  -13.1752    2.2882   -3.5350 Cl  0  0  0  0  0  0  0  0  0  0  0  0
  -12.7464    0.7110    0.1334 C   0  0  0  0  0  0  0  0  0  0  0  0
  -14.9940    0.3551   -0.4726 C   0  0  0  0  0  0  0  0  0  0  0  0
  -14.7477    0.9904   -1.6941 C   0  0  0  0  0  0  0  0  0  0  0  0
  -12.4997    1.3370   -1.0692 C   0  0  0  0  0  0  0  0  0  0  0  0
  1  7  2  3
  1  5  1  0
  1  4  1  0
  2  6  1  0
  2  4  1  0
  3  6  1  0
  3  5  1  0
  4  8  2  0
  5  9  2  0
  6 10  2  0
  7 11  1  0
 11 15  1  0
 11 14  2  0
 12 17  2  0
 12 13  1  0
 12 16  1  0
 14 17  1  0
 15 16  2  0
M  END
$$$$
60
     RDKit          3D

 21 23  0  0  1  0  0  0  0  0999 V2000
  -14.4456   -0.0443    3.0176 C   0  0  0  0  0  0  0  0  0  0  0  0
  -15.1184    2.0475    4.2597 N   0  0  0  0  0  0  0  0  0  0  0  0
  -15.4010   -0.1030    5.3266 N   0  0  0  0  0  0  0  0  0  0  0  0
  -14.5860    1.3898    3.0952 C   0  0  0  0  0  0  0  0  0  0  0  0
  -14.8876   -0.7991    4.2163 C   0  0  0  0  0  0  0  0  0  0  0  0
  -15.5313    1.3049    5.3878 C   0  0  0  0  0  0  0  0  0  0  0  0
  -13.9456   -0.6920    1.9978 C   0  0  0  0  0  0  0  0  0  0  0  0
  -13.4293   -0.1569    0.7600 C   0  0  0  0  0  0  0  0  0  0  0  0
  -13.1787    0.6194   -1.3367 N   0  0  0  0  0  0  0  0  0  0  0  0
  -12.0047    0.8334   -0.7196 C   0  0  0  0  0  0  0  0  0  0  0  0
  -12.1407    0.3639    0.5659 C   0  0  0  0  0  0  0  0  0  0  0  0
  -14.0416    0.0258   -0.4583 C   0  0  0  0  0  0  0  0  0  0  0  0
  -14.7903   -2.0555    4.2071 O   0  0  0  0  0  0  0  0  0  0  0  0
  -14.2390    2.1098    2.1193 O   0  0  0  0  0  0  0  0  0  0  0  0
  -16.0050    1.8531    6.4306 O   0  0  0  0  0  0  0  0  0  0  0  0
  -10.8043    1.3993   -1.1477 C   0  0  0  0  0  0  0  0  0  0  0  0
  -11.0633    0.4609    1.4346 C   0  0  0  0  0  0  0  0  0  0  0  0
   -9.8729    1.0222    1.0092 C   0  0  0  0  0  0  0  0  0  0  0  0
   -9.7343    1.4937   -0.2790 C   0  0  0  0  0  0  0  0  0  0  0  0
  -10.6921    1.8941   -2.5303 C   0  0  0  0  0  0  0  0  0  0  0  0
  -11.0826    3.3396   -2.6955 C   0  0  0  0  0  0  0  0  0  0  0  0
  1  7  2  3
  1  5  1  0
  1  4  1  0
  2  6  1  0
  2  4  1  0
  3  6  1  0
  3  5  1  0
  4 14  2  0
  5 13  2  0
  6 15  2  0
  7  8  1  0
  8 12  2  0
  8 11  1  0
  9 10  1  0
  9 12  1  0
 10 16  2  0
 10 11  1  0
 11 17  2  0
 16 19  1  0
 16 20  1  0
 17 18  1  0
 18 19  2  0
 20 21  1  0
M  END
$$$$
61
     RDKit          3D

 20 21  0  0  1  0  0  0  0  0999 V2000
  -14.7038    3.7232    0.3617 C   0  0  0  0  0  0  0  0  0  0  0  0
  -14.6491    2.4314    0.3169 C   0  0  0  0  0  0  0  0  0  0  0  0
  -13.7552    4.5721    1.0334 C   0  0  0  0  0  0  0  0  0  0  0  0
  -15.8300    4.4455   -0.2888 C   0  0  0  0  0  0  0  0  0  0  0  0
  -15.1698   -0.2097    5.0361 N   0  0  0  0  0  0  0  0  0  0  0  0
  -15.5044    1.1839    4.8913 C   0  0  0  0  0  0  0  0  0  0  0  0
  -14.7704   -0.8666    3.8448 C   0  0  0  0  0  0  0  0  0  0  0  0
  -14.0843    1.6242    1.4048 C   0  0  0  0  0  0  0  0  0  0  0  0
  -13.3570    5.8654    0.4015 C   0  0  0  0  0  0  0  0  0  0  0  0
  -15.7011    5.9264   -0.4656 C   0  0  0  0  0  0  0  0  0  0  0  0
  -15.0839    1.1770    2.4350 C   0  0  0  0  0  0  0  0  0  0  0  0
  -13.2734    4.2184    2.1357 O   0  0  0  0  0  0  0  0  0  0  0  0
  -16.8230    3.8490   -0.6636 O   0  0  0  0  0  0  0  0  0  0  0  0
  -14.0744   -1.8924    3.9042 O   0  0  0  0  0  0  0  0  0  0  0  0
  -16.2865    1.7274    5.7124 O   0  0  0  0  0  0  0  0  0  0  0  0
  -14.8792    1.8832    3.7505 C   0  0  0  0  0  0  0  0  0  0  0  0
  -15.1965   -0.3092    2.5416 C   0  0  0  0  0  0  0  0  0  0  0  0
  -15.1711    1.8140   -0.8654 N   0  0  0  0  0  0  0  0  0  0  0  0
  -14.2462    6.2642   -0.7182 C   0  0  0  0  0  0  0  0  0  0  0  0
  -13.8121    5.4823   -1.9619 C   0  0  0  0  0  0  0  0  0  0  0  0
  1  4  1  0
  1  3  1  0
  1  2  2  3
  2 18  1  0
  2  8  1  0
  3 12  2  0
  3  9  1  0
  4 13  2  0
  4 10  1  0
  5  6  1  0
  5  7  1  0
  6 15  2  0
  6 16  1  0
  7 14  2  0
  7 17  1  0
  8 11  1  0
  9 19  1  0
 10 19  1  0
 11 17  1  0
 11 16  1  0
 19 20  1  0
M  END
$$$$
62
     RDKit          3D

 23 25  0  0  1  0  0  0  0  0999 V2000
  -12.7330   -7.0915    1.0711 N   0  0  0  0  0  0  0  0  0  0  0  0
  -12.5385   -4.7672    0.4243 C   0  0  0  0  0  0  0  0  0  0  0  0
  -13.0048   -6.5329    2.3494 C   0  0  0  0  0  0  0  0  0  0  0  0
  -12.4853   -6.1708    0.0466 C   0  0  0  0  0  0  0  0  0  0  0  0
  -13.3557   -0.7546    1.3296 C   0  0  0  0  0  0  0  0  0  0  0  0
  -13.3927   -4.8104    2.0037 S   0  0  0  0  0  0  0  0  0  0  0  0
  -14.4790    0.0081    1.8928 C   0  0  0  0  0  0  0  0  0  0  0  0
  -12.0913   -3.7115   -0.1726 C   0  0  0  0  0  0  0  0  0  0  0  0
  -13.4453   -1.9676    0.8448 O   0  0  0  0  0  0  0  0  0  0  0  0
  -12.2680   -2.3951    0.4087 C   0  0  0  0  0  0  0  0  0  0  0  0
  -14.6596    0.1997    3.2324 C   0  0  0  0  0  0  0  0  0  0  0  0
  -12.0622   -0.3357    1.2190 C   0  0  0  0  0  0  0  0  0  0  0  0
  -15.7182    0.9203    3.7005 C   0  0  0  0  0  0  0  0  0  0  0  0
  -15.8846    1.1086    5.1578 C   0  0  0  0  0  0  0  0  0  0  0  0
  -11.3719   -1.3787    0.6331 C   0  0  0  0  0  0  0  0  0  0  0  0
  -15.4096    0.5711    1.0178 C   0  0  0  0  0  0  0  0  0  0  0  0
  -12.9725   -7.1342    3.4628 O   0  0  0  0  0  0  0  0  0  0  0  0
  -12.2215   -6.5128   -1.1687 O   0  0  0  0  0  0  0  0  0  0  0  0
  -16.6669    1.9891    5.5754 O   0  0  0  0  0  0  0  0  0  0  0  0
  -16.6412    1.4803    2.8618 C   0  0  0  0  0  0  0  0  0  0  0  0
  -16.4761    1.2975    1.4975 C   0  0  0  0  0  0  0  0  0  0  0  0
  -15.2083    0.3496    6.0704 O   0  0  0  0  0  0  0  0  0  0  0  0
  -15.2095    0.3460   -0.6924 Cl  0  0  0  0  0  0  0  0  0  0  0  0
  1  4  1  0
  1  3  1  0
  2  6  1  0
  2  8  2  0
  2  4  1  0
  3 17  2  0
  3  6  1  0
  4 18  2  0
  5 12  2  0
  5  7  1  0
  5  9  1  0
  7 16  1  0
  7 11  2  0
  8 10  1  0
  9 10  1  0
 10 15  2  0
 11 13  1  0
 12 15  1  0
 13 20  2  0
 13 14  1  0
 14 22  1  0
 14 19  2  0
 16 23  1  0
 16 21  2  0
 20 21  1  0
M  END
$$$$
63
     RDKit          3D

 24 26  0  0  1  0  0  0  0  0999 V2000
  -12.1384   -0.3960    2.1085 N   0  0  0  0  0  0  0  0  0  0  0  0
  -13.2206    0.4215    2.5302 C   0  0  0  0  0  0  0  0  0  0  0  0
  -11.2289    0.4960    1.4633 C   0  0  0  0  0  0  0  0  0  0  0  0
  -12.8265   -2.7225    1.8730 C   0  0  0  0  0  0  0  0  0  0  0  0
  -11.9526   -1.7494    2.2586 O   0  0  0  0  0  0  0  0  0  0  0  0
  -11.7869    1.8421    1.5104 C   0  0  0  0  0  0  0  0  0  0  0  0
  -13.0117    1.8225    2.1617 C   0  0  0  0  0  0  0  0  0  0  0  0
  -12.5415   -3.7209    0.8487 C   0  0  0  0  0  0  0  0  0  0  0  0
  -10.1165    0.1516    0.9383 O   0  0  0  0  0  0  0  0  0  0  0  0
  -14.2259   -0.0138    3.1421 O   0  0  0  0  0  0  0  0  0  0  0  0
  -13.9529   -2.7711    2.4298 O   0  0  0  0  0  0  0  0  0  0  0  0
  -12.1945   -3.3433   -0.4434 C   0  0  0  0  0  0  0  0  0  0  0  0
  -12.6014   -5.0708    1.1088 C   0  0  0  0  0  0  0  0  0  0  0  0
  -13.7513    2.9798    2.3394 C   0  0  0  0  0  0  0  0  0  0  0  0
  -11.3694    3.0739    1.0625 C   0  0  0  0  0  0  0  0  0  0  0  0
  -12.1315   -1.9888   -0.7148 O   0  0  0  0  0  0  0  0  0  0  0  0
  -12.9399   -5.4989    2.3717 O   0  0  0  0  0  0  0  0  0  0  0  0
  -11.9837   -5.6331   -1.1569 C   0  0  0  0  0  0  0  0  0  0  0  0
  -12.3270   -6.0159    0.1221 C   0  0  0  0  0  0  0  0  0  0  0  0
  -11.9228   -4.2782   -1.4200 C   0  0  0  0  0  0  0  0  0  0  0  0
  -13.0895   -1.3366   -1.5017 C   0  0  0  0  0  0  0  0  0  0  0  0
  -14.0067   -6.3933    2.6106 C   0  0  0  0  0  0  0  0  0  0  0  0
  -12.0861    4.2363    1.2272 C   0  0  0  0  0  0  0  0  0  0  0  0
  -13.2975    4.1865    1.8769 C   0  0  0  0  0  0  0  0  0  0  0  0
  1  5  1  0
  1  3  1  0
  1  2  1  0
  2 10  2  0
  2  7  1  0
  3  9  2  0
  3  6  1  0
  4 11  2  0
  4  8  1  0
  4  5  1  0
  6  7  2  0
  6 15  1  0
  7 14  1  0
  8 13  1  0
  8 12  2  0
 12 20  1  0
 12 16  1  0
 13 19  2  0
 13 17  1  0
 14 24  2  0
 15 23  2  0
 16 21  1  0
 17 22  1  0
 18 20  2  0
 18 19  1  0
 23 24  1  0
M  END
$$$$
64
     RDKit          3D

 19 20  0  0  1  0  0  0  0  0999 V2000
  -15.2713   -0.4269    5.3745 N   0  0  0  0  0  0  0  0  0  0  0  0
  -15.5630    0.9254    5.6573 C   0  0  0  0  0  0  0  0  0  0  0  0
  -14.5040    0.4233    3.2662 C   0  0  0  0  0  0  0  0  0  0  0  0
  -14.7213   -0.7209    4.1421 C   0  0  0  0  0  0  0  0  0  0  0  0
  -15.3172    1.7824    4.0884 S   0  0  0  0  0  0  0  0  0  0  0  0
  -13.8627    0.5263    2.1310 C   0  0  0  0  0  0  0  0  0  0  0  0
  -15.9177    1.4612    6.7415 O   0  0  0  0  0  0  0  0  0  0  0  0
  -14.4086   -1.8915    3.7462 O   0  0  0  0  0  0  0  0  0  0  0  0
  -13.5292    1.7649    1.4449 C   0  0  0  0  0  0  0  0  0  0  0  0
  -12.9682    4.1657    0.0816 C   0  0  0  0  0  0  0  0  0  0  0  0
  -14.0461    2.0055    0.1657 C   0  0  0  0  0  0  0  0  0  0  0  0
  -12.7278    2.7398    2.0332 C   0  0  0  0  0  0  0  0  0  0  0  0
  -12.4587    3.9236    1.3449 C   0  0  0  0  0  0  0  0  0  0  0  0
  -13.7521    3.1731   -0.4557 C   0  0  0  0  0  0  0  0  0  0  0  0
  -12.6806    5.3537   -0.5709 O   0  0  0  0  0  0  0  0  0  0  0  0
  -13.3310    6.5152   -0.1070 C   0  0  0  0  0  0  0  0  0  0  0  0
  -14.6297    6.7938   -0.7801 C   0  0  0  0  0  0  0  0  0  0  0  0
  -15.8486    6.3844   -0.0134 C   0  0  0  0  0  0  0  0  0  0  0  0
  -16.5972    5.2875   -0.7662 C   0  0  0  0  0  0  0  0  0  0  0  0
  1  4  1  0
  1  2  1  0
  2  7  2  0
  2  5  1  0
  3  5  1  0
  3  6  2  0
  3  4  1  0
  4  8  2  0
  6  9  1  0
  9 12  1  0
  9 11  2  0
 10 14  2  0
 10 15  1  0
 10 13  1  0
 11 14  1  0
 12 13  2  0
 15 16  1  0
 16 17  1  0
 17 18  1  0
 18 19  1  0
M  END
$$$$
65
     RDKit          3D

 17 18  0  0  1  0  0  0  0  0999 V2000
  -14.5431    0.1392    2.7993 C   0  0  0  0  0  0  0  0  0  0  0  0
  -15.3738    1.9893    4.3524 N   0  0  0  0  0  0  0  0  0  0  0  0
  -15.1676   -0.2703    5.2205 N   0  0  0  0  0  0  0  0  0  0  0  0
  -14.9202    1.5825    3.0882 C   0  0  0  0  0  0  0  0  0  0  0  0
  -14.6989   -0.7318    3.9391 C   0  0  0  0  0  0  0  0  0  0  0  0
  -15.5007    1.0758    5.4196 C   0  0  0  0  0  0  0  0  0  0  0  0
  -14.2057   -0.0604    1.5955 C   0  0  0  0  0  0  0  0  0  0  0  0
  -13.9574    0.2544   -2.0930 C   0  0  0  0  0  0  0  0  0  0  0  0
  -13.8383   -0.2778    0.2844 C   0  0  0  0  0  0  0  0  0  0  0  0
  -14.8137    2.4096    2.1519 O   0  0  0  0  0  0  0  0  0  0  0  0
  -14.4140   -1.9637    3.8098 O   0  0  0  0  0  0  0  0  0  0  0  0
  -13.4385   -0.8567   -2.5653 O   0  0  0  0  0  0  0  0  0  0  0  0
  -15.9178    1.4816    6.5514 O   0  0  0  0  0  0  0  0  0  0  0  0
  -14.3572    0.4892   -0.7012 C   0  0  0  0  0  0  0  0  0  0  0  0
  -14.0443    1.1280   -3.1563 C   0  0  0  0  0  0  0  0  0  0  0  0
  -13.1898   -0.7617   -3.8335 C   0  0  0  0  0  0  0  0  0  0  0  0
  -13.5605    0.5008   -4.2716 C   0  0  0  0  0  0  0  0  0  0  0  0
  1  7  2  3
  1  5  1  0
  1  4  1  0
  2  6  1  0
  2  4  1  0
  3  6  1  0
  3  5  1  0
  4 10  2  0
  5 11  2  0
  6 13  2  0
  7  9  1  0
  8 15  2  0
  8 12  1  0
  8 14  1  0
  9 14  2  0
 12 16  1  0
 15 17  1  0
 16 17  2  0
M  END
$$$$
66
     RDKit          3D

 23 25  0  0  1  0  0  0  0  0999 V2000
  -15.1198   -0.6956    5.0394 N   0  0  0  0  0  0  0  0  0  0  0  0
  -15.6036    0.6107    4.7377 C   0  0  0  0  0  0  0  0  0  0  0  0
  -14.8587   -1.3521    3.7948 C   0  0  0  0  0  0  0  0  0  0  0  0
  -15.6471    0.7770    3.2954 C   0  0  0  0  0  0  0  0  0  0  0  0
  -15.2005   -0.4002    2.7464 C   0  0  0  0  0  0  0  0  0  0  0  0
  -15.6217    4.0077   -0.0090 C   0  0  0  0  0  0  0  0  0  0  0  0
  -15.1479   -0.4938    1.3860 C   0  0  0  0  0  0  0  0  0  0  0  0
  -16.4025    2.9019    0.3706 N   0  0  0  0  0  0  0  0  0  0  0  0
  -16.0264    1.8211    2.4920 C   0  0  0  0  0  0  0  0  0  0  0  0
  -15.9354    1.4704    5.5846 O   0  0  0  0  0  0  0  0  0  0  0  0
  -14.4175   -2.5302    3.6806 O   0  0  0  0  0  0  0  0  0  0  0  0
  -15.9905    1.7726    1.1044 C   0  0  0  0  0  0  0  0  0  0  0  0
  -14.4167    4.0624    0.3061 O   0  0  0  0  0  0  0  0  0  0  0  0
  -16.2069    5.1533   -0.8013 C   0  0  0  0  0  0  0  0  0  0  0  0
  -15.5401    0.5842    0.5824 C   0  0  0  0  0  0  0  0  0  0  0  0
  -16.2389    4.8265   -2.2396 C   0  0  0  0  0  0  0  0  0  0  0  0
  -16.2918    4.2150   -4.9847 C   0  0  0  0  0  0  0  0  0  0  0  0
  -15.5940    5.6166   -3.1515 C   0  0  0  0  0  0  0  0  0  0  0  0
  -16.9141    3.7253   -2.6969 C   0  0  0  0  0  0  0  0  0  0  0  0
  -16.9432    3.4192   -4.0514 C   0  0  0  0  0  0  0  0  0  0  0  0
  -15.6189    5.3154   -4.5117 C   0  0  0  0  0  0  0  0  0  0  0  0
  -16.3212    3.9090   -6.3343 O   0  0  0  0  0  0  0  0  0  0  0  0
  -15.5425    2.8431   -6.8098 C   0  0  0  0  0  0  0  0  0  0  0  0
  1  3  1  0
  1  2  1  0
  2 10  2  0
  2  4  1  0
  3 11  2  0
  3  5  1  0
  4  5  2  0
  4  9  1  0
  5  7  1  0
  6 14  1  0
  6 13  2  0
  6  8  1  0
  7 15  2  0
  8 12  1  0
  9 12  2  0
 12 15  1  0
 14 16  1  0
 16 19  1  0
 16 18  2  0
 17 21  2  0
 17 22  1  0
 17 20  1  0
 18 21  1  0
 19 20  2  0
 22 23  1  0
M  END
$$$$
67
     RDKit          3D

 20 22  0  0  1  0  0  0  0  0999 V2000
  -15.1454   -0.7074    5.2456 N   0  0  0  0  0  0  0  0  0  0  0  0
  -15.5707    0.5982    5.5788 C   0  0  0  0  0  0  0  0  0  0  0  0
  -14.4119    0.3368    3.2039 C   0  0  0  0  0  0  0  0  0  0  0  0
  -14.5383   -0.8618    4.0061 C   0  0  0  0  0  0  0  0  0  0  0  0
  -15.5281    1.4964    4.0168 S   0  0  0  0  0  0  0  0  0  0  0  0
  -13.7219    0.6315    2.1339 C   0  0  0  0  0  0  0  0  0  0  0  0
  -15.9108    1.1053    6.6665 O   0  0  0  0  0  0  0  0  0  0  0  0
  -14.1042   -1.9841    3.5652 O   0  0  0  0  0  0  0  0  0  0  0  0
  -14.1246    4.4926    0.3833 C   0  0  0  0  0  0  0  0  0  0  0  0
  -13.8200    1.9637    1.5646 C   0  0  0  0  0  0  0  0  0  0  0  0
  -14.3191    5.7891   -0.2761 C   0  0  0  0  0  0  0  0  0  0  0  0
  -13.2958    4.3214    1.4611 C   0  0  0  0  0  0  0  0  0  0  0  0
  -14.8159    3.4039   -0.1229 C   0  0  0  0  0  0  0  0  0  0  0  0
  -13.1554    3.0674    2.0337 C   0  0  0  0  0  0  0  0  0  0  0  0
  -14.6596    2.1667    0.4647 C   0  0  0  0  0  0  0  0  0  0  0  0
  -15.4765    6.5101   -0.0932 C   0  0  0  0  0  0  0  0  0  0  0  0
  -13.3305    6.2985   -1.1002 C   0  0  0  0  0  0  0  0  0  0  0  0
  -13.4837    7.5187   -1.7454 C   0  0  0  0  0  0  0  0  0  0  0  0
  -15.6206    7.7206   -0.7372 C   0  0  0  0  0  0  0  0  0  0  0  0
  -14.6310    8.2395   -1.5687 C   0  0  0  0  0  0  0  0  0  0  0  0
  1  4  1  0
  1  2  1  0
  2  7  2  0
  2  5  1  0
  3  5  1  0
  3  6  2  0
  3  4  1  0
  4  8  2  0
  6 10  1  0
  9 12  2  0
  9 11  1  0
  9 13  1  0
 10 15  1  0
 10 14  2  0
 11 17  1  0
 11 16  2  0
 12 14  1  0
 13 15  2  0
 16 19  1  0
 17 18  2  0
 18 20  1  0
 19 20  2  0
M  END
$$$$
68
     RDKit          3D

 14 15  0  0  1  0  0  0  0  0999 V2000
  -15.7380    0.7647    4.7272 C   0  0  0  0  0  0  0  0  0  0  0  0
  -14.9439   -0.3616    5.0583 N   0  0  0  0  0  0  0  0  0  0  0  0
  -15.7831    0.8899    3.2779 C   0  0  0  0  0  0  0  0  0  0  0  0
  -14.4555   -0.9936    3.8676 C   0  0  0  0  0  0  0  0  0  0  0  0
  -15.1756    2.0604    2.7164 N   0  0  0  0  0  0  0  0  0  0  0  0
  -15.1915   -0.3590    2.7345 C   0  0  0  0  0  0  0  0  0  0  0  0
  -13.0638    3.4252    1.3250 N   0  0  0  0  0  0  0  0  0  0  0  0
  -16.2874    1.4996    5.5634 O   0  0  0  0  0  0  0  0  0  0  0  0
  -13.5965   -1.8926    3.7292 O   0  0  0  0  0  0  0  0  0  0  0  0
  -13.9215    2.3901    3.3740 C   0  0  0  0  0  0  0  0  0  0  0  0
  -15.0230    2.0366    1.2848 C   0  0  0  0  0  0  0  0  0  0  0  0
  -14.4193    3.3847    0.8727 C   0  0  0  0  0  0  0  0  0  0  0  0
  -12.7858    2.5218    2.3994 C   0  0  0  0  0  0  0  0  0  0  0  0
  -12.5625    4.7604    1.5149 C   0  0  0  0  0  0  0  0  0  0  0  0
  1  8  2  0
  1  3  1  0
  1  2  1  0
  2  4  1  0
  3  6  1  0
  3  5  1  0
  4  6  1  0
  4  9  2  0
  5 11  1  0
  5 10  1  0
  7 13  1  0
  7 14  1  0
  7 12  1  0
 10 13  1  0
 11 12  1  0
M  END
$$$$
69
     RDKit          3D

 18 19  0  0  1  0  0  0  0  0999 V2000
  -13.5426    2.1519    2.1393 N   0  0  0  0  0  0  0  0  0  0  0  0
  -12.6778    1.2170    1.7179 C   0  0  0  0  0  0  0  0  0  0  0  0
  -11.2994    1.4778    1.6158 C   0  0  0  0  0  0  0  0  0  0  0  0
  -15.4508   -0.0447    3.7892 N   0  0  0  0  0  0  0  0  0  0  0  0
  -13.0380    3.3508    2.4615 C   0  0  0  0  0  0  0  0  0  0  0  0
  -11.7140    3.6739    2.3873 C   0  0  0  0  0  0  0  0  0  0  0  0
  -15.7707   -0.6008    5.0427 C   0  0  0  0  0  0  0  0  0  0  0  0
  -10.8136    2.7106    1.9514 C   0  0  0  0  0  0  0  0  0  0  0  0
  -15.2889    1.3360    3.5914 C   0  0  0  0  0  0  0  0  0  0  0  0
  -14.9463    1.9045    2.2381 C   0  0  0  0  0  0  0  0  0  0  0  0
   -9.5602    2.9854    1.8707 N   0  0  0  0  0  0  0  0  0  0  0  0
  -15.9169    0.1808    6.0266 O   0  0  0  0  0  0  0  0  0  0  0  0
  -15.4355    2.1100    4.5746 O   0  0  0  0  0  0  0  0  0  0  0  0
  -15.9366   -1.9977    5.2527 N   0  0  0  0  0  0  0  0  0  0  0  0
  -10.4769    0.4599    1.1759 C   0  0  0  0  0  0  0  0  0  0  0  0
  -13.1615   -0.0266    1.3822 C   0  0  0  0  0  0  0  0  0  0  0  0
  -11.0023   -0.7880    0.8442 C   0  0  0  0  0  0  0  0  0  0  0  0
  -12.3420   -1.0460    0.9423 C   0  0  0  0  0  0  0  0  0  0  0  0
  1 10  1  0
  1  5  1  0
  1  2  1  0
  2 16  2  0
  2  3  1  0
  3  8  1  0
  3 15  2  0
  4  7  1  0
  4  9  1  0
  5  6  2  0
  6  8  1  0
  7 14  1  0
  7 12  2  0
  8 11  2  0
  9 13  2  0
  9 10  1  0
 15 17  1  0
 16 18  1  0
 17 18  2  0
M  END
$$$$
70
     RDKit          3D

 20 21  0  0  1  0  0  0  0  0999 V2000
  -12.9287    0.8910    2.1335 N   0  0  0  0  0  0  0  0  0  0  0  0
  -11.8464    2.8152    2.4207 N   0  0  0  0  0  0  0  0  0  0  0  0
  -13.0676    2.9757    2.8070 N   0  0  0  0  0  0  0  0  0  0  0  0
  -11.7045    1.5685    2.0014 C   0  0  0  0  0  0  0  0  0  0  0  0
  -13.7541    1.8043    2.6392 C   0  0  0  0  0  0  0  0  0  0  0  0
  -12.8404   -1.8619    0.2248 C   0  0  0  0  0  0  0  0  0  0  0  0
  -13.2923   -2.7392    1.6754 N   0  0  0  0  0  0  0  0  0  0  0  0
  -13.1765   -1.5725    2.5871 C   0  0  0  0  0  0  0  0  0  0  0  0
  -12.8160   -2.7486   -0.8872 C   0  0  0  0  0  0  0  0  0  0  0  0
  -13.0596   -0.3933    1.7777 N   0  0  0  0  0  0  0  0  0  0  0  0
  -13.3445   -2.4977   -2.1316 C   0  0  0  0  0  0  0  0  0  0  0  0
  -12.6409   -0.7506    0.3624 O   0  0  0  0  0  0  0  0  0  0  0  0
  -13.1703   -1.5189    3.7459 O   0  0  0  0  0  0  0  0  0  0  0  0
  -14.0432   -1.3431   -2.4108 F   0  0  0  0  0  0  0  0  0  0  0  0
  -15.1900    1.6754    2.9956 C   0  0  0  0  0  0  0  0  0  0  0  0
  -10.4447    0.9920    1.4784 C   0  0  0  0  0  0  0  0  0  0  0  0
  -12.1599   -3.9863   -0.7295 C   0  0  0  0  0  0  0  0  0  0  0  0
  -13.2449   -3.4045   -3.1865 C   0  0  0  0  0  0  0  0  0  0  0  0
  -12.0547   -4.8766   -1.7428 C   0  0  0  0  0  0  0  0  0  0  0  0
  -12.5938   -4.5958   -2.9759 C   0  0  0  0  0  0  0  0  0  0  0  0
  1 10  1  0
  1  5  1  0
  1  4  1  0
  2  3  1  0
  2  4  2  0
  3  5  2  0
  4 16  1  0
  5 15  1  0
  6 12  2  0
  6  9  1  0
  6  7  1  0
  7  8  1  0
  8 13  2  0
  8 10  1  0
  9 17  1  0
  9 11  2  0
 11 18  1  0
 11 14  1  0
 17 19  2  0
 18 20  2  0
 19 20  1  0
M  END
$$$$
71
     RDKit          3D

 22 23  0  0  1  0  0  0  0  0999 V2000
  -14.4014    3.2900    0.8354 C   0  0  0  0  0  0  0  0  0  0  0  0
  -14.3418    5.7442    0.3216 N   0  0  0  0  0  0  0  0  0  0  0  0
  -12.8891    4.8604    2.1059 N   0  0  0  0  0  0  0  0  0  0  0  0
  -14.8619    4.4555    0.0610 C   0  0  0  0  0  0  0  0  0  0  0  0
  -13.4134    3.5460    1.8459 C   0  0  0  0  0  0  0  0  0  0  0  0
  -13.3533    5.9607    1.3435 C   0  0  0  0  0  0  0  0  0  0  0  0
  -14.8642    2.1165    0.5560 C   0  0  0  0  0  0  0  0  0  0  0  0
  -13.8199   -1.6262    2.2533 C   0  0  0  0  0  0  0  0  0  0  0  0
  -14.5787    0.8441    1.1640 C   0  0  0  0  0  0  0  0  0  0  0  0
  -14.8519   -0.8768    2.8142 C   0  0  0  0  0  0  0  0  0  0  0  0
  -13.1709   -1.1331    1.1446 C   0  0  0  0  0  0  0  0  0  0  0  0
  -15.2284    0.3554    2.2675 C   0  0  0  0  0  0  0  0  0  0  0  0
  -13.5470    0.0694    0.6214 C   0  0  0  0  0  0  0  0  0  0  0  0
  -15.7247    4.3516   -0.8512 O   0  0  0  0  0  0  0  0  0  0  0  0
  -12.9546    2.6372    2.5511 O   0  0  0  0  0  0  0  0  0  0  0  0
  -12.9180    7.1272    1.5423 O   0  0  0  0  0  0  0  0  0  0  0  0
  -12.5146   -2.7137   -0.6179 C   0  0  0  0  0  0  0  0  0  0  0  0
  -12.1655   -3.9922   -0.6934 C   0  0  0  0  0  0  0  0  0  0  0  0
  -13.4639   -2.8405    2.8092 O   0  0  0  0  0  0  0  0  0  0  0  0
  -15.5198   -1.3500    3.9276 O   0  0  0  0  0  0  0  0  0  0  0  0
  -12.0597   -1.9026    0.5134 C   0  0  0  0  0  0  0  0  0  0  0  0
  -15.7411   -0.5624    5.0734 C   0  0  0  0  0  0  0  0  0  0  0  0
  1  7  2  3
  1  5  1  0
  1  4  1  0
  2  6  1  0
  2  4  1  0
  3  6  1  0
  3  5  1  0
  4 14  2  0
  5 15  2  0
  6 16  2  0
  7  9  1  0
  8 10  2  0
  8 19  1  0
  8 11  1  0
  9 13  1  0
  9 12  2  0
 10 20  1  0
 10 12  1  0
 11 21  1  0
 11 13  2  0
 17 18  2  0
 17 21  1  0
 20 22  1  0
M  END
$$$$
72
     RDKit          3D

 22 23  0  0  1  0  0  0  0  0999 V2000
  -15.1986   -0.5291    4.9308 N   0  0  0  0  0  0  0  0  0  0  0  0
  -15.7953    0.6920    4.5094 C   0  0  0  0  0  0  0  0  0  0  0  0
  -15.1522   -1.3775    3.7899 C   0  0  0  0  0  0  0  0  0  0  0  0
  -15.7051    0.7181    3.0434 C   0  0  0  0  0  0  0  0  0  0  0  0
  -15.7159   -0.6761    2.6869 N   0  0  0  0  0  0  0  0  0  0  0  0
  -14.4963    1.4228    2.5533 C   0  0  0  0  0  0  0  0  0  0  0  0
  -16.2988    1.5692    5.2655 O   0  0  0  0  0  0  0  0  0  0  0  0
  -14.6877   -2.5630    3.7520 O   0  0  0  0  0  0  0  0  0  0  0  0
  -13.9861    1.2064    1.2931 C   0  0  0  0  0  0  0  0  0  0  0  0
  -13.8408    2.3273    3.3581 C   0  0  0  0  0  0  0  0  0  0  0  0
  -12.1805    2.7969    1.6623 C   0  0  0  0  0  0  0  0  0  0  0  0
  -16.9339    1.3585    2.4717 C   0  0  0  0  0  0  0  0  0  0  0  0
  -12.8638    1.8719    0.8606 C   0  0  0  0  0  0  0  0  0  0  0  0
  -12.7039    3.0002    2.9179 C   0  0  0  0  0  0  0  0  0  0  0  0
  -11.0922    3.3776    1.1128 O   0  0  0  0  0  0  0  0  0  0  0  0
   -9.9191    2.8914    0.5971 C   0  0  0  0  0  0  0  0  0  0  0  0
   -9.1892    1.8551    1.3764 C   0  0  0  0  0  0  0  0  0  0  0  0
  -12.1326   -1.8394    0.9056 C   0  0  0  0  0  0  0  0  0  0  0  0
  -10.6686   -1.5565    0.5787 C   0  0  0  0  0  0  0  0  0  0  0  0
   -9.2693    0.5088    0.6956 C   0  0  0  0  0  0  0  0  0  0  0  0
  -10.1984   -0.4115    1.4223 C   0  0  0  0  0  0  0  0  0  0  0  0
  -12.5394   -3.1435    0.2618 C   0  0  0  0  0  0  0  0  0  0  0  0
  1  3  1  0
  1  2  1  0
  2  7  2  0
  2  4  1  0
  3  8  2  0
  3  5  1  0
  4  5  1  0
  4 12  1  0
  4  6  1  0
  6 10  1  0
  6  9  2  0
  9 13  1  0
 10 14  2  0
 11 13  2  0
 11 15  1  0
 11 14  1  0
 15 16  1  0
 16 17  1  0
 17 20  1  0
 18 22  1  0
 18 19  1  0
 19 21  1  0
 20 21  1  0
M  END
$$$$
73
     RDKit          3D

 21 23  0  0  1  0  0  0  0  0999 V2000
   -9.5023   -1.3517   -1.0320 C   0  0  0  0  0  0  0  0  0  0  0  0
  -14.7836   -0.7187    3.9947 C   0  0  0  0  0  0  0  0  0  0  0  0
   -9.6048   -2.7876   -1.1561 N   0  0  0  0  0  0  0  0  0  0  0  0
  -15.1859   -0.1274    5.2203 N   0  0  0  0  0  0  0  0  0  0  0  0
  -10.8804   -0.8630   -1.1833 C   0  0  0  0  0  0  0  0  0  0  0  0
  -14.9158    0.2826    2.9577 C   0  0  0  0  0  0  0  0  0  0  0  0
  -15.5913    1.2324    4.9763 C   0  0  0  0  0  0  0  0  0  0  0  0
  -10.8448   -3.0954   -1.7802 C   0  0  0  0  0  0  0  0  0  0  0  0
  -14.8427    1.6078    3.7297 C   0  0  0  0  0  0  0  0  0  0  0  0
  -11.4575   -1.8108   -2.2014 C   0  0  0  0  0  0  0  0  0  0  0  0
  -13.9682    0.3086    1.9333 N   0  0  0  0  0  0  0  0  0  0  0  0
  -11.6333   -0.7493    0.0254 N   0  0  0  0  0  0  0  0  0  0  0  0
   -8.4174   -0.7726   -0.8385 O   0  0  0  0  0  0  0  0  0  0  0  0
  -14.3932   -1.8953    3.8790 O   0  0  0  0  0  0  0  0  0  0  0  0
  -13.0324   -0.4513   -0.2012 C   0  0  0  0  0  0  0  0  0  0  0  0
  -13.8886   -0.7516    1.0162 C   0  0  0  0  0  0  0  0  0  0  0  0
  -11.3368   -4.2311   -1.9484 O   0  0  0  0  0  0  0  0  0  0  0  0
  -16.3779    1.9618    5.6248 O   0  0  0  0  0  0  0  0  0  0  0  0
  -11.5956    0.2577    2.1881 C   0  0  0  0  0  0  0  0  0  0  0  0
  -10.9832    0.3052    0.8080 C   0  0  0  0  0  0  0  0  0  0  0  0
  -12.8385    1.1315    2.1332 C   0  0  0  0  0  0  0  0  0  0  0  0
  1 13  2  0
  1  5  1  0
  1  3  1  0
  2 14  2  0
  2  4  1  0
  2  6  1  0
  3  8  1  0
  4  7  1  0
  5 12  1  0
  5 10  1  0
  6  9  1  0
  6 11  1  0
  7 18  2  0
  7  9  1  0
  8 10  1  0
  8 17  2  0
 11 21  1  0
 11 16  1  0
 12 20  1  0
 12 15  1  0
 15 16  1  0
 19 21  1  0
 19 20  1  0
M  END
$$$$
74
     RDKit          3D

 20 21  0  0  1  0  0  0  0  0999 V2000
  -15.0113   -0.2460    5.1741 N   0  0  0  0  0  0  0  0  0  0  0  0
  -14.6192   -0.7565    3.9648 C   0  0  0  0  0  0  0  0  0  0  0  0
  -14.5577    0.1027    2.8981 C   0  0  0  0  0  0  0  0  0  0  0  0
  -15.1166    1.3550    2.9893 C   0  0  0  0  0  0  0  0  0  0  0  0
  -15.5599    1.7689    4.2179 N   0  0  0  0  0  0  0  0  0  0  0  0
  -15.4800    1.0180    5.3482 C   0  0  0  0  0  0  0  0  0  0  0  0
  -15.7814    1.4495    6.4303 O   0  0  0  0  0  0  0  0  0  0  0  0
  -14.3417   -1.9332    3.9638 O   0  0  0  0  0  0  0  0  0  0  0  0
  -15.3231    2.1223    2.0750 O   0  0  0  0  0  0  0  0  0  0  0  0
  -13.9030   -0.2062    1.7506 C   0  0  0  0  0  0  0  0  0  0  0  0
  -12.6643    0.0570    1.2719 C   0  0  0  0  0  0  0  0  0  0  0  0
  -12.4801    0.9819    0.2959 C   0  0  0  0  0  0  0  0  0  0  0  0
  -11.2207    1.2499   -0.1084 C   0  0  0  0  0  0  0  0  0  0  0  0
  -10.1257    0.5766    0.2897 C   0  0  0  0  0  0  0  0  0  0  0  0
  -10.3610   -0.4207    1.1577 C   0  0  0  0  0  0  0  0  0  0  0  0
  -11.5899   -0.6723    1.6281 C   0  0  0  0  0  0  0  0  0  0  0  0
  -13.4956    1.7931   -0.1590 O   0  0  0  0  0  0  0  0  0  0  0  0
  -14.0901    1.3462   -1.3577 C   0  0  0  0  0  0  0  0  0  0  0  0
   -8.8388    0.8026   -0.1363 O   0  0  0  0  0  0  0  0  0  0  0  0
   -8.6327    1.3063   -1.4359 C   0  0  0  0  0  0  0  0  0  0  0  0
  1  6  1  0
  1  2  1  0
  2  8  2  0
  2  3  1  0
  3 10  2  3
  3  4  1  0
  4  9  2  0
  4  5  1  0
  5  6  1  0
  6  7  2  0
 10 11  1  0
 11 16  1  0
 11 12  2  0
 12 17  1  0
 12 13  1  0
 13 14  2  0
 14 19  1  0
 14 15  1  0
 15 16  2  0
 17 18  1  0
 19 20  1  0
M  END
$$$$
75
     RDKit          3D

 22 24  0  0  1  0  0  0  0  0999 V2000
  -16.1295    3.6609   -0.3721 S   0  0  0  0  0  0  0  0  0  0  0  0
  -15.3978   -1.0058    4.8694 N   0  0  0  0  0  0  0  0  0  0  0  0
  -15.5464    0.3921    4.6977 C   0  0  0  0  0  0  0  0  0  0  0  0
  -14.9656   -1.5142    3.6140 C   0  0  0  0  0  0  0  0  0  0  0  0
  -15.1939    0.7235    3.3055 C   0  0  0  0  0  0  0  0  0  0  0  0
  -14.8360   -0.4429    2.6338 C   0  0  0  0  0  0  0  0  0  0  0  0
  -14.7864    3.2519    0.6250 N   0  0  0  0  0  0  0  0  0  0  0  0
  -15.8185    3.1307   -2.0149 C   0  0  0  0  0  0  0  0  0  0  0  0
  -16.3833    5.1311   -0.3083 O   0  0  0  0  0  0  0  0  0  0  0  0
  -17.3946    3.0066    0.1583 O   0  0  0  0  0  0  0  0  0  0  0  0
  -14.4630   -0.3915    1.3086 C   0  0  0  0  0  0  0  0  0  0  0  0
  -15.1769    1.9311    2.6502 C   0  0  0  0  0  0  0  0  0  0  0  0
  -14.8025    2.0076    1.3076 C   0  0  0  0  0  0  0  0  0  0  0  0
  -15.9175    1.2054    5.5894 O   0  0  0  0  0  0  0  0  0  0  0  0
  -14.7221   -2.7338    3.3672 O   0  0  0  0  0  0  0  0  0  0  0  0
  -16.6401    3.5521   -3.0248 C   0  0  0  0  0  0  0  0  0  0  0  0
  -14.7594    2.2970   -2.3007 C   0  0  0  0  0  0  0  0  0  0  0  0
  -14.4543    0.8427    0.6691 C   0  0  0  0  0  0  0  0  0  0  0  0
  -15.3574    2.3128   -4.6259 C   0  0  0  0  0  0  0  0  0  0  0  0
  -14.5392    1.8958   -3.6054 C   0  0  0  0  0  0  0  0  0  0  0  0
  -16.4095    3.1437   -4.3274 C   0  0  0  0  0  0  0  0  0  0  0  0
  -15.0530    1.7887   -6.2624 Cl  0  0  0  0  0  0  0  0  0  0  0  0
  1 10  2  0
  1  9  2  0
  1  8  1  0
  1  7  1  0
  2  4  1  0
  2  3  1  0
  3 14  2  0
  3  5  1  0
  4 15  2  0
  4  6  1  0
  5  6  2  0
  5 12  1  0
  6 11  1  0
  7 13  1  0
  8 17  1  0
  8 16  2  0
 11 18  2  0
 12 13  2  0
 13 18  1  0
 16 21  1  0
 17 20  2  0
 19 21  2  0
 19 22  1  0
 19 20  1  0
M  END
$$$$
76
     RDKit          3D

 21 22  0  0  1  0  0  0  0  0999 V2000
  -14.7615   -1.0159    3.6451 C   0  0  0  0  0  0  0  0  0  0  0  0
  -14.7930    1.3577    3.6786 C   0  0  0  0  0  0  0  0  0  0  0  0
  -15.9472    0.0514    5.5291 N   0  0  0  0  0  0  0  0  0  0  0  0
  -14.3894    0.1314    3.0398 C   0  0  0  0  0  0  0  0  0  0  0  0
  -15.5194   -1.1177    4.8569 C   0  0  0  0  0  0  0  0  0  0  0  0
  -15.5845    1.2858    4.9406 C   0  0  0  0  0  0  0  0  0  0  0  0
  -14.3522   -2.2560    3.0037 C   0  0  0  0  0  0  0  0  0  0  0  0
  -14.4184    2.5180    3.2083 C   0  0  0  0  0  0  0  0  0  0  0  0
  -14.0272   -3.2509    2.5092 N   0  0  0  0  0  0  0  0  0  0  0  0
  -15.8189   -2.2623    5.3464 O   0  0  0  0  0  0  0  0  0  0  0  0
  -15.9318    2.3737    5.4850 O   0  0  0  0  0  0  0  0  0  0  0  0
  -12.0582    3.5715   -0.1012 C   0  0  0  0  0  0  0  0  0  0  0  0
  -11.2497    3.9809   -1.2387 N   0  0  0  0  0  0  0  0  0  0  0  0
  -13.6056    2.7843    2.0879 C   0  0  0  0  0  0  0  0  0  0  0  0
  -13.4176    3.4300   -0.2284 C   0  0  0  0  0  0  0  0  0  0  0  0
  -11.4674    3.3221    1.1131 C   0  0  0  0  0  0  0  0  0  0  0  0
  -13.6630    0.0901    1.7562 C   0  0  0  0  0  0  0  0  0  0  0  0
  -14.1713    3.0392    0.8654 C   0  0  0  0  0  0  0  0  0  0  0  0
  -12.2590    2.9318    2.1874 C   0  0  0  0  0  0  0  0  0  0  0  0
   -9.9928    3.2910   -1.4590 C   0  0  0  0  0  0  0  0  0  0  0  0
  -11.7315    5.0411   -2.0828 C   0  0  0  0  0  0  0  0  0  0  0  0
  1  7  1  0
  1  5  1  0
  1  4  2  0
  2  6  1  0
  2  8  2  0
  2  4  1  0
  3  6  1  0
  3  5  1  0
  4 17  1  0
  5 10  2  0
  6 11  2  0
  7  9  3  0
  8 14  1  0
 12 15  2  0
 12 13  1  0
 12 16  1  0
 13 21  1  0
 13 20  1  0
 14 19  1  0
 14 18  2  0
 15 18  1  0
 16 19  2  0
M  END
$$$$
77
     RDKit          3D

 11 11  0  0  1  0  0  0  0  0999 V2000
  -15.5742   -0.8341    4.4222 N   0  0  0  0  0  0  0  0  0  0  0  0
  -15.4631    0.5715    4.6083 C   0  0  0  0  0  0  0  0  0  0  0  0
  -14.9859   -1.1409    3.1788 C   0  0  0  0  0  0  0  0  0  0  0  0
  -14.7347    0.1337    2.4666 C   0  0  0  0  0  0  0  0  0  0  0  0
  -14.8107    1.1522    3.4940 N   0  0  0  0  0  0  0  0  0  0  0  0
  -15.8864    1.2061    5.6224 O   0  0  0  0  0  0  0  0  0  0  0  0
  -14.7022   -2.2709    2.7060 O   0  0  0  0  0  0  0  0  0  0  0  0
  -16.2939   -1.9633    5.5102 Cl  0  0  0  0  0  0  0  0  0  0  0  0
  -14.2309    2.7750    3.4180 Cl  0  0  0  0  0  0  0  0  0  0  0  0
  -13.3827    0.1312    1.8516 C   0  0  0  0  0  0  0  0  0  0  0  0
  -15.8585    0.3651    1.4920 C   0  0  0  0  0  0  0  0  0  0  0  0
  1  8  1  0
  1  3  1  0
  1  2  1  0
  2  6  2  0
  2  5  1  0
  3  7  2  0
  3  4  1  0
  4  5  1  0
  4 11  1  0
  4 10  1  0
  5  9  1  0
M  END
$$$$
78
     RDKit          3D

 23 25  0  0  1  0  0  0  0  0999 V2000
  -14.7479    0.0424    2.4671 C   0  0  0  0  0  0  0  0  0  0  0  0
  -15.7578    1.6053    4.2020 N   0  0  0  0  0  0  0  0  0  0  0  0
  -14.9807   -0.6448    4.9048 N   0  0  0  0  0  0  0  0  0  0  0  0
  -15.3821    1.3659    2.8896 C   0  0  0  0  0  0  0  0  0  0  0  0
  -14.5951   -0.8931    3.5627 C   0  0  0  0  0  0  0  0  0  0  0  0
  -15.5539    0.6036    5.1856 C   0  0  0  0  0  0  0  0  0  0  0  0
  -14.1639    0.5941   -2.1696 C   0  0  0  0  0  0  0  0  0  0  0  0
  -14.4555    0.0055    1.2529 C   0  0  0  0  0  0  0  0  0  0  0  0
  -14.6206    0.8455   -1.0148 O   0  0  0  0  0  0  0  0  0  0  0  0
  -14.1301   -0.0425   -0.0866 C   0  0  0  0  0  0  0  0  0  0  0  0
  -13.3162   -0.5030   -2.0961 C   0  0  0  0  0  0  0  0  0  0  0  0
  -14.4419    1.3051   -3.4444 C   0  0  0  0  0  0  0  0  0  0  0  0
  -13.2906   -0.9057   -0.8047 C   0  0  0  0  0  0  0  0  0  0  0  0
  -15.4397    2.2316   -3.5338 C   0  0  0  0  0  0  0  0  0  0  0  0
  -15.6864    2.8452   -4.7385 C   0  0  0  0  0  0  0  0  0  0  0  0
  -15.5489    2.2279    1.9958 O   0  0  0  0  0  0  0  0  0  0  0  0
  -14.0702   -2.0355    3.3170 O   0  0  0  0  0  0  0  0  0  0  0  0
  -15.8989    0.8268    6.3735 O   0  0  0  0  0  0  0  0  0  0  0  0
  -14.9426    2.5351   -5.8535 C   0  0  0  0  0  0  0  0  0  0  0  0
  -13.6965    0.9949   -4.5563 C   0  0  0  0  0  0  0  0  0  0  0  0
  -13.9284    1.5998   -5.7846 C   0  0  0  0  0  0  0  0  0  0  0  0
  -16.9350    4.0551   -4.8739 Cl  0  0  0  0  0  0  0  0  0  0  0  0
  -15.2096    3.1833   -7.1619 C   0  0  0  0  0  0  0  0  0  0  0  0
  1  8  2  3
  1  5  1  0
  1  4  1  0
  2  6  1  0
  2  4  1  0
  3  6  1  0
  3  5  1  0
  4 16  2  0
  5 17  2  0
  6 18  2  0
  7 11  2  0
  7 12  1  0
  7  9  1  0
  8 10  1  0
  9 10  1  0
 10 13  2  0
 11 13  1  0
 12 20  1  0
 12 14  2  0
 14 15  1  0
 15 19  2  0
 15 22  1  0
 19 23  1  0
 19 21  1  0
 20 21  2  0
M  END
$$$$
79
     RDKit          3D

 16 17  0  0  1  0  0  0  0  0999 V2000
  -14.6910    0.0878    2.7254 C   0  0  0  0  0  0  0  0  0  0  0  0
  -15.1655   -0.2901    5.1769 N   0  0  0  0  0  0  0  0  0  0  0  0
  -15.5069    1.9260    4.2768 N   0  0  0  0  0  0  0  0  0  0  0  0
  -14.7491   -0.7930    3.9193 C   0  0  0  0  0  0  0  0  0  0  0  0
  -15.0888    1.4580    2.9725 C   0  0  0  0  0  0  0  0  0  0  0  0
  -15.5473    1.0543    5.3860 C   0  0  0  0  0  0  0  0  0  0  0  0
  -14.3232   -0.4004    1.5758 C   0  0  0  0  0  0  0  0  0  0  0  0
  -14.2104    0.3395    0.3021 C   0  0  0  0  0  0  0  0  0  0  0  0
  -15.3551    0.7299   -0.9028 S   0  0  0  0  0  0  0  0  0  0  0  0
  -14.3502    1.5713   -1.9854 C   0  0  0  0  0  0  0  0  0  0  0  0
  -13.1280    1.5277   -1.3736 C   0  0  0  0  0  0  0  0  0  0  0  0
  -13.0516    0.8934   -0.1936 C   0  0  0  0  0  0  0  0  0  0  0  0
  -15.0791    2.2849    2.0330 O   0  0  0  0  0  0  0  0  0  0  0  0
  -14.4132   -1.9894    3.7499 O   0  0  0  0  0  0  0  0  0  0  0  0
  -15.9048    1.4350    6.5217 O   0  0  0  0  0  0  0  0  0  0  0  0
  -14.7985    2.3958   -3.6714 Br  0  0  0  0  0  0  0  0  0  0  0  0
  1  7  2  3
  1  5  1  0
  1  4  1  0
  2  6  1  0
  2  4  1  0
  3  6  1  0
  3  5  1  0
  4 14  2  0
  5 13  2  0
  6 15  2  0
  7  8  1  0
  8 12  2  0
  8  9  1  0
  9 10  1  0
 10 11  2  0
 10 16  1  0
 11 12  1  0
M  END
$$$$
80
     RDKit          3D

 24 26  0  0  1  0  0  0  0  0999 V2000
  -14.6440    1.7328    1.7721 C   0  0  0  0  0  0  0  0  0  0  0  0
  -14.4638    1.9706    4.2292 N   0  0  0  0  0  0  0  0  0  0  0  0
  -16.5717    1.1771    3.3442 N   0  0  0  0  0  0  0  0  0  0  0  0
  -16.0267    1.2732    2.0471 C   0  0  0  0  0  0  0  0  0  0  0  0
  -13.8616    2.0870    2.9402 C   0  0  0  0  0  0  0  0  0  0  0  0
  -15.7809    1.5313    4.4648 C   0  0  0  0  0  0  0  0  0  0  0  0
  -14.1982    1.7608    0.5447 C   0  0  0  0  0  0  0  0  0  0  0  0
  -12.9043    2.1758    0.0764 C   0  0  0  0  0  0  0  0  0  0  0  0
  -11.9607    1.3342   -0.3996 N   0  0  0  0  0  0  0  0  0  0  0  0
  -12.0461   -0.1054   -0.4783 C   0  0  0  0  0  0  0  0  0  0  0  0
  -10.8713    2.0222   -0.8063 C   0  0  0  0  0  0  0  0  0  0  0  0
  -12.3801    3.4604   -0.0376 C   0  0  0  0  0  0  0  0  0  0  0  0
  -16.7734    0.9457    1.0839 O   0  0  0  0  0  0  0  0  0  0  0  0
  -12.6655    2.4893    2.8197 O   0  0  0  0  0  0  0  0  0  0  0  0
  -11.1280    3.3501   -0.5821 C   0  0  0  0  0  0  0  0  0  0  0  0
  -16.2813    1.4410    5.6248 O   0  0  0  0  0  0  0  0  0  0  0  0
  -12.1272   -2.9226   -0.5515 C   0  0  0  0  0  0  0  0  0  0  0  0
  -12.1491   -4.3452   -0.5728 N   0  0  0  0  0  0  0  0  0  0  0  0
  -12.7849   -0.7785   -1.4093 C   0  0  0  0  0  0  0  0  0  0  0  0
  -11.3287   -0.8720    0.4416 C   0  0  0  0  0  0  0  0  0  0  0  0
  -12.8287   -2.1619   -1.4505 C   0  0  0  0  0  0  0  0  0  0  0  0
  -11.3758   -2.2476    0.3961 C   0  0  0  0  0  0  0  0  0  0  0  0
  -11.7422   -4.9998   -1.7954 C   0  0  0  0  0  0  0  0  0  0  0  0
  -12.5431   -5.1696    0.5336 C   0  0  0  0  0  0  0  0  0  0  0  0
  1  7  2  3
  1  5  1  0
  1  4  1  0
  2  6  1  0
  2  5  1  0
  3  6  1  0
  3  4  1  0
  4 13  2  0
  5 14  2  0
  6 16  2  0
  7  8  1  0
  8 12  2  0
  8  9  1  0
  9 11  1  0
  9 10  1  0
 10 20  1  0
 10 19  2  0
 11 15  2  0
 12 15  1  0
 17 21  2  0
 17 18  1  0
 17 22  1  0
 18 24  1  0
 18 23  1  0
 19 21  1  0
 20 22  2  0
M  END
$$$$
81
     RDKit          3D

 22 24  0  0  1  0  0  0  0  0999 V2000
  -14.6427    0.0444    2.6838 C   0  0  0  0  0  0  0  0  0  0  0  0
  -15.4501    1.8744    4.1398 N   0  0  0  0  0  0  0  0  0  0  0  0
  -15.1635   -0.3238    5.1404 N   0  0  0  0  0  0  0  0  0  0  0  0
  -14.7356   -0.7970    3.8813 C   0  0  0  0  0  0  0  0  0  0  0  0
  -15.0208    1.4294    2.8449 C   0  0  0  0  0  0  0  0  0  0  0  0
  -15.5296    1.0417    5.2778 C   0  0  0  0  0  0  0  0  0  0  0  0
  -14.2684   -0.5069    1.5611 C   0  0  0  0  0  0  0  0  0  0  0  0
  -13.8890    1.4241   -2.1494 C   0  0  0  0  0  0  0  0  0  0  0  0
  -13.8578    2.0758   -3.4093 N   0  0  0  0  0  0  0  0  0  0  0  0
  -12.7653    1.2342   -1.3992 C   0  0  0  0  0  0  0  0  0  0  0  0
  -15.1359    0.9913   -1.7267 C   0  0  0  0  0  0  0  0  0  0  0  0
  -14.1076    0.1391    0.2853 C   0  0  0  0  0  0  0  0  0  0  0  0
  -14.4216   -2.0257    3.8194 O   0  0  0  0  0  0  0  0  0  0  0  0
  -14.9839    2.2429    1.8779 O   0  0  0  0  0  0  0  0  0  0  0  0
  -15.9214    1.5126    6.3969 O   0  0  0  0  0  0  0  0  0  0  0  0
  -12.8995    0.5822   -0.1726 C   0  0  0  0  0  0  0  0  0  0  0  0
  -11.5749    1.6714   -1.8495 F   0  0  0  0  0  0  0  0  0  0  0  0
  -15.2131    0.3529   -0.5065 C   0  0  0  0  0  0  0  0  0  0  0  0
  -14.1071    3.4972   -3.6035 C   0  0  0  0  0  0  0  0  0  0  0  0
  -13.5797    1.4494   -4.6869 C   0  0  0  0  0  0  0  0  0  0  0  0
  -13.8324    2.5204   -5.7187 C   0  0  0  0  0  0  0  0  0  0  0  0
  -14.7580    3.4664   -4.9936 C   0  0  0  0  0  0  0  0  0  0  0  0
  1  7  2  3
  1  5  1  0
  1  4  1  0
  2  6  1  0
  2  5  1  0
  3  6  1  0
  3  4  1  0
  4 13  2  0
  5 14  2  0
  6 15  2  0
  7 12  1  0
  8 10  2  0
  8  9  1  0
  8 11  1  0
  9 20  1  0
  9 19  1  0
 10 17  1  0
 10 16  1  0
 11 18  2  0
 12 18  1  0
 12 16  2  0
 19 22  1  0
 20 21  1  0
 21 22  1  0
M  END
$$$$
82
     RDKit          3D

 12 12  0  0  1  0  0  0  0  0999 V2000
  -15.5919    0.8025    2.9273 C   0  0  0  0  0  0  0  0  0  0  0  0
  -14.8632   -0.3342    4.8172 N   0  0  0  0  0  0  0  0  0  0  0  0
  -15.1836   -0.5274    3.4465 C   0  0  0  0  0  0  0  0  0  0  0  0
  -15.5830    0.8453    5.2030 C   0  0  0  0  0  0  0  0  0  0  0  0
  -16.3100    1.3336    4.0821 N   0  0  0  0  0  0  0  0  0  0  0  0
  -14.3489    1.6363    2.7007 C   0  0  0  0  0  0  0  0  0  0  0  0
  -15.1211   -1.6199    2.8331 O   0  0  0  0  0  0  0  0  0  0  0  0
  -15.5920    1.3891    6.3450 O   0  0  0  0  0  0  0  0  0  0  0  0
  -14.2209    2.0041    1.3753 F   0  0  0  0  0  0  0  0  0  0  0  0
  -14.4035    2.8009    3.4410 F   0  0  0  0  0  0  0  0  0  0  0  0
  -13.2186    0.9433    3.0503 F   0  0  0  0  0  0  0  0  0  0  0  0
  -16.4711    0.7312    1.7301 C   0  0  0  0  0  0  0  0  0  0  0  0
  1 12  1  0
  1  6  1  0
  1  5  1  0
  1  3  1  0
  2  4  1  0
  2  3  1  0
  3  7  2  0
  4  8  2  0
  4  5  1  0
  6 11  1  0
  6 10  1  0
  6  9  1  0
M  END
$$$$
83
     RDKit          3D

 18 19  0  0  1  0  0  0  0  0999 V2000
  -14.7343    0.0040    2.7687 C   0  0  0  0  0  0  0  0  0  0  0  0
  -15.5333    1.8511    4.3235 N   0  0  0  0  0  0  0  0  0  0  0  0
  -15.1645   -0.4173    5.1969 N   0  0  0  0  0  0  0  0  0  0  0  0
  -15.1316    1.3604    3.0458 C   0  0  0  0  0  0  0  0  0  0  0  0
  -14.7643   -0.9167    3.9385 C   0  0  0  0  0  0  0  0  0  0  0  0
  -15.5459    0.9378    5.4091 C   0  0  0  0  0  0  0  0  0  0  0  0
  -14.3400   -0.4239    1.6044 C   0  0  0  0  0  0  0  0  0  0  0  0
  -15.1493    2.2356    2.1154 O   0  0  0  0  0  0  0  0  0  0  0  0
  -14.4368   -2.1034    3.7823 O   0  0  0  0  0  0  0  0  0  0  0  0
  -15.8823    1.2629    6.5761 O   0  0  0  0  0  0  0  0  0  0  0  0
  -14.1936    0.2906    0.3573 C   0  0  0  0  0  0  0  0  0  0  0  0
  -13.9096    1.5656   -2.0621 C   0  0  0  0  0  0  0  0  0  0  0  0
  -13.7315    2.3897   -3.6288 S   0  0  0  0  0  0  0  0  0  0  0  0
  -15.2810    0.3545   -0.5306 C   0  0  0  0  0  0  0  0  0  0  0  0
  -12.9867    0.8758   -0.0072 C   0  0  0  0  0  0  0  0  0  0  0  0
  -12.8346    1.5171   -1.2163 C   0  0  0  0  0  0  0  0  0  0  0  0
  -15.1249    0.9928   -1.7321 C   0  0  0  0  0  0  0  0  0  0  0  0
  -15.2515    2.2382   -4.6066 C   0  0  0  0  0  0  0  0  0  0  0  0
  1  7  2  3
  1  5  1  0
  1  4  1  0
  2  6  1  0
  2  4  1  0
  3  6  1  0
  3  5  1  0
  4  8  2  0
  5  9  2  0
  6 10  2  0
  7 11  1  0
 11 15  1  0
 11 14  2  0
 12 17  2  0
 12 13  1  0
 12 16  1  0
 13 18  1  0
 14 17  1  0
 15 16  2  0
M  END
$$$$
84
     RDKit          3D

 11 11  0  0  1  0  0  0  0  0999 V2000
  -15.1371    0.7567    3.1577 C   0  0  0  0  0  0  0  0  0  0  0  0
  -15.8360   -0.0049    3.9005 N   0  0  0  0  0  0  0  0  0  0  0  0
  -16.1051    0.2676    5.0923 N   0  0  0  0  0  0  0  0  0  0  0  0
  -15.6709    1.3430    5.5931 C   0  0  0  0  0  0  0  0  0  0  0  0
  -14.9705    2.1633    4.9404 N   0  0  0  0  0  0  0  0  0  0  0  0
  -14.6924    1.8964    3.7364 C   0  0  0  0  0  0  0  0  0  0  0  0
  -13.9552    2.8935    3.1698 O   0  0  0  0  0  0  0  0  0  0  0  0
  -15.9527    1.6620    6.8883 O   0  0  0  0  0  0  0  0  0  0  0  0
  -14.9024    0.4106    1.9476 N   0  0  0  0  0  0  0  0  0  0  0  0
  -13.6134   -0.1966    1.5445 C   0  0  0  0  0  0  0  0  0  0  0  0
  -15.9904    0.6374    0.9573 C   0  0  0  0  0  0  0  0  0  0  0  0
  1  9  1  0
  1  6  2  0
  1  2  1  0
  2  3  2  0
  3  4  1  0
  4  8  1  0
  4  5  2  0
  5  6  1  0
  6  7  1  0
  9 11  1  0
  9 10  1  0
M  END
$$$$
85
     RDKit          3D

 12 13  0  0  1  0  0  0  0  0999 V2000
  -15.8024   -0.5570    4.5109 N   0  0  0  0  0  0  0  0  0  0  0  0
  -15.1214   -1.1016    3.3871 C   0  0  0  0  0  0  0  0  0  0  0  0
  -15.9720    0.8419    4.3105 C   0  0  0  0  0  0  0  0  0  0  0  0
  -15.1202    1.2032    3.1292 C   0  0  0  0  0  0  0  0  0  0  0  0
  -14.2732   -0.0006    2.8674 C   0  0  0  0  0  0  0  0  0  0  0  0
  -16.6679    1.6704    4.9430 O   0  0  0  0  0  0  0  0  0  0  0  0
  -15.2647   -2.2786    2.9844 O   0  0  0  0  0  0  0  0  0  0  0  0
  -16.2483   -1.1986    5.6249 O   0  0  0  0  0  0  0  0  0  0  0  0
  -16.0285    1.4791    1.9597 C   0  0  0  0  0  0  0  0  0  0  0  0
  -13.7818   -0.1886    1.5051 C   0  0  0  0  0  0  0  0  0  0  0  0
  -14.5261    0.4487    0.3996 C   0  0  0  0  0  0  0  0  0  0  0  0
  -15.0741    1.8034    0.8027 C   0  0  0  0  0  0  0  0  0  0  0  0
  1  8  1  0
  1  3  1  0
  1  2  1  0
  2  7  2  0
  2  5  1  0
  3  6  2  0
  3  4  1  0
  4  5  1  0
  4  9  1  0
  5 10  1  0
  9 12  1  0
 10 11  1  0
 11 12  1  0
M  END
$$$$
86
     RDKit          3D

 18 20  0  0  1  0  0  0  0  0999 V2000
  -15.7280   -0.5829    4.6072 N   0  0  0  0  0  0  0  0  0  0  0  0
  -15.0430   -1.2571    3.5582 C   0  0  0  0  0  0  0  0  0  0  0  0
  -15.6097    0.8207    4.4043 C   0  0  0  0  0  0  0  0  0  0  0  0
  -14.5519    1.0011    3.4273 C   0  0  0  0  0  0  0  0  0  0  0  0
  -14.7354   -0.2569    2.5546 C   0  0  0  0  0  0  0  0  0  0  0  0
  -13.4814    2.0817    1.5950 C   0  0  0  0  0  0  0  0  0  0  0  0
  -12.9536    0.9014    1.2956 C   0  0  0  0  0  0  0  0  0  0  0  0
  -14.6641    2.1543    2.5037 C   0  0  0  0  0  0  0  0  0  0  0  0
  -13.4583   -0.4085    1.8072 C   0  0  0  0  0  0  0  0  0  0  0  0
  -12.9639    3.3742    1.0750 C   0  0  0  0  0  0  0  0  0  0  0  0
  -14.7802   -2.4668    3.5446 O   0  0  0  0  0  0  0  0  0  0  0  0
  -16.2854    1.6972    4.9611 O   0  0  0  0  0  0  0  0  0  0  0  0
  -16.3789   -1.2299    5.6227 O   0  0  0  0  0  0  0  0  0  0  0  0
  -11.7588    0.8214    0.3788 C   0  0  0  0  0  0  0  0  0  0  0  0
  -11.8966    3.2245    0.0443 C   0  0  0  0  0  0  0  0  0  0  0  0
  -12.3804    4.1337    2.2495 C   0  0  0  0  0  0  0  0  0  0  0  0
  -14.1427    4.2019    0.5599 C   0  0  0  0  0  0  0  0  0  0  0  0
  -11.9335    1.8912   -0.6689 C   0  0  0  0  0  0  0  0  0  0  0  0
  1 13  1  0
  1  3  1  0
  1  2  1  0
  2 11  2  0
  2  5  1  0
  3 12  2  0
  3  4  1  0
  4  5  1  0
  4  8  1  0
  5  9  1  0
  6  7  2  0
  6 10  1  0
  6  8  1  0
  7 14  1  0
  7  9  1  0
 10 17  1  0
 10 16  1  0
 10 15  1  0
 14 18  1  0
 15 18  1  0
M  END
$$$$
87
     RDKit          3D

 21 22  0  0  1  0  0  0  0  0999 V2000
  -15.2282   -0.0333    2.4444 C   0  0  0  0  0  0  0  0  0  0  0  0
  -16.3733    1.4603    4.1301 N   0  0  0  0  0  0  0  0  0  0  0  0
  -14.7947   -0.3124    4.8941 N   0  0  0  0  0  0  0  0  0  0  0  0
  -16.1314    1.0542    2.7959 C   0  0  0  0  0  0  0  0  0  0  0  0
  -14.5568   -0.7150    3.5489 C   0  0  0  0  0  0  0  0  0  0  0  0
  -15.6961    0.7660    5.1701 C   0  0  0  0  0  0  0  0  0  0  0  0
  -15.0131   -0.4001    1.1976 C   0  0  0  0  0  0  0  0  0  0  0  0
  -15.6828    0.2844    0.1457 N   0  0  0  0  0  0  0  0  0  0  0  0
  -15.0138    0.7928   -0.9883 C   0  0  0  0  0  0  0  0  0  0  0  0
  -14.0549    0.0231   -1.6637 C   0  0  0  0  0  0  0  0  0  0  0  0
  -16.7150    1.6489    1.8607 O   0  0  0  0  0  0  0  0  0  0  0  0
  -13.7574   -1.6651    3.3692 O   0  0  0  0  0  0  0  0  0  0  0  0
  -15.8983    1.1137    6.3744 O   0  0  0  0  0  0  0  0  0  0  0  0
  -15.3031    2.0552   -1.4378 C   0  0  0  0  0  0  0  0  0  0  0  0
  -14.6364    2.5359   -2.5513 C   0  0  0  0  0  0  0  0  0  0  0  0
  -13.3990    0.5174   -2.7730 C   0  0  0  0  0  0  0  0  0  0  0  0
  -13.6918    1.7894   -3.2243 C   0  0  0  0  0  0  0  0  0  0  0  0
  -16.2545    2.7911   -0.7498 O   0  0  0  0  0  0  0  0  0  0  0  0
  -12.4631   -0.3048   -3.3873 O   0  0  0  0  0  0  0  0  0  0  0  0
  -15.9164    4.1166   -0.3783 C   0  0  0  0  0  0  0  0  0  0  0  0
  -12.5968   -0.5469   -4.7664 C   0  0  0  0  0  0  0  0  0  0  0  0
  1  7  2  3
  1  5  1  0
  1  4  1  0
  2  6  1  0
  2  4  1  0
  3  6  1  0
  3  5  1  0
  4 11  2  0
  5 12  2  0
  6 13  2  0
  7  8  1  0
  8  9  1  0
  9 14  1  0
  9 10  2  0
 10 16  1  0
 14 18  1  0
 14 15  2  0
 15 17  1  0
 16 17  2  0
 16 19  1  0
 18 20  1  0
 19 21  1  0
M  END
$$$$
88
     RDKit          3D

 25 27  0  0  1  0  0  0  0  0999 V2000
  -12.2941   -1.4778    0.6031 N   0  0  0  0  0  0  0  0  0  0  0  0
  -13.3663   -0.9199    1.3823 C   0  0  0  0  0  0  0  0  0  0  0  0
  -11.2648   -0.4945    0.6304 C   0  0  0  0  0  0  0  0  0  0  0  0
  -12.2928   -2.7234   -0.0334 N   0  0  0  0  0  0  0  0  0  0  0  0
  -12.9706    0.3955    1.8714 C   0  0  0  0  0  0  0  0  0  0  0  0
  -11.6799    0.6638    1.4131 C   0  0  0  0  0  0  0  0  0  0  0  0
  -12.5598   -6.6029   -3.2734 C   0  0  0  0  0  0  0  0  0  0  0  0
  -12.5351   -7.8520   -3.8709 O   0  0  0  0  0  0  0  0  0  0  0  0
  -11.9197   -6.4451   -2.0648 C   0  0  0  0  0  0  0  0  0  0  0  0
  -10.1395   -0.5824    0.0664 O   0  0  0  0  0  0  0  0  0  0  0  0
  -14.4556   -1.5179    1.5796 O   0  0  0  0  0  0  0  0  0  0  0  0
  -13.7118   -8.4891   -4.2281 C   0  0  0  0  0  0  0  0  0  0  0  0
  -12.5349   -2.8323   -1.2951 C   0  0  0  0  0  0  0  0  0  0  0  0
  -11.8943   -5.2298   -1.3964 C   0  0  0  0  0  0  0  0  0  0  0  0
  -14.7909   -7.8926   -3.9900 O   0  0  0  0  0  0  0  0  0  0  0  0
  -13.1887   -5.5034   -3.8174 C   0  0  0  0  0  0  0  0  0  0  0  0
  -12.5335   -4.1312   -1.9591 C   0  0  0  0  0  0  0  0  0  0  0  0
  -13.1799   -4.2699   -3.1692 C   0  0  0  0  0  0  0  0  0  0  0  0
  -11.2873   -7.5476   -1.5162 O   0  0  0  0  0  0  0  0  0  0  0  0
  -11.1000    1.8720    1.7623 C   0  0  0  0  0  0  0  0  0  0  0  0
  -13.6324    1.3267    2.6519 C   0  0  0  0  0  0  0  0  0  0  0  0
  -13.7204   -9.8450   -4.8782 C   0  0  0  0  0  0  0  0  0  0  0  0
   -9.8969   -7.5203   -1.3372 C   0  0  0  0  0  0  0  0  0  0  0  0
  -13.0179    2.5175    2.9763 C   0  0  0  0  0  0  0  0  0  0  0  0
  -11.7381    2.8120    2.5364 C   0  0  0  0  0  0  0  0  0  0  0  0
  1  4  1  0
  1  3  1  0
  1  2  1  0
  2 11  2  0
  2  5  1  0
  3 10  2  0
  3  6  1  0
  4 13  2  0
  5  6  2  0
  5 21  1  0
  6 20  1  0
  7  9  2  0
  7  8  1  0
  7 16  1  0
  8 12  1  0
  9 19  1  0
  9 14  1  0
 12 22  1  0
 12 15  2  0
 13 17  1  0
 14 17  2  0
 16 18  2  0
 17 18  1  0
 19 23  1  0
 20 25  2  0
 21 24  2  0
 24 25  1  0
M  END
$$$$
89
     RDKit          3D

 15 15  0  0  1  0  0  0  0  0999 V2000
  -12.0216    1.2229    2.3182 N   0  0  0  0  0  0  0  0  0  0  0  0
  -11.3119    0.0741    1.8694 C   0  0  0  0  0  0  0  0  0  0  0  0
  -11.2012    2.3273    2.0127 C   0  0  0  0  0  0  0  0  0  0  0  0
  -13.2716    1.2843    2.9412 N   0  0  0  0  0  0  0  0  0  0  0  0
  -14.5146    1.3533    2.2661 C   0  0  0  0  0  0  0  0  0  0  0  0
  -15.5807    0.8118    5.3977 C   0  0  0  0  0  0  0  0  0  0  0  0
  -10.3128    0.4542    0.8391 C   0  0  0  0  0  0  0  0  0  0  0  0
  -10.1809    1.9498    0.9720 C   0  0  0  0  0  0  0  0  0  0  0  0
  -11.2801    3.4808    2.5174 O   0  0  0  0  0  0  0  0  0  0  0  0
  -11.4802   -1.1023    2.2631 O   0  0  0  0  0  0  0  0  0  0  0  0
  -14.4671    1.3565    0.9894 O   0  0  0  0  0  0  0  0  0  0  0  0
  -15.9126    1.1113    6.5964 O   0  0  0  0  0  0  0  0  0  0  0  0
  -15.8083    1.4192    2.9816 C   0  0  0  0  0  0  0  0  0  0  0  0
  -15.7217    1.8593    4.3941 C   0  0  0  0  0  0  0  0  0  0  0  0
  -15.1347   -0.4570    5.1903 O   0  0  0  0  0  0  0  0  0  0  0  0
  1  4  1  0
  1  3  1  0
  1  2  1  0
  2 10  2  0
  2  7  1  0
  3  9  2  0
  3  8  1  0
  4  5  1  0
  5 13  1  0
  5 11  2  0
  6 15  1  0
  6 12  2  0
  6 14  1  0
  7  8  1  0
 13 14  1  0
M  END
$$$$
90
     RDKit          3D

 22 24  0  0  1  0  0  0  0  0999 V2000
  -12.6598   -3.9561   -2.4692 C   0  0  0  0  0  0  0  0  0  0  0  0
  -12.8673   -6.4308   -2.9110 N   0  0  0  0  0  0  0  0  0  0  0  0
  -11.4966   -5.6277   -0.9761 N   0  0  0  0  0  0  0  0  0  0  0  0
  -11.8159   -4.2697   -1.3291 C   0  0  0  0  0  0  0  0  0  0  0  0
  -13.1798   -5.0650   -3.2543 C   0  0  0  0  0  0  0  0  0  0  0  0
  -12.0312   -6.6705   -1.7767 C   0  0  0  0  0  0  0  0  0  0  0  0
  -13.2496   -1.0238   -1.0160 C   0  0  0  0  0  0  0  0  0  0  0  0
  -13.2176   -1.3752    0.2529 N   0  0  0  0  0  0  0  0  0  0  0  0
  -14.4145    0.2229   -1.0206 S   0  0  0  0  0  0  0  0  0  0  0  0
  -12.9545   -2.7133   -2.7958 C   0  0  0  0  0  0  0  0  0  0  0  0
  -14.8049    0.2210    0.6575 C   0  0  0  0  0  0  0  0  0  0  0  0
  -13.9826   -0.7731    1.1164 C   0  0  0  0  0  0  0  0  0  0  0  0
  -12.4737   -1.5916   -2.0641 N   0  0  0  0  0  0  0  0  0  0  0  0
  -11.3672   -3.3116   -0.6517 O   0  0  0  0  0  0  0  0  0  0  0  0
  -13.9240   -4.8260   -4.2621 O   0  0  0  0  0  0  0  0  0  0  0  0
  -11.7752   -7.8769   -1.5012 O   0  0  0  0  0  0  0  0  0  0  0  0
  -15.6727    0.9415    1.4877 C   0  0  0  0  0  0  0  0  0  0  0  0
  -14.0536   -1.0431    2.5007 C   0  0  0  0  0  0  0  0  0  0  0  0
  -15.7340    0.6673    2.8475 C   0  0  0  0  0  0  0  0  0  0  0  0
  -14.9013   -0.3320    3.2821 C   0  0  0  0  0  0  0  0  0  0  0  0
  -16.6585    1.4408    3.7076 C   0  0  0  0  0  0  0  0  0  0  0  0
  -15.8862    1.8596    4.9385 C   0  0  0  0  0  0  0  0  0  0  0  0
  1 10  2  3
  1  5  1  0
  1  4  1  0
  2  6  1  0
  2  5  1  0
  3  6  1  0
  3  4  1  0
  4 14  2  0
  5 15  2  0
  6 16  2  0
  7  9  1  0
  7  8  2  0
  7 13  1  0
  8 12  1  0
  9 11  1  0
 10 13  1  0
 11 12  2  0
 11 17  1  0
 12 18  1  0
 17 19  2  0
 18 20  2  0
 19 20  1  0
 19 21  1  0
 21 22  1  0
M  END
$$$$
91
     RDKit          3D

 25 27  0  0  1  0  0  0  0  0999 V2000
  -13.8622    0.6538    2.2017 C   0  0  0  0  0  0  0  0  0  0  0  0
  -14.7126    2.2328    3.9554 N   0  0  0  0  0  0  0  0  0  0  0  0
  -15.5663   -0.0860    3.8584 N   0  0  0  0  0  0  0  0  0  0  0  0
  -14.7381   -0.3782    2.7417 C   0  0  0  0  0  0  0  0  0  0  0  0
  -13.8694    1.9929    2.8466 C   0  0  0  0  0  0  0  0  0  0  0  0
  -15.5444    1.2096    4.4497 C   0  0  0  0  0  0  0  0  0  0  0  0
  -13.0472    0.4727    1.2033 C   0  0  0  0  0  0  0  0  0  0  0  0
  -14.1113    0.9345   -2.3994 C   0  0  0  0  0  0  0  0  0  0  0  0
  -14.2761    0.2405   -1.2191 O   0  0  0  0  0  0  0  0  0  0  0  0
  -12.8130   -0.7245    0.4306 C   0  0  0  0  0  0  0  0  0  0  0  0
  -13.4394   -0.8030   -0.8170 C   0  0  0  0  0  0  0  0  0  0  0  0
  -14.7859   -1.5169    2.2487 O   0  0  0  0  0  0  0  0  0  0  0  0
  -13.1187    2.9019    2.3936 O   0  0  0  0  0  0  0  0  0  0  0  0
  -16.2955    1.4359    5.4441 O   0  0  0  0  0  0  0  0  0  0  0  0
  -13.1778    0.6369   -3.1645 O   0  0  0  0  0  0  0  0  0  0  0  0
  -15.0308    2.0054   -2.7353 C   0  0  0  0  0  0  0  0  0  0  0  0
  -11.9913   -1.7518    0.8203 C   0  0  0  0  0  0  0  0  0  0  0  0
  -13.2252   -1.8906   -1.6168 C   0  0  0  0  0  0  0  0  0  0  0  0
  -15.5409    2.7875   -1.7136 C   0  0  0  0  0  0  0  0  0  0  0  0
  -15.4102    2.2656   -4.0379 C   0  0  0  0  0  0  0  0  0  0  0  0
  -11.7974   -2.8476   -0.0249 C   0  0  0  0  0  0  0  0  0  0  0  0
  -12.4141   -2.9229   -1.2494 C   0  0  0  0  0  0  0  0  0  0  0  0
  -16.2815    3.2904   -4.2904 C   0  0  0  0  0  0  0  0  0  0  0  0
  -16.4139    3.8103   -1.9922 C   0  0  0  0  0  0  0  0  0  0  0  0
  -16.8013    4.0816   -3.2872 C   0  0  0  0  0  0  0  0  0  0  0  0
  1  7  2  3
  1  5  1  0
  1  4  1  0
  2  6  1  0
  2  5  1  0
  3  6  1  0
  3  4  1  0
  4 12  2  0
  5 13  2  0
  6 14  2  0
  7 10  1  0
  8 16  1  0
  8 15  2  0
  8  9  1  0
  9 11  1  0
 10 17  2  0
 10 11  1  0
 11 18  2  0
 16 20  1  0
 16 19  2  0
 17 21  1  0
 18 22  1  0
 19 24  1  0
 20 23  2  0
 21 22  2  0
 23 25  1  0
 24 25  2  0
M  END
$$$$
92
     RDKit          3D

 21 23  0  0  1  0  0  0  0  0999 V2000
  -14.6470    2.4445   -1.1282 N   0  0  0  0  0  0  0  0  0  0  0  0
  -14.3679    1.3072    0.7883 C   0  0  0  0  0  0  0  0  0  0  0  0
  -15.3940   -0.2408    5.1940 N   0  0  0  0  0  0  0  0  0  0  0  0
  -14.8711    1.2830   -0.5020 C   0  0  0  0  0  0  0  0  0  0  0  0
  -14.8058    0.3426    2.9983 C   0  0  0  0  0  0  0  0  0  0  0  0
  -15.7486    1.1018    4.9324 C   0  0  0  0  0  0  0  0  0  0  0  0
  -14.8047   -0.7349    4.0031 C   0  0  0  0  0  0  0  0  0  0  0  0
  -15.3951    1.4726    3.5928 N   0  0  0  0  0  0  0  0  0  0  0  0
  -13.9965    3.2237   -0.2426 C   0  0  0  0  0  0  0  0  0  0  0  0
  -14.3680    0.2383    1.7691 C   0  0  0  0  0  0  0  0  0  0  0  0
  -13.8061    2.5508    0.9570 C   0  0  0  0  0  0  0  0  0  0  0  0
  -16.2927    1.8537    5.7558 O   0  0  0  0  0  0  0  0  0  0  0  0
  -14.3549   -1.9008    3.8320 O   0  0  0  0  0  0  0  0  0  0  0  0
  -15.0256    2.7927   -2.4830 C   0  0  0  0  0  0  0  0  0  0  0  0
  -13.5272    4.5046   -0.3871 C   0  0  0  0  0  0  0  0  0  0  0  0
  -13.1405    3.1965    1.9830 C   0  0  0  0  0  0  0  0  0  0  0  0
  -16.5111    2.9897   -2.6208 C   0  0  0  0  0  0  0  0  0  0  0  0
  -14.6757    1.6145   -3.4046 C   0  0  0  0  0  0  0  0  0  0  0  0
  -12.8644    5.1230    0.6622 C   0  0  0  0  0  0  0  0  0  0  0  0
  -12.6605    4.4785    1.8635 C   0  0  0  0  0  0  0  0  0  0  0  0
  -16.7061    4.0358   -3.7260 C   0  0  0  0  0  0  0  0  0  0  0  0
  1 14  1  0
  1  9  1  0
  1  4  1  0
  2 11  1  0
  2 10  1  0
  2  4  2  0
  3  6  1  0
  3  7  1  0
  5  8  1  0
  5  7  1  0
  5 10  2  0
  6 12  2  0
  6  8  1  0
  7 13  2  0
  9 15  2  0
  9 11  1  0
 11 16  2  0
 14 18  1  0
 14 17  1  0
 15 19  1  0
 16 20  1  0
 17 21  1  0
 19 20  2  0
M  END
$$$$
93
     RDKit          3D

 22 23  0  0  1  0  0  0  0  0999 V2000
  -15.4741   -0.8590    5.0229 N   0  0  0  0  0  0  0  0  0  0  0  0
  -15.5536    0.5253    5.3139 C   0  0  0  0  0  0  0  0  0  0  0  0
  -14.8368    0.3933    3.1103 C   0  0  0  0  0  0  0  0  0  0  0  0
  -15.0355   -0.9533    3.6730 C   0  0  0  0  0  0  0  0  0  0  0  0
  -15.1670    1.2919    4.1534 N   0  0  0  0  0  0  0  0  0  0  0  0
  -14.4551    0.7043    1.8842 C   0  0  0  0  0  0  0  0  0  0  0  0
  -14.8769    3.7170   -0.3025 C   0  0  0  0  0  0  0  0  0  0  0  0
  -13.9943    4.5996    0.3363 C   0  0  0  0  0  0  0  0  0  0  0  0
  -15.7546    7.2152    0.0384 C   0  0  0  0  0  0  0  0  0  0  0  0
  -14.2788    2.0687    1.4043 C   0  0  0  0  0  0  0  0  0  0  0  0
  -15.8925    1.1016    6.3748 O   0  0  0  0  0  0  0  0  0  0  0  0
  -14.8374   -2.0074    3.0254 O   0  0  0  0  0  0  0  0  0  0  0  0
  -14.9849    2.4786    0.2601 C   0  0  0  0  0  0  0  0  0  0  0  0
  -13.8433    5.8545   -0.1837 O   0  0  0  0  0  0  0  0  0  0  0  0
  -16.6625    6.4051    0.2957 O   0  0  0  0  0  0  0  0  0  0  0  0
  -13.2956    4.2258    1.4508 C   0  0  0  0  0  0  0  0  0  0  0  0
  -14.3665    6.9671    0.5045 C   0  0  0  0  0  0  0  0  0  0  0  0
  -13.4307    2.9732    1.9870 C   0  0  0  0  0  0  0  0  0  0  0  0
  -15.5381    4.1603   -1.4055 O   0  0  0  0  0  0  0  0  0  0  0  0
  -16.0755    8.3627   -0.7009 O   0  0  0  0  0  0  0  0  0  0  0  0
  -16.7719    3.7718   -1.8967 C   0  0  0  0  0  0  0  0  0  0  0  0
  -17.4082    8.5612   -1.1241 C   0  0  0  0  0  0  0  0  0  0  0  0
  1  4  1  0
  1  2  1  0
  2 11  2  0
  2  5  1  0
  3  5  1  0
  3  6  2  0
  3  4  1  0
  4 12  2  0
  6 10  1  0
  7  8  2  0
  7 19  1  0
  7 13  1  0
  8 14  1  0
  8 16  1  0
  9 20  1  0
  9 15  2  0
  9 17  1  0
 10 18  1  0
 10 13  2  0
 14 17  1  0
 16 18  2  0
 19 21  1  0
 20 22  1  0
M  END
$$$$
94
     RDKit          3D

 16 17  0  0  1  0  0  0  0  0999 V2000
  -14.6422   -0.4508    2.2691 C   0  0  0  0  0  0  0  0  0  0  0  0
  -15.6033    0.5376    2.1044 C   0  0  0  0  0  0  0  0  0  0  0  0
  -15.6716   -0.2346    4.3589 N   0  0  0  0  0  0  0  0  0  0  0  0
  -16.2416    0.6652    3.4179 C   0  0  0  0  0  0  0  0  0  0  0  0
  -14.6662   -0.9379    3.6419 C   0  0  0  0  0  0  0  0  0  0  0  0
  -15.7802    1.1609    0.8871 C   0  0  0  0  0  0  0  0  0  0  0  0
  -13.8599   -0.8040    1.1887 C   0  0  0  0  0  0  0  0  0  0  0  0
  -14.0561   -0.1632   -0.0255 C   0  0  0  0  0  0  0  0  0  0  0  0
  -15.0057    0.8066   -0.1696 C   0  0  0  0  0  0  0  0  0  0  0  0
  -13.9111   -1.8448    4.1215 O   0  0  0  0  0  0  0  0  0  0  0  0
  -17.1711    1.4814    3.6349 O   0  0  0  0  0  0  0  0  0  0  0  0
  -16.0158   -0.4039    5.7077 N   0  0  0  0  0  0  0  0  0  0  0  0
  -16.9869    2.3939    0.7022 Cl  0  0  0  0  0  0  0  0  0  0  0  0
  -12.6414   -2.0428    1.3586 Cl  0  0  0  0  0  0  0  0  0  0  0  0
  -13.0294   -0.6581   -1.3593 Cl  0  0  0  0  0  0  0  0  0  0  0  0
  -15.1667    1.5544   -1.7635 Cl  0  0  0  0  0  0  0  0  0  0  0  0
  1  7  1  0
  1  5  1  0
  1  2  2  0
  2  6  1  0
  2  4  1  0
  3  4  1  0
  3 12  1  0
  3  5  1  0
  4 11  2  0
  5 10  2  0
  6  9  2  0
  6 13  1  0
  7 14  1  0
  7  8  2  0
  8 15  1  0
  8  9  1  0
  9 16  1  0
M  END
$$$$
95
     RDKit          3D

 21 22  0  0  1  0  0  0  0  0999 V2000
  -16.7824    1.2709    3.8276 N   0  0  0  0  0  0  0  0  0  0  0  0
  -15.7631    1.4888    4.7919 C   0  0  0  0  0  0  0  0  0  0  0  0
  -14.8836    1.8353    2.6495 C   0  0  0  0  0  0  0  0  0  0  0  0
  -16.2807    1.4747    2.5053 C   0  0  0  0  0  0  0  0  0  0  0  0
  -14.5963    1.8360    4.0639 N   0  0  0  0  0  0  0  0  0  0  0  0
  -14.9641    1.7260   -2.3960 C   0  0  0  0  0  0  0  0  0  0  0  0
  -14.0342    2.0886    1.6725 C   0  0  0  0  0  0  0  0  0  0  0  0
  -15.2782    2.9246   -1.7646 C   0  0  0  0  0  0  0  0  0  0  0  0
  -14.3589    0.6992   -1.7151 C   0  0  0  0  0  0  0  0  0  0  0  0
  -14.3605    2.0409    0.2585 C   0  0  0  0  0  0  0  0  0  0  0  0
  -15.2641    1.5696   -3.7193 O   0  0  0  0  0  0  0  0  0  0  0  0
  -14.0557    0.8476   -0.3956 C   0  0  0  0  0  0  0  0  0  0  0  0
  -14.9640    3.0570   -0.4275 C   0  0  0  0  0  0  0  0  0  0  0  0
  -14.8914    1.7339   -6.0447 C   0  0  0  0  0  0  0  0  0  0  0  0
  -15.9162    1.3815    6.0409 O   0  0  0  0  0  0  0  0  0  0  0  0
  -16.9230    1.3669    1.4197 O   0  0  0  0  0  0  0  0  0  0  0  0
  -14.8575    2.8603   -6.6243 O   0  0  0  0  0  0  0  0  0  0  0  0
  -14.2630    1.5254   -4.7174 C   0  0  0  0  0  0  0  0  0  0  0  0
  -16.0472    4.1853   -2.6933 Cl  0  0  0  0  0  0  0  0  0  0  0  0
  -13.9500   -0.8319   -2.4879 Cl  0  0  0  0  0  0  0  0  0  0  0  0
  -15.5426    0.6854   -6.6956 O   0  0  0  0  0  0  0  0  0  0  0  0
  1  4  1  0
  1  2  1  0
  2 15  2  0
  2  5  1  0
  3  5  1  0
  3  7  2  0
  3  4  1  0
  4 16  2  0
  6  9  2  0
  6 11  1  0
  6  8  1  0
  7 10  1  0
  8 19  1  0
  8 13  2  0
  9 20  1  0
  9 12  1  0
 10 13  1  0
 10 12  2  0
 11 18  1  0
 14 21  1  0
 14 17  2  0
 14 18  1  0
M  END
$$$$
96
     RDKit          3D

 17 18  0  0  1  0  0  0  0  0999 V2000
  -14.8996   -0.4625    5.0752 N   0  0  0  0  0  0  0  0  0  0  0  0
  -14.6624    0.3561    2.8298 C   0  0  0  0  0  0  0  0  0  0  0  0
  -15.6001    0.7453    5.2848 C   0  0  0  0  0  0  0  0  0  0  0  0
  -14.4019   -0.6830    3.7953 C   0  0  0  0  0  0  0  0  0  0  0  0
  -11.3572    1.3995    1.8191 N   0  0  0  0  0  0  0  0  0  0  0  0
  -15.9746    1.3243    3.6082 S   0  0  0  0  0  0  0  0  0  0  0  0
  -14.0932    0.5501    1.6630 C   0  0  0  0  0  0  0  0  0  0  0  0
  -11.7095    0.1430    1.2276 C   0  0  0  0  0  0  0  0  0  0  0  0
  -13.0118   -0.3046    1.1512 C   0  0  0  0  0  0  0  0  0  0  0  0
  -12.3416    2.2236    2.3457 O   0  0  0  0  0  0  0  0  0  0  0  0
  -10.1814    1.7622    1.8754 O   0  0  0  0  0  0  0  0  0  0  0  0
  -15.9166    1.3286    6.3749 O   0  0  0  0  0  0  0  0  0  0  0  0
  -13.7487   -1.7411    3.4872 O   0  0  0  0  0  0  0  0  0  0  0  0
  -13.2620   -1.5248    0.5774 C   0  0  0  0  0  0  0  0  0  0  0  0
  -10.6800   -0.6217    0.7387 C   0  0  0  0  0  0  0  0  0  0  0  0
  -12.2462   -2.3024    0.0841 C   0  0  0  0  0  0  0  0  0  0  0  0
  -10.9483   -1.8380    0.1701 C   0  0  0  0  0  0  0  0  0  0  0  0
  1  4  1  0
  1  3  1  0
  2  6  1  0
  2  7  2  0
  2  4  1  0
  3 12  2  0
  3  6  1  0
  4 13  2  0
  5 11  1  0
  5 10  2  0
  5  8  1  0
  7  9  1  0
  8 15  2  0
  8  9  1  0
  9 14  2  0
 14 16  1  0
 15 17  1  0
 16 17  2  0
M  CHG  2   5   1  11  -1
M  END
$$$$
97
     RDKit          3D

 22 24  0  0  1  0  0  0  0  0999 V2000
  -14.5883    0.2041    2.8724 C   0  0  0  0  0  0  0  0  0  0  0  0
  -15.3814    1.9599    4.4311 N   0  0  0  0  0  0  0  0  0  0  0  0
  -15.1711   -0.3101    5.2266 N   0  0  0  0  0  0  0  0  0  0  0  0
  -14.9301    1.5747    3.1357 C   0  0  0  0  0  0  0  0  0  0  0  0
  -14.7177   -0.7705    3.9722 C   0  0  0  0  0  0  0  0  0  0  0  0
  -14.0275    0.5242    0.4765 C   0  0  0  0  0  0  0  0  0  0  0  0
  -14.1987   -0.2159    1.7110 C   0  0  0  0  0  0  0  0  0  0  0  0
  -15.5097    1.0292    5.4958 C   0  0  0  0  0  0  0  0  0  0  0  0
  -14.3362    1.4633   -1.5462 N   0  0  0  0  0  0  0  0  0  0  0  0
  -14.8732    0.6508   -0.6027 C   0  0  0  0  0  0  0  0  0  0  0  0
  -12.9139    1.3013    0.1725 C   0  0  0  0  0  0  0  0  0  0  0  0
  -13.1609    1.8443   -1.0649 C   0  0  0  0  0  0  0  0  0  0  0  0
  -14.8529    2.4934    2.2704 O   0  0  0  0  0  0  0  0  0  0  0  0
  -14.4215   -1.9963    3.7732 O   0  0  0  0  0  0  0  0  0  0  0  0
  -15.9176    1.4221    6.6363 O   0  0  0  0  0  0  0  0  0  0  0  0
  -15.8712    2.9330   -2.7465 C   0  0  0  0  0  0  0  0  0  0  0  0
  -15.0059    1.7731   -2.7811 C   0  0  0  0  0  0  0  0  0  0  0  0
  -17.0339    2.9823   -3.3748 C   0  0  0  0  0  0  0  0  0  0  0  0
  -12.1954    2.6646   -1.5948 C   0  0  0  0  0  0  0  0  0  0  0  0
  -11.7443    1.5708    0.8514 C   0  0  0  0  0  0  0  0  0  0  0  0
  -11.0141    2.9528   -0.9387 C   0  0  0  0  0  0  0  0  0  0  0  0
  -10.7745    2.4039    0.3022 C   0  0  0  0  0  0  0  0  0  0  0  0
  1  7  2  3
  1  5  1  0
  1  4  1  0
  2  8  1  0
  2  4  1  0
  3  8  1  0
  3  5  1  0
  4 13  2  0
  5 14  2  0
  6 11  1  0
  6 10  2  0
  6  7  1  0
  8 15  2  0
  9 12  1  0
  9 17  1  0
  9 10  1  0
 11 20  1  0
 11 12  2  0
 12 19  1  0
 16 18  2  0
 16 17  1  0
 19 21  2  0
 20 22  2  0
 21 22  1  0
M  END
$$$$
98
     RDKit          3D

 22 24  0  0  1  0  0  0  0  0999 V2000
  -12.8784   -1.4250    1.5765 N   0  0  0  0  0  0  0  0  0  0  0  0
  -12.6613   -0.0264    1.5767 C   0  0  0  0  0  0  0  0  0  0  0  0
  -13.9443   -1.6508    2.4923 C   0  0  0  0  0  0  0  0  0  0  0  0
  -13.6045    0.5871    2.4995 C   0  0  0  0  0  0  0  0  0  0  0  0
  -14.4142   -0.3969    3.0832 C   0  0  0  0  0  0  0  0  0  0  0  0
  -12.2155   -2.4303    0.8485 N   0  0  0  0  0  0  0  0  0  0  0  0
  -12.4560   -2.6242   -0.5402 C   0  0  0  0  0  0  0  0  0  0  0  0
  -11.7771    0.5398    0.8693 O   0  0  0  0  0  0  0  0  0  0  0  0
  -14.4339   -2.7871    2.7704 O   0  0  0  0  0  0  0  0  0  0  0  0
  -13.2908   -1.8481   -1.0731 O   0  0  0  0  0  0  0  0  0  0  0  0
  -11.7854   -3.6656   -1.3489 C   0  0  0  0  0  0  0  0  0  0  0  0
  -12.6130   -4.7365   -1.6753 O   0  0  0  0  0  0  0  0  0  0  0  0
  -12.8422   -4.9963   -3.0197 C   0  0  0  0  0  0  0  0  0  0  0  0
  -15.3874   -0.0579    3.9946 C   0  0  0  0  0  0  0  0  0  0  0  0
  -13.8069    1.9005    2.8607 C   0  0  0  0  0  0  0  0  0  0  0  0
  -13.2926   -4.0401   -3.8985 C   0  0  0  0  0  0  0  0  0  0  0  0
  -12.6150   -6.2669   -3.5229 C   0  0  0  0  0  0  0  0  0  0  0  0
  -14.7915    2.2286    3.7809 C   0  0  0  0  0  0  0  0  0  0  0  0
  -15.5958    1.2469    4.3600 C   0  0  0  0  0  0  0  0  0  0  0  0
  -12.8376   -6.5422   -4.8563 C   0  0  0  0  0  0  0  0  0  0  0  0
  -13.5269   -4.2762   -5.2372 C   0  0  0  0  0  0  0  0  0  0  0  0
  -13.2957   -5.5415   -5.7161 C   0  0  0  0  0  0  0  0  0  0  0  0
  1  6  1  0
  1  3  1  0
  1  2  1  0
  2  8  2  0
  2  4  1  0
  3  9  2  0
  3  5  1  0
  4  5  2  0
  4 15  1  0
  5 14  1  0
  6  7  1  0
  7 11  1  0
  7 10  2  0
 11 12  1  0
 12 13  1  0
 13 17  1  0
 13 16  2  0
 14 19  2  0
 15 18  2  0
 16 21  1  0
 17 20  2  0
 18 19  1  0
 20 22  1  0
 21 22  2  0
M  END
$$$$
99
     RDKit          3D

 19 20  0  0  1  0  0  0  0  0999 V2000
  -14.9587   -0.1009    2.7965 C   0  0  0  0  0  0  0  0  0  0  0  0
  -15.5814    1.9205    4.1270 N   0  0  0  0  0  0  0  0  0  0  0  0
  -15.2073   -0.2009    5.2600 N   0  0  0  0  0  0  0  0  0  0  0  0
  -14.9160   -0.8645    4.0366 C   0  0  0  0  0  0  0  0  0  0  0  0
  -15.2989    1.3150    2.8593 C   0  0  0  0  0  0  0  0  0  0  0  0
  -15.5410    1.1812    5.3372 C   0  0  0  0  0  0  0  0  0  0  0  0
  -14.6883   -0.7114    1.6475 C   0  0  0  0  0  0  0  0  0  0  0  0
  -14.7141   -0.0190    0.4050 N   0  0  0  0  0  0  0  0  0  0  0  0
  -13.8115   -0.2812   -0.6452 C   0  0  0  0  0  0  0  0  0  0  0  0
  -13.9977    0.2865   -1.8710 C   0  0  0  0  0  0  0  0  0  0  0  0
  -14.6198   -2.0974    3.9813 O   0  0  0  0  0  0  0  0  0  0  0  0
  -15.3484    2.0066    1.8335 O   0  0  0  0  0  0  0  0  0  0  0  0
  -15.7984    1.7562    6.4430 O   0  0  0  0  0  0  0  0  0  0  0  0
  -13.1190    0.0399   -2.9176 C   0  0  0  0  0  0  0  0  0  0  0  0
  -12.7190   -1.1234   -0.4426 C   0  0  0  0  0  0  0  0  0  0  0  0
  -12.0306   -0.7879   -2.7474 C   0  0  0  0  0  0  0  0  0  0  0  0
  -11.8738   -1.3469   -1.4880 C   0  0  0  0  0  0  0  0  0  0  0  0
  -15.1631    1.2022   -2.1354 C   0  0  0  0  0  0  0  0  0  0  0  0
  -11.0577   -1.0867   -3.8342 C   0  0  0  0  0  0  0  0  0  0  0  0
  1  7  2  3
  1  5  1  0
  1  4  1  0
  2  6  1  0
  2  5  1  0
  3  6  1  0
  3  4  1  0
  4 11  2  0
  5 12  2  0
  6 13  2  0
  7  8  1  0
  8  9  1  0
  9 15  1  0
  9 10  2  0
 10 18  1  0
 10 14  1  0
 14 16  2  0
 15 17  2  0
 16 19  1  0
 16 17  1  0
M  END
$$$$
100
     RDKit          3D

 19 20  0  0  1  0  0  0  0  0999 V2000
  -11.1922    4.0448    0.6099 N   0  0  0  0  0  0  0  0  0  0  0  0
  -13.0985    3.0062    1.5061 C   0  0  0  0  0  0  0  0  0  0  0  0
  -10.8088    3.1645    1.6507 C   0  0  0  0  0  0  0  0  0  0  0  0
  -12.5970    3.9672    0.4989 C   0  0  0  0  0  0  0  0  0  0  0  0
  -11.9857    2.5266    2.1992 N   0  0  0  0  0  0  0  0  0  0  0  0
  -14.3438    2.6536    1.6659 C   0  0  0  0  0  0  0  0  0  0  0  0
  -14.7977    1.7066    2.6777 C   0  0  0  0  0  0  0  0  0  0  0  0
  -15.2944   -0.5360    3.4625 C   0  0  0  0  0  0  0  0  0  0  0  0
  -14.8067    0.3432    2.4939 C   0  0  0  0  0  0  0  0  0  0  0  0
  -15.7817   -0.0225    4.6435 C   0  0  0  0  0  0  0  0  0  0  0  0
  -15.3054    2.1675    3.8994 C   0  0  0  0  0  0  0  0  0  0  0  0
  -15.7946    1.3565    4.8843 C   0  0  0  0  0  0  0  0  0  0  0  0
   -9.6440    2.9489    2.0569 O   0  0  0  0  0  0  0  0  0  0  0  0
  -13.3238    4.5992   -0.3125 O   0  0  0  0  0  0  0  0  0  0  0  0
  -14.0619   -0.3872    0.8806 Br  0  0  0  0  0  0  0  0  0  0  0  0
  -16.2879   -0.8298    5.6649 O   0  0  0  0  0  0  0  0  0  0  0  0
  -16.2918    1.8519    6.0884 O   0  0  0  0  0  0  0  0  0  0  0  0
  -15.5400    2.6049    6.9927 C   0  0  0  0  0  0  0  0  0  0  0  0
  -16.2984    2.9691    8.2496 C   0  0  0  0  0  0  0  0  0  0  0  0
  1  4  1  0
  1  3  1  0
  2  5  1  0
  2  6  2  0
  2  4  1  0
  3 13  2  0
  3  5  1  0
  4 14  2  0
  6  7  1  0
  7 11  1  0
  7  9  2  0
  8 10  2  0
  8  9  1  0
  9 15  1  0
 10 16  1  0
 10 12  1  0
 11 12  2  0
 12 17  1  0
 17 18  1  0
 18 19  1  0
M  END
$$$$
101
     RDKit          3D

 20 21  0  0  1  0  0  0  0  0999 V2000
  -14.3808   -0.1294    2.8786 C   0  0  0  0  0  0  0  0  0  0  0  0
  -15.0326    1.9457    4.1621 N   0  0  0  0  0  0  0  0  0  0  0  0
  -15.3804   -0.3059    5.1416 N   0  0  0  0  0  0  0  0  0  0  0  0
  -14.8511   -0.9670    4.0094 C   0  0  0  0  0  0  0  0  0  0  0  0
  -14.4904    1.3175    2.9980 C   0  0  0  0  0  0  0  0  0  0  0  0
  -15.4716    1.1175    5.2219 C   0  0  0  0  0  0  0  0  0  0  0  0
  -13.8880   -0.7372    1.8236 C   0  0  0  0  0  0  0  0  0  0  0  0
  -13.4059   -0.0898    0.6828 N   0  0  0  0  0  0  0  0  0  0  0  0
  -12.1203   -0.5239    0.1888 C   0  0  0  0  0  0  0  0  0  0  0  0
  -12.0542   -1.4495   -0.8510 C   0  0  0  0  0  0  0  0  0  0  0  0
  -10.9927   -0.0011    0.7688 C   0  0  0  0  0  0  0  0  0  0  0  0
  -14.7712   -2.2309    3.9406 O   0  0  0  0  0  0  0  0  0  0  0  0
  -14.0837    2.0252    2.0215 O   0  0  0  0  0  0  0  0  0  0  0  0
  -15.9489    1.6539    6.2483 O   0  0  0  0  0  0  0  0  0  0  0  0
   -9.7696   -0.4374    0.2715 C   0  0  0  0  0  0  0  0  0  0  0  0
  -10.8168   -1.8442   -1.3018 C   0  0  0  0  0  0  0  0  0  0  0  0
   -9.6614   -1.3405   -0.7432 C   0  0  0  0  0  0  0  0  0  0  0  0
  -13.2909   -1.9815   -1.4408 C   0  0  0  0  0  0  0  0  0  0  0  0
  -11.0616    0.9852    1.8750 C   0  0  0  0  0  0  0  0  0  0  0  0
   -8.3333   -1.7875   -1.2534 C   0  0  0  0  0  0  0  0  0  0  0  0
  1  7  2  3
  1  5  1  0
  1  4  1  0
  2  6  1  0
  2  5  1  0
  3  6  1  0
  3  4  1  0
  4 12  2  0
  5 13  2  0
  6 14  2  0
  7  8  1  0
  8  9  1  0
  9 11  1  0
  9 10  2  0
 10 18  1  0
 10 16  1  0
 11 19  1  0
 11 15  2  0
 15 17  1  0
 16 17  2  0
 17 20  1  0
M  END
$$$$
102
     RDKit          3D

 25 27  0  0  1  0  0  0  0  0999 V2000
  -12.5047   -2.4130    1.2272 C   0  0  0  0  0  0  0  0  0  0  0  0
  -13.1634   -1.4878    1.9723 C   0  0  0  0  0  0  0  0  0  0  0  0
  -12.8338   -3.8220    1.1736 C   0  0  0  0  0  0  0  0  0  0  0  0
  -11.4078   -1.9940    0.4640 C   0  0  0  0  0  0  0  0  0  0  0  0
  -12.7675   -0.2247    1.9693 O   0  0  0  0  0  0  0  0  0  0  0  0
  -14.1824   -1.8185    2.6923 N   0  0  0  0  0  0  0  0  0  0  0  0
  -13.4494   -4.5947    2.1789 N   0  0  0  0  0  0  0  0  0  0  0  0
  -11.0555   -0.6718    0.5085 C   0  0  0  0  0  0  0  0  0  0  0  0
  -11.7569    0.2190    1.2804 C   0  0  0  0  0  0  0  0  0  0  0  0
  -13.7367   -5.9988    1.9748 C   0  0  0  0  0  0  0  0  0  0  0  0
  -12.5466   -4.4754    0.1059 O   0  0  0  0  0  0  0  0  0  0  0  0
  -13.4485   -6.5650    0.9039 O   0  0  0  0  0  0  0  0  0  0  0  0
  -14.8085   -0.7838    3.4393 C   0  0  0  0  0  0  0  0  0  0  0  0
  -16.0680    1.2775    4.8751 C   0  0  0  0  0  0  0  0  0  0  0  0
  -14.7920   -0.7843    4.8177 C   0  0  0  0  0  0  0  0  0  0  0  0
  -15.4642    0.2635    2.7816 C   0  0  0  0  0  0  0  0  0  0  0  0
  -16.0804    1.2717    3.5005 C   0  0  0  0  0  0  0  0  0  0  0  0
  -15.4095    0.2259    5.5139 C   0  0  0  0  0  0  0  0  0  0  0  0
  -16.6489    2.2297    5.6725 O   0  0  0  0  0  0  0  0  0  0  0  0
   -9.9595   -0.2778   -0.2589 C   0  0  0  0  0  0  0  0  0  0  0  0
  -11.3596    1.5366    1.2905 C   0  0  0  0  0  0  0  0  0  0  0  0
  -14.3807   -6.7699    3.0504 C   0  0  0  0  0  0  0  0  0  0  0  0
  -16.2267    2.6043    6.9476 C   0  0  0  0  0  0  0  0  0  0  0  0
   -9.5693    1.0402   -0.2433 C   0  0  0  0  0  0  0  0  0  0  0  0
  -10.2812    1.9349    0.5376 C   0  0  0  0  0  0  0  0  0  0  0  0
  1  4  2  0
  1  3  1  0
  1  2  1  0
  2  6  2  0
  2  5  1  0
  3 11  2  0
  3  7  1  0
  4  8  1  0
  5  9  1  0
  6 13  1  0
  7 10  1  0
  8 20  2  0
  8  9  1  0
  9 21  2  0
 10 22  1  0
 10 12  2  0
 13 16  1  0
 13 15  2  0
 14 18  2  0
 14 19  1  0
 14 17  1  0
 15 18  1  0
 16 17  2  0
 19 23  1  0
 20 24  1  0
 21 25  1  0
 24 25  2  0
M  END
$$$$
103
     RDKit          3D

 24 26  0  0  1  0  0  0  0  0999 V2000
  -14.3751    0.1093    3.0350 C   0  0  0  0  0  0  0  0  0  0  0  0
  -15.2722   -0.3177    5.3405 N   0  0  0  0  0  0  0  0  0  0  0  0
  -15.0983    1.9946    4.5029 N   0  0  0  0  0  0  0  0  0  0  0  0
  -14.5707    1.5349    3.2717 C   0  0  0  0  0  0  0  0  0  0  0  0
  -14.7433   -0.8020    4.1100 C   0  0  0  0  0  0  0  0  0  0  0  0
  -15.4491    1.0743    5.5365 C   0  0  0  0  0  0  0  0  0  0  0  0
  -13.8796   -0.3181    1.8780 C   0  0  0  0  0  0  0  0  0  0  0  0
  -13.5238    0.5782    0.8365 N   0  0  0  0  0  0  0  0  0  0  0  0
  -13.1793   -0.4239   -1.9818 S   0  0  0  0  0  0  0  0  0  0  0  0
  -11.8941    0.2039   -0.9008 C   0  0  0  0  0  0  0  0  0  0  0  0
  -14.2722    2.3891    2.3798 O   0  0  0  0  0  0  0  0  0  0  0  0
  -14.5874   -2.0300    3.9377 O   0  0  0  0  0  0  0  0  0  0  0  0
  -15.9201    1.5522    6.6237 O   0  0  0  0  0  0  0  0  0  0  0  0
  -12.1806    0.6378    0.3817 C   0  0  0  0  0  0  0  0  0  0  0  0
  -12.9292   -2.1884   -2.1867 C   0  0  0  0  0  0  0  0  0  0  0  0
  -10.5799    0.2741   -1.3138 C   0  0  0  0  0  0  0  0  0  0  0  0
  -11.1899    1.1194    1.2090 C   0  0  0  0  0  0  0  0  0  0  0  0
  -12.3651   -2.9566   -1.1745 C   0  0  0  0  0  0  0  0  0  0  0  0
  -13.2793   -2.8480   -3.3367 C   0  0  0  0  0  0  0  0  0  0  0  0
   -9.5959    0.7580   -0.4779 C   0  0  0  0  0  0  0  0  0  0  0  0
   -9.8739    1.1921    0.8014 C   0  0  0  0  0  0  0  0  0  0  0  0
  -13.0820   -4.2047   -3.4824 C   0  0  0  0  0  0  0  0  0  0  0  0
  -12.1641   -4.3157   -1.3120 C   0  0  0  0  0  0  0  0  0  0  0  0
  -12.5227   -4.9539   -2.4728 C   0  0  0  0  0  0  0  0  0  0  0  0
  1  7  2  3
  1  5  1  0
  1  4  1  0
  2  6  1  0
  2  5  1  0
  3  6  1  0
  3  4  1  0
  4 11  2  0
  5 12  2  0
  6 13  2  0
  7  8  1  0
  8 14  1  0
  9 15  1  0
  9 10  1  0
 10 16  2  0
 10 14  1  0
 14 17  2  0
 15 19  1  0
 15 18  2  0
 16 20  1  0
 17 21  1  0
 18 23  1  0
 19 22  2  0
 20 21  2  0
 22 24  1  0
 23 24  2  0
M  END
$$$$
104
     RDKit          3D

 21 23  0  0  1  0  0  0  0  0999 V2000
  -13.0538    2.6250    1.5094 S   0  0  0  0  0  0  0  0  0  0  0  0
  -13.9418    1.2732    0.9408 N   0  0  0  0  0  0  0  0  0  0  0  0
  -12.9775    0.2824    0.6515 C   0  0  0  0  0  0  0  0  0  0  0  0
  -15.3510    1.1772    0.7987 C   0  0  0  0  0  0  0  0  0  0  0  0
  -11.6271    0.6658    0.9038 C   0  0  0  0  0  0  0  0  0  0  0  0
  -11.4434    1.9322    1.3881 C   0  0  0  0  0  0  0  0  0  0  0  0
  -13.4150    2.9147    2.9392 O   0  0  0  0  0  0  0  0  0  0  0  0
  -13.2087    3.8214    0.6336 O   0  0  0  0  0  0  0  0  0  0  0  0
  -16.1633    0.4537    1.7923 C   0  0  0  0  0  0  0  0  0  0  0  0
  -15.6515    0.4977    3.1169 N   0  0  0  0  0  0  0  0  0  0  0  0
  -13.3557   -0.8618    0.1961 O   0  0  0  0  0  0  0  0  0  0  0  0
  -15.9164    1.7273   -0.2043 O   0  0  0  0  0  0  0  0  0  0  0  0
  -15.8304    0.2658    5.9283 O   0  0  0  0  0  0  0  0  0  0  0  0
  -10.4602   -0.0934    0.7198 C   0  0  0  0  0  0  0  0  0  0  0  0
  -10.2013    2.4719    1.6917 C   0  0  0  0  0  0  0  0  0  0  0  0
  -16.2655    1.4831    3.9405 C   0  0  0  0  0  0  0  0  0  0  0  0
  -15.6386   -0.7889    3.7505 C   0  0  0  0  0  0  0  0  0  0  0  0
  -15.5461    1.4463    5.2979 C   0  0  0  0  0  0  0  0  0  0  0  0
  -16.2868   -0.7355    5.1149 C   0  0  0  0  0  0  0  0  0  0  0  0
   -9.2327    0.4187    1.0120 C   0  0  0  0  0  0  0  0  0  0  0  0
   -9.0896    1.7014    1.4991 C   0  0  0  0  0  0  0  0  0  0  0  0
  1  8  2  0
  1  7  2  0
  1  6  1  0
  1  2  1  0
  2  4  1  0
  2  3  1  0
  3  5  1  0
  3 11  2  0
  4 12  2  0
  4  9  1  0
  5 14  1  0
  5  6  2  0
  6 15  1  0
  9 10  1  0
 10 17  1  0
 10 16  1  0
 13 18  1  0
 13 19  1  0
 14 20  2  0
 15 21  2  0
 16 18  1  0
 17 19  1  0
 20 21  1  0
M  END
$$$$
105
     RDKit          3D

 24 27  0  0  1  0  0  0  0  0999 V2000
  -12.7211   -0.3161   -0.3271 C   0  0  0  0  0  0  0  0  0  0  0  0
  -13.3844   -0.4802   -1.5982 N   0  0  0  0  0  0  0  0  0  0  0  0
  -14.6950   -0.5485    3.9381 C   0  0  0  0  0  0  0  0  0  0  0  0
  -15.2120   -0.1936    5.2430 N   0  0  0  0  0  0  0  0  0  0  0  0
  -11.9262   -2.1843   -1.3829 N   0  0  0  0  0  0  0  0  0  0  0  0
  -11.4293   -1.0224   -0.6759 C   0  0  0  0  0  0  0  0  0  0  0  0
  -14.5132    0.7497    3.2768 C   0  0  0  0  0  0  0  0  0  0  0  0
  -13.2909   -1.8962   -1.8629 C   0  0  0  0  0  0  0  0  0  0  0  0
  -15.8055    1.1165    5.1636 C   0  0  0  0  0  0  0  0  0  0  0  0
  -14.3111    0.7642    1.8808 N   0  0  0  0  0  0  0  0  0  0  0  0
  -15.8425    1.4150    3.6874 C   0  0  0  0  0  0  0  0  0  0  0  0
  -13.3591   -1.1415    0.7805 C   0  0  0  0  0  0  0  0  0  0  0  0
  -12.5479    1.0587    0.1686 C   0  0  0  0  0  0  0  0  0  0  0  0
  -14.6589   -0.3797    1.1229 C   0  0  0  0  0  0  0  0  0  0  0  0
  -12.9204    1.1519    1.6600 C   0  0  0  0  0  0  0  0  0  0  0  0
  -13.9401    0.4931   -2.4124 C   0  0  0  0  0  0  0  0  0  0  0  0
  -14.5082   -1.7405    3.6196 O   0  0  0  0  0  0  0  0  0  0  0  0
  -10.2540   -0.7211   -0.4383 O   0  0  0  0  0  0  0  0  0  0  0  0
  -16.2043    1.8569    6.0951 O   0  0  0  0  0  0  0  0  0  0  0  0
  -13.3688    0.9366   -3.5843 C   0  0  0  0  0  0  0  0  0  0  0  0
  -15.1390    1.1146   -2.0462 C   0  0  0  0  0  0  0  0  0  0  0  0
  -15.6996    2.1062   -2.8215 C   0  0  0  0  0  0  0  0  0  0  0  0
  -13.9209    1.9248   -4.3635 C   0  0  0  0  0  0  0  0  0  0  0  0
  -15.0976    2.5264   -3.9926 C   0  0  0  0  0  0  0  0  0  0  0  0
  1 13  1  0
  1 12  1  0
  1  6  1  0
  1  2  1  0
  2 16  1  0
  2  8  1  0
  3 17  2  0
  3  4  1  0
  3  7  1  0
  4  9  1  0
  5  8  1  0
  5  6  1  0
  6 18  2  0
  7 11  1  0
  7 10  1  0
  9 19  2  0
  9 11  1  0
 10 14  1  0
 10 15  1  0
 12 14  1  0
 13 15  1  0
 16 21  1  0
 16 20  2  0
 20 23  1  0
 21 22  2  0
 22 24  1  0
 23 24  2  0
M  END
$$$$
106
     RDKit          3D

 15 16  0  0  1  0  0  0  0  0999 V2000
  -15.0907   -0.1891    5.2518 N   0  0  0  0  0  0  0  0  0  0  0  0
  -15.7153    0.9879    5.5580 C   0  0  0  0  0  0  0  0  0  0  0  0
  -16.3037    1.6417    4.5247 N   0  0  0  0  0  0  0  0  0  0  0  0
  -15.7495    1.4264    3.3146 C   0  0  0  0  0  0  0  0  0  0  0  0
  -15.0329    0.3280    2.9988 C   0  0  0  0  0  0  0  0  0  0  0  0
  -14.7446   -0.5784    3.9813 C   0  0  0  0  0  0  0  0  0  0  0  0
  -15.7718    1.3957    6.6862 O   0  0  0  0  0  0  0  0  0  0  0  0
  -14.1708   -1.6363    3.8692 O   0  0  0  0  0  0  0  0  0  0  0  0
  -14.6828    0.2531    1.7765 N   0  0  0  0  0  0  0  0  0  0  0  0
  -13.3271    0.3347    1.1813 C   0  0  0  0  0  0  0  0  0  0  0  0
  -12.6756   -1.0532    1.0714 C   0  0  0  0  0  0  0  0  0  0  0  0
  -11.2508   -0.9491    0.5089 C   0  0  0  0  0  0  0  0  0  0  0  0
  -10.3844   -0.0279    1.3793 C   0  0  0  0  0  0  0  0  0  0  0  0
  -11.0304    1.3578    1.5177 C   0  0  0  0  0  0  0  0  0  0  0  0
  -12.4581    1.2422    2.0717 C   0  0  0  0  0  0  0  0  0  0  0  0
  1  6  1  0
  1  2  1  0
  2  7  2  0
  2  3  1  0
  3  4  1  0
  4  5  2  0
  5  9  1  0
  5  6  1  0
  6  8  2  0
  9 10  1  0
 10 15  1  0
 10 11  1  0
 11 12  1  0
 12 13  1  0
 13 14  1  0
 14 15  1  0
M  END
$$$$
107
     RDKit          3D

 20 21  0  0  1  0  0  0  0  0999 V2000
  -12.5152   -0.6378    1.6482 C   0  0  0  0  0  0  0  0  0  0  0  0
  -13.5937    0.0246    2.3414 C   0  0  0  0  0  0  0  0  0  0  0  0
  -12.6344   -1.4042    0.4716 N   0  0  0  0  0  0  0  0  0  0  0  0
  -11.5097   -2.0308   -0.1556 C   0  0  0  0  0  0  0  0  0  0  0  0
  -13.2590   -3.1948   -4.3313 O   0  0  0  0  0  0  0  0  0  0  0  0
  -13.0574   -3.7154   -3.1512 C   0  0  0  0  0  0  0  0  0  0  0  0
  -13.4154   -4.1328   -5.2326 C   0  0  0  0  0  0  0  0  0  0  0  0
  -11.6592   -2.8229   -1.3787 C   0  0  0  0  0  0  0  0  0  0  0  0
  -12.8477   -2.9424   -1.9373 C   0  0  0  0  0  0  0  0  0  0  0  0
  -13.0818   -5.0829   -3.2784 C   0  0  0  0  0  0  0  0  0  0  0  0
  -13.3115   -5.3593   -4.6139 C   0  0  0  0  0  0  0  0  0  0  0  0
  -14.7607   -0.5479    2.7538 C   0  0  0  0  0  0  0  0  0  0  0  0
  -11.3121   -0.5585    2.0962 O   0  0  0  0  0  0  0  0  0  0  0  0
  -10.3789   -1.8858    0.3708 O   0  0  0  0  0  0  0  0  0  0  0  0
  -14.9898   -1.8850    2.5140 O   0  0  0  0  0  0  0  0  0  0  0  0
  -13.4522    1.3896    2.6308 C   0  0  0  0  0  0  0  0  0  0  0  0
  -13.6663   -3.9493   -6.6965 C   0  0  0  0  0  0  0  0  0  0  0  0
  -15.7443    0.1967    3.4227 C   0  0  0  0  0  0  0  0  0  0  0  0
  -14.4159    2.1173    3.2857 C   0  0  0  0  0  0  0  0  0  0  0  0
  -15.5858    1.5321    3.6961 C   0  0  0  0  0  0  0  0  0  0  0  0
  1 13  2  0
  1  3  1  0
  1  2  1  0
  2 16  1  0
  2 12  2  0
  3  4  1  0
  4 14  2  0
  4  8  1  0
  5  7  1  0
  5  6  1  0
  6 10  2  0
  6  9  1  0
  7 11  2  0
  7 17  1  0
  8  9  2  0
 10 11  1  0
 12 18  1  0
 12 15  1  0
 16 19  2  0
 18 20  2  0
 19 20  1  0
M  END
$$$$
108
     RDKit          3D

 20 21  0  0  1  0  0  0  0  0999 V2000
  -14.9187   -0.3996    5.1666 N   0  0  0  0  0  0  0  0  0  0  0  0
  -14.6091   -0.7661    3.8316 C   0  0  0  0  0  0  0  0  0  0  0  0
  -15.5528    0.8525    5.3852 C   0  0  0  0  0  0  0  0  0  0  0  0
  -14.4369    0.2394    2.7879 C   0  0  0  0  0  0  0  0  0  0  0  0
  -14.4853   -1.9880    3.5663 O   0  0  0  0  0  0  0  0  0  0  0  0
  -15.3830    0.1112    1.6198 C   0  0  0  0  0  0  0  0  0  0  0  0
  -15.9180    1.2385    6.5172 O   0  0  0  0  0  0  0  0  0  0  0  0
  -14.5724    1.6451    3.3303 C   0  0  0  0  0  0  0  0  0  0  0  0
  -15.7805    1.7222    4.2034 C   0  0  0  0  0  0  0  0  0  0  0  0
  -14.7770    0.3471    0.3152 C   0  0  0  0  0  0  0  0  0  0  0  0
  -13.6517    0.8742   -2.2152 C   0  0  0  0  0  0  0  0  0  0  0  0
  -13.8284   -0.4970   -0.2071 C   0  0  0  0  0  0  0  0  0  0  0  0
  -15.1617    1.4471   -0.4192 C   0  0  0  0  0  0  0  0  0  0  0  0
  -13.3012   -0.2065   -1.4460 C   0  0  0  0  0  0  0  0  0  0  0  0
  -14.6291    1.7246   -1.6520 C   0  0  0  0  0  0  0  0  0  0  0  0
  -13.1514    1.1911   -3.4512 O   0  0  0  0  0  0  0  0  0  0  0  0
  -13.6157    0.9075   -4.7042 C   0  0  0  0  0  0  0  0  0  0  0  0
  -14.8087    1.6444   -5.2099 C   0  0  0  0  0  0  0  0  0  0  0  0
  -14.5521    2.4834   -6.4275 C   0  0  0  0  0  0  0  0  0  0  0  0
  -15.5386    2.2327   -7.5137 C   0  0  0  0  0  0  0  0  0  0  0  0
  1  3  1  0
  1  2  1  0
  2  5  2  0
  2  4  1  0
  3  9  1  0
  3  7  2  0
  4  8  1  0
  4  6  1  0
  6 10  1  0
  8  9  1  0
 10 13  1  0
 10 12  2  0
 11 14  2  0
 11 16  1  0
 11 15  1  0
 12 14  1  0
 13 15  2  0
 16 17  1  0
 17 18  1  0
 18 19  1  0
 19 20  1  0
M  END
$$$$
109
     RDKit          3D

 22 24  0  0  1  0  0  0  0  0999 V2000
  -12.0244   -1.4697    1.0445 N   0  0  0  0  0  0  0  0  0  0  0  0
  -12.2375   -4.6418   -1.1168 C   0  0  0  0  0  0  0  0  0  0  0  0
  -11.1814   -0.3575    0.9294 C   0  0  0  0  0  0  0  0  0  0  0  0
  -13.1577   -1.0323    1.8257 C   0  0  0  0  0  0  0  0  0  0  0  0
  -11.9345   -2.7838    0.5865 N   0  0  0  0  0  0  0  0  0  0  0  0
  -12.3733   -3.2063   -0.6984 C   0  0  0  0  0  0  0  0  0  0  0  0
  -12.2778   -5.1375   -2.3676 C   0  0  0  0  0  0  0  0  0  0  0  0
  -12.1694   -5.5647   -0.0825 C   0  0  0  0  0  0  0  0  0  0  0  0
  -11.5083    0.6860    1.9156 C   0  0  0  0  0  0  0  0  0  0  0  0
  -12.7477    0.1598    2.6244 C   0  0  0  0  0  0  0  0  0  0  0  0
  -12.1700   -7.0557   -0.8823 S   0  0  0  0  0  0  0  0  0  0  0  0
  -12.2512   -6.5115   -2.4916 C   0  0  0  0  0  0  0  0  0  0  0  0
  -14.3135   -1.5223    1.8728 O   0  0  0  0  0  0  0  0  0  0  0  0
  -10.2576   -0.3000    0.0670 O   0  0  0  0  0  0  0  0  0  0  0  0
  -12.8669   -2.3427   -1.4743 O   0  0  0  0  0  0  0  0  0  0  0  0
  -13.4981    2.5294    2.8829 C   0  0  0  0  0  0  0  0  0  0  0  0
  -12.4302    2.9744    2.1947 C   0  0  0  0  0  0  0  0  0  0  0  0
  -11.8283    2.0135    1.2508 C   0  0  0  0  0  0  0  0  0  0  0  0
  -13.9048    1.1372    2.5851 C   0  0  0  0  0  0  0  0  0  0  0  0
  -12.2363   -4.2766   -3.6227 C   0  0  0  0  0  0  0  0  0  0  0  0
  -12.2817   -7.3011   -3.7884 C   0  0  0  0  0  0  0  0  0  0  0  0
  -13.6779   -4.1294   -4.1520 C   0  0  0  0  0  0  0  0  0  0  0  0
  1  5  1  0
  1  4  1  0
  1  3  1  0
  2  8  2  0
  2  7  1  0
  2  6  1  0
  3 14  2  0
  3  9  1  0
  4 13  2  0
  4 10  1  0
  5  6  1  0
  6 15  2  0
  7 20  1  0
  7 12  2  0
  8 11  1  0
  9 10  1  0
  9 18  1  0
 10 19  1  0
 11 12  1  0
 12 21  1  0
 16 17  2  0
 16 19  1  0
 17 18  1  0
 20 22  1  0
M  END
$$$$
110
     RDKit          3D

 16 17  0  0  1  0  0  0  0  0999 V2000
  -16.1387   -0.6712    4.6081 N   0  0  0  0  0  0  0  0  0  0  0  0
  -14.4056   -0.2774    2.7818 S   0  0  0  0  0  0  0  0  0  0  0  0
  -15.2135   -1.4371    3.8683 C   0  0  0  0  0  0  0  0  0  0  0  0
  -15.3711    1.2066    3.3001 C   0  0  0  0  0  0  0  0  0  0  0  0
  -15.8387    0.7059    4.6376 C   0  0  0  0  0  0  0  0  0  0  0  0
  -14.5458    2.3613    3.4239 N   0  0  0  0  0  0  0  0  0  0  0  0
  -13.4634    2.5792    2.5585 C   0  0  0  0  0  0  0  0  0  0  0  0
  -13.6798    2.9380    1.2264 C   0  0  0  0  0  0  0  0  0  0  0  0
  -14.9885   -2.6503    3.9353 O   0  0  0  0  0  0  0  0  0  0  0  0
  -15.9198    1.5186    5.6249 O   0  0  0  0  0  0  0  0  0  0  0  0
  -12.6628    3.1578    0.3494 C   0  0  0  0  0  0  0  0  0  0  0  0
  -12.1534    2.4506    2.9719 C   0  0  0  0  0  0  0  0  0  0  0  0
  -11.3489    3.0314    0.7545 C   0  0  0  0  0  0  0  0  0  0  0  0
  -11.1271    2.6814    2.0540 C   0  0  0  0  0  0  0  0  0  0  0  0
  -15.1008    3.0743    0.7895 C   0  0  0  0  0  0  0  0  0  0  0  0
  -10.2201    3.2667   -0.1859 C   0  0  0  0  0  0  0  0  0  0  0  0
  1  5  1  0
  1  3  1  0
  2  4  1  0
  2  3  1  0
  3  9  2  0
  4  6  1  0
  4  5  1  0
  5 10  2  0
  6  7  1  0
  7 12  1  0
  7  8  2  0
  8 15  1  0
  8 11  1  0
 11 13  2  0
 12 14  2  0
 13 16  1  0
 13 14  1  0
M  END
$$$$
111
     RDKit          3D

 19 20  0  0  1  0  0  0  0  0999 V2000
  -14.8315   -0.3031    2.2457 N   0  0  0  0  0  0  0  0  0  0  0  0
  -13.6682   -1.1494    2.4387 C   0  0  0  0  0  0  0  0  0  0  0  0
  -14.9032   -0.0196    0.8622 C   0  0  0  0  0  0  0  0  0  0  0  0
  -13.7671   -0.7071    0.2290 C   0  0  0  0  0  0  0  0  0  0  0  0
  -13.0170   -1.3894    1.1600 C   0  0  0  0  0  0  0  0  0  0  0  0
  -13.2919   -1.6030    3.5620 O   0  0  0  0  0  0  0  0  0  0  0  0
  -15.7742    0.6926    0.2517 O   0  0  0  0  0  0  0  0  0  0  0  0
  -15.6617    0.1159    3.2100 O   0  0  0  0  0  0  0  0  0  0  0  0
  -13.3582   -0.7711   -1.0865 C   0  0  0  0  0  0  0  0  0  0  0  0
  -11.8846   -2.1175    0.7816 C   0  0  0  0  0  0  0  0  0  0  0  0
   -9.3646    0.8026    0.7532 Br  0  0  0  0  0  0  0  0  0  0  0  0
  -15.7532    1.4825    3.2252 C   0  0  0  0  0  0  0  0  0  0  0  0
  -10.4706    2.4207    0.9852 C   0  0  0  0  0  0  0  0  0  0  0  0
  -11.5071    2.0601    1.9785 C   0  0  0  0  0  0  0  0  0  0  0  0
  -14.4415    2.1178    3.6719 C   0  0  0  0  0  0  0  0  0  0  0  0
  -12.3290    3.0795    2.6251 C   0  0  0  0  0  0  0  0  0  0  0  0
  -13.7955    2.9566    2.6454 C   0  0  0  0  0  0  0  0  0  0  0  0
  -12.2347   -1.4923   -1.4731 C   0  0  0  0  0  0  0  0  0  0  0  0
  -11.4867   -2.1730   -0.5365 C   0  0  0  0  0  0  0  0  0  0  0  0
  1  8  1  0
  1  3  1  0
  1  2  1  0
  2  6  2  0
  2  5  1  0
  3  7  2  0
  3  4  1  0
  4  5  2  0
  4  9  1  0
  5 10  1  0
  8 12  1  0
  9 18  2  0
 10 19  2  0
 11 13  1  0
 12 15  1  0
 13 14  1  0
 14 16  1  0
 15 17  1  0
 16 17  1  0
 18 19  1  0
M  END
$$$$
112
     RDKit          3D

 19 20  0  0  1  0  0  0  0  0999 V2000
  -15.3301   -0.3455    5.2881 N   0  0  0  0  0  0  0  0  0  0  0  0
  -15.5425    1.0780    5.2372 C   0  0  0  0  0  0  0  0  0  0  0  0
  -14.5983    0.4133    3.2310 C   0  0  0  0  0  0  0  0  0  0  0  0
  -14.7531   -0.7651    4.0653 C   0  0  0  0  0  0  0  0  0  0  0  0
  -15.0913    1.5315    3.9769 N   0  0  0  0  0  0  0  0  0  0  0  0
  -13.9099    4.0711   -0.2143 C   0  0  0  0  0  0  0  0  0  0  0  0
  -14.1220    0.4712    1.9969 C   0  0  0  0  0  0  0  0  0  0  0  0
  -15.0858    3.4088   -0.0067 C   0  0  0  0  0  0  0  0  0  0  0  0
  -12.7466    3.5436    0.3210 C   0  0  0  0  0  0  0  0  0  0  0  0
  -14.0030    1.7136    1.2479 C   0  0  0  0  0  0  0  0  0  0  0  0
  -15.1696    2.2418    0.7103 C   0  0  0  0  0  0  0  0  0  0  0  0
  -12.8028    2.3518    1.0576 C   0  0  0  0  0  0  0  0  0  0  0  0
  -16.0382    1.7706    6.1513 O   0  0  0  0  0  0  0  0  0  0  0  0
  -14.4334   -1.9213    3.7540 O   0  0  0  0  0  0  0  0  0  0  0  0
  -16.6815    4.1336   -0.7492 Br  0  0  0  0  0  0  0  0  0  0  0  0
  -13.8932    5.2356   -0.9393 O   0  0  0  0  0  0  0  0  0  0  0  0
  -11.5607    4.1877    0.1257 O   0  0  0  0  0  0  0  0  0  0  0  0
  -13.7500    6.5326   -0.4481 C   0  0  0  0  0  0  0  0  0  0  0  0
  -10.4480    3.7259   -0.5717 C   0  0  0  0  0  0  0  0  0  0  0  0
  1  4  1  0
  1  2  1  0
  2 13  2  0
  2  5  1  0
  3  5  1  0
  3  7  2  0
  3  4  1  0
  4 14  2  0
  6  8  2  0
  6 16  1  0
  6  9  1  0
  7 10  1  0
  8 15  1  0
  8 11  1  0
  9 17  1  0
  9 12  2  0
 10 12  1  0
 10 11  2  0
 16 18  1  0
 17 19  1  0
M  END
$$$$
113
     RDKit          3D

 19 20  0  0  1  0  0  0  0  0999 V2000
  -14.6395   -0.0303    2.3816 C   0  0  0  0  0  0  0  0  0  0  0  0
  -14.2225   -0.7557    3.5718 C   0  0  0  0  0  0  0  0  0  0  0  0
  -15.5488    1.1025    2.6084 C   0  0  0  0  0  0  0  0  0  0  0  0
  -15.9588    1.4191    3.9317 N   0  0  0  0  0  0  0  0  0  0  0  0
  -14.6533   -0.4092    4.8758 N   0  0  0  0  0  0  0  0  0  0  0  0
  -15.5289    0.6851    5.0726 C   0  0  0  0  0  0  0  0  0  0  0  0
  -14.2310   -0.3611    1.1600 C   0  0  0  0  0  0  0  0  0  0  0  0
  -13.3530   -1.4730    1.0562 N   0  0  0  0  0  0  0  0  0  0  0  0
  -13.4326   -1.7401    3.3771 O   0  0  0  0  0  0  0  0  0  0  0  0
  -15.9485    1.7739    1.6185 O   0  0  0  0  0  0  0  0  0  0  0  0
  -15.9190    1.0030    6.2271 O   0  0  0  0  0  0  0  0  0  0  0  0
  -12.0200   -1.3675    0.5885 C   0  0  0  0  0  0  0  0  0  0  0  0
  -11.2177   -0.3214    0.9843 C   0  0  0  0  0  0  0  0  0  0  0  0
  -14.6471    0.3656   -0.0470 C   0  0  0  0  0  0  0  0  0  0  0  0
   -9.9014   -0.2087    0.5283 C   0  0  0  0  0  0  0  0  0  0  0  0
  -10.2274   -2.2579   -0.7517 C   0  0  0  0  0  0  0  0  0  0  0  0
  -11.5247   -2.3223   -0.2704 C   0  0  0  0  0  0  0  0  0  0  0  0
   -9.4512   -1.1960   -0.3345 C   0  0  0  0  0  0  0  0  0  0  0  0
   -9.0394    0.9250    0.9602 C   0  0  0  0  0  0  0  0  0  0  0  0
  1  7  2  3
  1  3  1  0
  1  2  1  0
  2  9  2  0
  2  5  1  0
  3 10  2  0
  3  4  1  0
  4  6  1  0
  5  6  1  0
  6 11  2  0
  7 14  1  0
  7  8  1  0
  8 12  1  0
 12 17  1  0
 12 13  2  0
 13 15  1  0
 15 18  2  0
 15 19  1  0
 16 18  1  0
 16 17  2  0
M  END
$$$$
114
     RDKit          3D

 24 25  0  0  1  0  0  0  0  0999 V2000
  -13.7336    0.4912    2.3454 C   0  0  0  0  0  0  0  0  0  0  0  0
  -14.6479    2.2655    3.9237 N   0  0  0  0  0  0  0  0  0  0  0  0
  -15.9081    0.2186    3.5496 N   0  0  0  0  0  0  0  0  0  0  0  0
  -13.6593    1.7878    3.0346 C   0  0  0  0  0  0  0  0  0  0  0  0
  -14.9215   -0.2970    2.6394 C   0  0  0  0  0  0  0  0  0  0  0  0
  -15.7946    1.4777    4.1938 C   0  0  0  0  0  0  0  0  0  0  0  0
  -12.7785    0.1564    1.5128 C   0  0  0  0  0  0  0  0  0  0  0  0
  -12.5420   -3.4833    0.7977 C   0  0  0  0  0  0  0  0  0  0  0  0
  -15.0849   -1.4161    2.1000 O   0  0  0  0  0  0  0  0  0  0  0  0
  -12.6406    2.5209    2.8137 O   0  0  0  0  0  0  0  0  0  0  0  0
  -11.8784   -7.0639   -0.9680 C   0  0  0  0  0  0  0  0  0  0  0  0
  -12.6719   -1.0606    0.7573 C   0  0  0  0  0  0  0  0  0  0  0  0
  -12.5484   -3.5409   -0.5992 C   0  0  0  0  0  0  0  0  0  0  0  0
  -16.7021    1.8902    4.9960 O   0  0  0  0  0  0  0  0  0  0  0  0
  -12.6022   -2.2742    1.4549 C   0  0  0  0  0  0  0  0  0  0  0  0
  -12.4846   -4.7707   -1.1982 O   0  0  0  0  0  0  0  0  0  0  0  0
  -11.6238   -7.8958   -1.8942 O   0  0  0  0  0  0  0  0  0  0  0  0
  -12.6178   -2.3509   -1.2875 C   0  0  0  0  0  0  0  0  0  0  0  0
  -11.4200   -5.6674   -1.1838 C   0  0  0  0  0  0  0  0  0  0  0  0
  -12.6794   -1.1231   -0.6189 C   0  0  0  0  0  0  0  0  0  0  0  0
  -12.5461   -7.5259    0.1318 O   0  0  0  0  0  0  0  0  0  0  0  0
  -12.4734   -4.6955    1.4716 O   0  0  0  0  0  0  0  0  0  0  0  0
  -13.5314   -5.2100    2.2484 C   0  0  0  0  0  0  0  0  0  0  0  0
  -13.1814   -6.3976    3.0763 C   0  0  0  0  0  0  0  0  0  0  0  0
  1  7  2  3
  1  5  1  0
  1  4  1  0
  2  6  1  0
  2  4  1  0
  3  6  1  0
  3  5  1  0
  4 10  2  0
  5  9  2  0
  6 14  2  0
  7 12  1  0
  8 13  2  0
  8 22  1  0
  8 15  1  0
 11 21  1  0
 11 17  2  0
 11 19  1  0
 12 20  1  0
 12 15  2  0
 13 16  1  0
 13 18  1  0
 16 19  1  0
 18 20  2  0
 22 23  1  0
 23 24  1  0
M  END
$$$$
115
     RDKit          3D

 25 26  0  0  1  0  0  0  0  0999 V2000
  -14.8930   -0.3929    5.0869 N   0  0  0  0  0  0  0  0  0  0  0  0
  -14.5722   -0.8517    3.8367 C   0  0  0  0  0  0  0  0  0  0  0  0
  -15.0015   -0.1234    2.7580 C   0  0  0  0  0  0  0  0  0  0  0  0
  -15.9445    0.8618    2.9266 C   0  0  0  0  0  0  0  0  0  0  0  0
  -16.2766    1.2161    4.2079 N   0  0  0  0  0  0  0  0  0  0  0  0
  -15.7347    0.6492    5.3184 C   0  0  0  0  0  0  0  0  0  0  0  0
  -16.5742    1.4146    2.0520 O   0  0  0  0  0  0  0  0  0  0  0  0
  -13.9131   -1.8643    3.8070 O   0  0  0  0  0  0  0  0  0  0  0  0
  -15.9646    1.0574    6.4268 O   0  0  0  0  0  0  0  0  0  0  0  0
  -14.4915   -0.2913    1.5122 C   0  0  0  0  0  0  0  0  0  0  0  0
  -13.3575    0.1005    0.8872 C   0  0  0  0  0  0  0  0  0  0  0  0
  -13.4465    0.7517   -0.2914 C   0  0  0  0  0  0  0  0  0  0  0  0
  -12.3667    1.1466   -0.9852 C   0  0  0  0  0  0  0  0  0  0  0  0
  -11.1136    0.8742   -0.5761 C   0  0  0  0  0  0  0  0  0  0  0  0
  -11.0270    0.1845    0.5757 C   0  0  0  0  0  0  0  0  0  0  0  0
  -12.1051   -0.2078    1.2721 C   0  0  0  0  0  0  0  0  0  0  0  0
   -9.9576    1.2497   -1.2150 O   0  0  0  0  0  0  0  0  0  0  0  0
   -9.8874    2.5040   -1.8633 C   0  0  0  0  0  0  0  0  0  0  0  0
  -10.1597    3.6639   -0.8920 C   0  0  0  0  0  0  0  0  0  0  0  0
   -8.5541    2.6247   -2.5126 C   0  0  0  0  0  0  0  0  0  0  0  0
   -8.5810    2.0692   -3.6918 F   0  0  0  0  0  0  0  0  0  0  0  0
   -8.1994    3.8661   -2.6868 F   0  0  0  0  0  0  0  0  0  0  0  0
   -7.6156    2.0268   -1.8316 F   0  0  0  0  0  0  0  0  0  0  0  0
  -10.5268    4.7830   -1.5448 O   0  0  0  0  0  0  0  0  0  0  0  0
  -10.0683    3.6350    0.3127 O   0  0  0  0  0  0  0  0  0  0  0  0
  1  6  1  0
  1  2  1  0
  2  8  2  0
  2  3  1  0
  3 10  2  3
  3  4  1  0
  4  7  2  0
  4  5  1  0
  5  6  1  0
  6  9  2  0
 10 11  1  0
 11 16  1  0
 11 12  2  0
 12 13  1  0
 13 14  2  0
 14 17  1  0
 14 15  1  0
 15 16  2  0
 17 18  1  0
 18 20  1  0
 18 19  1  0
 19 25  2  0
 19 24  1  0
 20 23  1  0
 20 22  1  0
 20 21  1  0
M  END
$$$$
116
     RDKit          3D

 21 22  0  0  1  0  0  0  0  0999 V2000
  -15.3018   -0.5525    4.8832 N   0  0  0  0  0  0  0  0  0  0  0  0
  -15.1104    0.3336    2.6636 C   0  0  0  0  0  0  0  0  0  0  0  0
  -15.5473    0.7909    5.2492 C   0  0  0  0  0  0  0  0  0  0  0  0
  -15.0732   -0.8091    3.5470 C   0  0  0  0  0  0  0  0  0  0  0  0
  -15.0777    0.3856    1.3639 C   0  0  0  0  0  0  0  0  0  0  0  0
  -15.2169    1.7380    3.7590 S   0  0  0  0  0  0  0  0  0  0  0  0
  -15.1257    1.6598    0.6147 C   0  0  0  0  0  0  0  0  0  0  0  0
  -15.9183    1.2503    6.3713 O   0  0  0  0  0  0  0  0  0  0  0  0
  -14.8380   -1.9795    3.0770 O   0  0  0  0  0  0  0  0  0  0  0  0
  -15.5994    1.5908   -0.5392 O   0  0  0  0  0  0  0  0  0  0  0  0
  -14.6714    2.8653    1.1584 N   0  0  0  0  0  0  0  0  0  0  0  0
  -10.1068    2.3131    1.2325 C   0  0  0  0  0  0  0  0  0  0  0  0
  -12.3050    3.9942    0.8642 C   0  0  0  0  0  0  0  0  0  0  0  0
  -10.7671    2.8949    2.3092 C   0  0  0  0  0  0  0  0  0  0  0  0
  -10.5618    2.5837   -0.0396 C   0  0  0  0  0  0  0  0  0  0  0  0
  -11.8518    3.7248    2.1309 C   0  0  0  0  0  0  0  0  0  0  0  0
  -11.6605    3.4248   -0.2082 C   0  0  0  0  0  0  0  0  0  0  0  0
  -14.7364    4.0910    0.4004 C   0  0  0  0  0  0  0  0  0  0  0  0
   -9.0170    1.4796    1.4123 O   0  0  0  0  0  0  0  0  0  0  0  0
  -13.4730    4.8811    0.5727 C   0  0  0  0  0  0  0  0  0  0  0  0
   -9.1686    0.1040    1.1330 C   0  0  0  0  0  0  0  0  0  0  0  0
  1  4  1  0
  1  3  1  0
  2  6  1  0
  2  5  2  0
  2  4  1  0
  3  8  2  0
  3  6  1  0
  4  9  2  0
  5  7  1  0
  7 11  1  0
  7 10  2  0
 11 18  1  0
 12 14  2  0
 12 19  1  0
 12 15  1  0
 13 17  1  0
 13 16  2  0
 13 20  1  0
 14 16  1  0
 15 17  2  0
 18 20  1  0
 19 21  1  0
M  END
$$$$
117
     RDKit          3D

 24 27  0  0  1  0  0  0  0  0999 V2000
  -14.3336   -0.0546    1.8269 C   0  0  0  0  0  0  0  0  0  0  0  0
  -16.2994    1.0159    2.9996 N   0  0  0  0  0  0  0  0  0  0  0  0
  -14.7345   -0.4838    4.2235 N   0  0  0  0  0  0  0  0  0  0  0  0
  -13.9324   -0.7161    3.0636 C   0  0  0  0  0  0  0  0  0  0  0  0
  -15.5137    0.7995    1.8260 C   0  0  0  0  0  0  0  0  0  0  0  0
  -15.8802    0.3554    4.1893 C   0  0  0  0  0  0  0  0  0  0  0  0
  -12.4807   -2.1880   -0.1645 C   0  0  0  0  0  0  0  0  0  0  0  0
  -12.1769   -3.4406    0.0286 N   0  0  0  0  0  0  0  0  0  0  0  0
  -12.6552   -3.8627   -2.1614 C   0  0  0  0  0  0  0  0  0  0  0  0
  -12.9099   -2.2040   -1.8439 S   0  0  0  0  0  0  0  0  0  0  0  0
  -13.6230   -0.2461    0.7517 C   0  0  0  0  0  0  0  0  0  0  0  0
  -12.2468   -4.3139   -0.9308 C   0  0  0  0  0  0  0  0  0  0  0  0
  -12.7713   -4.6960   -3.2688 C   0  0  0  0  0  0  0  0  0  0  0  0
  -12.4821   -1.0613    0.7176 N   0  0  0  0  0  0  0  0  0  0  0  0
  -15.8395    1.3554    0.7594 O   0  0  0  0  0  0  0  0  0  0  0  0
  -12.9259   -1.4473    3.0737 O   0  0  0  0  0  0  0  0  0  0  0  0
  -16.5543    0.5252    5.2489 O   0  0  0  0  0  0  0  0  0  0  0  0
  -11.9426   -5.6850   -0.8291 C   0  0  0  0  0  0  0  0  0  0  0  0
  -12.4740   -6.0466   -3.1778 C   0  0  0  0  0  0  0  0  0  0  0  0
  -12.0664   -6.4820   -1.9377 C   0  0  0  0  0  0  0  0  0  0  0  0
  -13.1883   -4.1574   -4.4642 C   0  0  0  0  0  0  0  0  0  0  0  0
  -12.5773   -6.8929   -4.2461 C   0  0  0  0  0  0  0  0  0  0  0  0
  -13.2974   -5.0002   -5.5517 C   0  0  0  0  0  0  0  0  0  0  0  0
  -12.9955   -6.3599   -5.4500 C   0  0  0  0  0  0  0  0  0  0  0  0
  1 11  2  3
  1  5  1  0
  1  4  1  0
  2  6  1  0
  2  5  1  0
  3  6  1  0
  3  4  1  0
  4 16  2  0
  5 15  2  0
  6 17  2  0
  7 10  1  0
  7  8  2  0
  7 14  1  0
  8 12  1  0
  9 12  2  0
  9 13  1  0
  9 10  1  0
 11 14  1  0
 12 18  1  0
 13 21  2  0
 13 19  1  0
 18 20  2  0
 19 20  1  0
 19 22  2  0
 21 23  1  0
 22 24  1  0
 23 24  2  0
M  END
$$$$
118
     RDKit          3D

 20 21  0  0  1  0  0  0  0  0999 V2000
  -14.3266    0.0950    2.2805 C   0  0  0  0  0  0  0  0  0  0  0  0
  -16.1402    0.9075    3.8247 N   0  0  0  0  0  0  0  0  0  0  0  0
  -14.5731   -0.7806    4.6340 N   0  0  0  0  0  0  0  0  0  0  0  0
  -15.4909    0.9427    2.5633 C   0  0  0  0  0  0  0  0  0  0  0  0
  -13.8953   -0.7633    3.3615 C   0  0  0  0  0  0  0  0  0  0  0  0
  -15.6918    0.0511    4.8670 C   0  0  0  0  0  0  0  0  0  0  0  0
  -13.7260    0.1688    1.1278 C   0  0  0  0  0  0  0  0  0  0  0  0
  -11.5772   -3.6792   -1.1225 N   0  0  0  0  0  0  0  0  0  0  0  0
  -12.5823   -0.5694    0.6443 C   0  0  0  0  0  0  0  0  0  0  0  0
  -11.4797   -2.4329   -0.4293 C   0  0  0  0  0  0  0  0  0  0  0  0
  -12.6187   -1.7680   -0.0253 C   0  0  0  0  0  0  0  0  0  0  0  0
  -10.4339   -4.3331   -1.5185 O   0  0  0  0  0  0  0  0  0  0  0  0
  -12.6685   -4.2020   -1.3844 O   0  0  0  0  0  0  0  0  0  0  0  0
  -15.9600    1.7337    1.7012 O   0  0  0  0  0  0  0  0  0  0  0  0
  -12.9100   -1.5403    3.2665 O   0  0  0  0  0  0  0  0  0  0  0  0
  -11.3059   -0.0511    0.8963 C   0  0  0  0  0  0  0  0  0  0  0  0
  -16.2906    0.0320    5.9993 O   0  0  0  0  0  0  0  0  0  0  0  0
  -10.2330   -1.8962   -0.1655 C   0  0  0  0  0  0  0  0  0  0  0  0
  -10.1627   -0.7060    0.4971 C   0  0  0  0  0  0  0  0  0  0  0  0
  -11.2064    1.1462    1.5619 O   0  0  0  0  0  0  0  0  0  0  0  0
  1  7  2  3
  1  5  1  0
  1  4  1  0
  2  6  1  0
  2  4  1  0
  3  6  1  0
  3  5  1  0
  4 14  2  0
  5 15  2  0
  6 17  2  0
  7  9  1  0
  8 13  1  0
  8 12  2  0
  8 10  1  0
  9 16  1  0
  9 11  2  0
 10 18  2  0
 10 11  1  0
 16 20  1  0
 16 19  2  0
 18 19  1  0
M  CHG  2   8   1  13  -1
M  END
$$$$
119
     RDKit          3D

 25 26  0  0  1  0  0  0  0  0999 V2000
  -14.9782   -0.0949    2.6732 C   0  0  0  0  0  0  0  0  0  0  0  0
  -15.6030    1.8319    4.1006 N   0  0  0  0  0  0  0  0  0  0  0  0
  -15.2043   -0.3306    5.1783 N   0  0  0  0  0  0  0  0  0  0  0  0
  -15.3315    1.3075    2.8127 C   0  0  0  0  0  0  0  0  0  0  0  0
  -14.9258   -0.8869    3.8974 C   0  0  0  0  0  0  0  0  0  0  0  0
  -15.5471    1.0468    5.2792 C   0  0  0  0  0  0  0  0  0  0  0  0
  -12.6660    1.0036   -0.5341 C   0  0  0  0  0  0  0  0  0  0  0  0
  -14.7110   -0.6640    1.5188 C   0  0  0  0  0  0  0  0  0  0  0  0
  -13.6780    0.0836   -0.5764 C   0  0  0  0  0  0  0  0  0  0  0  0
  -12.6033    2.1058    0.4129 C   0  0  0  0  0  0  0  0  0  0  0  0
  -14.7704    0.1414    0.3275 N   0  0  0  0  0  0  0  0  0  0  0  0
  -12.5976   -2.1346   -3.4227 C   0  0  0  0  0  0  0  0  0  0  0  0
  -12.6540   -1.0806   -2.4264 C   0  0  0  0  0  0  0  0  0  0  0  0
  -11.6124    0.8756   -1.4711 C   0  0  0  0  0  0  0  0  0  0  0  0
  -13.6659   -0.9517   -1.5210 C   0  0  0  0  0  0  0  0  0  0  0  0
  -15.3850    2.0202    1.7677 O   0  0  0  0  0  0  0  0  0  0  0  0
  -14.6227   -2.1229    3.8471 O   0  0  0  0  0  0  0  0  0  0  0  0
  -15.8040    1.5906    6.3959 O   0  0  0  0  0  0  0  0  0  0  0  0
  -11.6339   -0.1438   -2.3753 C   0  0  0  0  0  0  0  0  0  0  0  0
  -12.8868    3.2686    0.1039 O   0  0  0  0  0  0  0  0  0  0  0  0
  -11.6419   -2.2235   -4.2481 O   0  0  0  0  0  0  0  0  0  0  0  0
  -12.2114    1.8868    1.7383 O   0  0  0  0  0  0  0  0  0  0  0  0
  -13.5846   -3.0812   -3.5086 O   0  0  0  0  0  0  0  0  0  0  0  0
  -13.5807   -4.1382   -4.4665 C   0  0  0  0  0  0  0  0  0  0  0  0
  -12.1618    2.9804    2.6316 C   0  0  0  0  0  0  0  0  0  0  0  0
  1  8  2  3
  1  5  1  0
  1  4  1  0
  2  6  1  0
  2  4  1  0
  3  6  1  0
  3  5  1  0
  4 16  2  0
  5 17  2  0
  6 18  2  0
  7 14  2  0
  7 10  1  0
  7  9  1  0
  8 11  1  0
  9 15  2  0
  9 11  1  0
 10 22  1  0
 10 20  2  0
 12 23  1  0
 12 21  2  0
 12 13  1  0
 13 19  2  0
 13 15  1  0
 14 19  1  0
 22 25  1  0
 23 24  1  0
M  END
$$$$
120
     RDKit          3D

 11 12  0  0  1  0  0  0  0  0999 V2000
  -15.1613   -0.5855    4.8778 N   0  0  0  0  0  0  0  0  0  0  0  0
  -15.7069    0.6783    5.2093 C   0  0  0  0  0  0  0  0  0  0  0  0
  -15.0814   -0.7073    3.4667 C   0  0  0  0  0  0  0  0  0  0  0  0
  -15.9739    1.3608    3.9938 N   0  0  0  0  0  0  0  0  0  0  0  0
  -15.3366    0.6496    2.9380 C   0  0  0  0  0  0  0  0  0  0  0  0
  -15.9169    1.1157    6.3979 O   0  0  0  0  0  0  0  0  0  0  0  0
  -14.8415   -1.7652    2.8286 O   0  0  0  0  0  0  0  0  0  0  0  0
  -14.0833    1.3205    2.4196 C   0  0  0  0  0  0  0  0  0  0  0  0
  -16.2434    0.4750    1.7201 C   0  0  0  0  0  0  0  0  0  0  0  0
  -14.3473    1.5704    0.9495 C   0  0  0  0  0  0  0  0  0  0  0  0
  -15.2098    0.3512    0.6206 C   0  0  0  0  0  0  0  0  0  0  0  0
  1  3  1  0
  1  2  1  0
  2  6  2  0
  2  4  1  0
  3  7  2  0
  3  5  1  0
  4  5  1  0
  5  9  1  0
  5  8  1  0
  8 10  1  0
  9 11  1  0
 10 11  1  0
M  END
$$$$
121
     RDKit          3D

 19 20  0  0  1  0  0  0  0  0999 V2000
  -14.8871   -0.1446    2.6543 C   0  0  0  0  0  0  0  0  0  0  0  0
  -15.0216   -0.3865    5.1274 N   0  0  0  0  0  0  0  0  0  0  0  0
  -15.8308    1.6683    4.1051 N   0  0  0  0  0  0  0  0  0  0  0  0
  -14.6531   -0.9433    3.8765 C   0  0  0  0  0  0  0  0  0  0  0  0
  -15.4824    1.1630    2.8284 C   0  0  0  0  0  0  0  0  0  0  0  0
  -15.6062    0.8973    5.2993 C   0  0  0  0  0  0  0  0  0  0  0  0
  -14.5511   -0.6510    1.5252 N   0  0  0  0  0  0  0  0  0  0  0  0
  -14.1484    0.3152   -2.0070 C   0  0  0  0  0  0  0  0  0  0  0  0
  -14.7061   -0.0271    0.2961 N   0  0  0  0  0  0  0  0  0  0  0  0
  -13.9054   -0.3608   -0.8281 C   0  0  0  0  0  0  0  0  0  0  0  0
  -15.6924    1.8648    1.7970 O   0  0  0  0  0  0  0  0  0  0  0  0
  -14.1404   -2.0741    3.7466 O   0  0  0  0  0  0  0  0  0  0  0  0
  -15.9180    1.3513    6.4338 O   0  0  0  0  0  0  0  0  0  0  0  0
  -13.3611   -0.0129   -3.1145 C   0  0  0  0  0  0  0  0  0  0  0  0
  -13.6197    0.8129   -4.6479 Cl  0  0  0  0  0  0  0  0  0  0  0  0
  -15.1685    1.3505   -2.1860 C   0  0  0  0  0  0  0  0  0  0  0  0
  -12.1630   -1.6504   -1.7890 C   0  0  0  0  0  0  0  0  0  0  0  0
  -12.9379   -1.3306   -0.6909 C   0  0  0  0  0  0  0  0  0  0  0  0
  -12.3972   -0.9791   -2.9768 C   0  0  0  0  0  0  0  0  0  0  0  0
  1  7  2  3
  1  5  1  0
  1  4  1  0
  2  6  1  0
  2  4  1  0
  3  6  1  0
  3  5  1  0
  4 12  2  0
  5 11  2  0
  6 13  2  0
  7  9  1  0
  8 16  1  0
  8 14  2  0
  8 10  1  0
  9 10  1  0
 10 18  2  0
 14 19  1  0
 14 15  1  0
 17 19  2  0
 17 18  1  0
M  END
$$$$
122
     RDKit          3D

  7  7  0  0  1  0  0  0  0  0999 V2000
  -15.7664    1.5866    3.9779 C   0  0  0  0  0  0  0  0  0  0  0  0
  -15.3736    0.2568    2.7631 S   0  0  0  0  0  0  0  0  0  0  0  0
  -14.9570   -0.9574    4.0530 C   0  0  0  0  0  0  0  0  0  0  0  0
  -15.1139   -0.3728    5.2793 N   0  0  0  0  0  0  0  0  0  0  0  0
  -15.5283    0.9368    5.3447 C   0  0  0  0  0  0  0  0  0  0  0  0
  -15.6807    1.4943    6.4040 O   0  0  0  0  0  0  0  0  0  0  0  0
  -14.5987   -2.0965    3.8928 O   0  0  0  0  0  0  0  0  0  0  0  0
  1  5  1  0
  1  2  1  0
  2  3  1  0
  3  7  2  0
  3  4  1  0
  4  5  1  0
  5  6  2  0
M  END
$$$$
123
     RDKit          3D

 22 24  0  0  1  0  0  0  0  0999 V2000
  -15.0361   -0.5469    5.2278 N   0  0  0  0  0  0  0  0  0  0  0  0
  -14.8195    0.3939    3.0338 C   0  0  0  0  0  0  0  0  0  0  0  0
  -15.5439    0.7321    5.5551 C   0  0  0  0  0  0  0  0  0  0  0  0
  -14.6503   -0.7464    3.9090 C   0  0  0  0  0  0  0  0  0  0  0  0
  -12.2634   -6.8150   -2.9478 N   0  0  0  0  0  0  0  0  0  0  0  0
  -15.9524    1.4541    3.9351 S   0  0  0  0  0  0  0  0  0  0  0  0
  -14.2654    0.6041    1.8828 C   0  0  0  0  0  0  0  0  0  0  0  0
  -12.5611   -1.9798    0.0730 C   0  0  0  0  0  0  0  0  0  0  0  0
  -13.6094   -1.4037    0.5664 O   0  0  0  0  0  0  0  0  0  0  0  0
  -13.3205   -0.2935    1.2104 C   0  0  0  0  0  0  0  0  0  0  0  0
  -11.4765   -1.2027    0.4057 C   0  0  0  0  0  0  0  0  0  0  0  0
  -11.9598   -0.1178    1.1365 C   0  0  0  0  0  0  0  0  0  0  0  0
  -12.3343   -5.6167   -2.1744 C   0  0  0  0  0  0  0  0  0  0  0  0
  -12.5000   -6.8032   -4.2950 O   0  0  0  0  0  0  0  0  0  0  0  0
  -12.4850   -3.2205   -0.6995 C   0  0  0  0  0  0  0  0  0  0  0  0
  -11.9830   -7.9056   -2.4147 O   0  0  0  0  0  0  0  0  0  0  0  0
  -15.6928    1.2732    6.6722 O   0  0  0  0  0  0  0  0  0  0  0  0
  -14.1781   -1.8497    3.4725 O   0  0  0  0  0  0  0  0  0  0  0  0
  -12.0991   -5.6032   -0.8182 C   0  0  0  0  0  0  0  0  0  0  0  0
  -12.6449   -4.4191   -2.7814 C   0  0  0  0  0  0  0  0  0  0  0  0
  -12.7206   -3.2341   -2.0585 C   0  0  0  0  0  0  0  0  0  0  0  0
  -12.1754   -4.4204   -0.1006 C   0  0  0  0  0  0  0  0  0  0  0  0
  1  4  1  0
  1  3  1  0
  2  6  1  0
  2  7  2  0
  2  4  1  0
  3 17  2  0
  3  6  1  0
  4 18  2  0
  5 16  1  0
  5 14  2  0
  5 13  1  0
  7 10  1  0
  8 11  2  0
  8 15  1  0
  8  9  1  0
  9 10  1  0
 10 12  2  0
 11 12  1  0
 13 20  2  0
 13 19  1  0
 15 22  1  0
 15 21  2  0
 19 22  2  0
 20 21  1  0
M  CHG  2   5   1  16  -1
M  END
$$$$
124
     RDKit          3D

 24 26  0  0  1  0  0  0  0  0999 V2000
  -13.7109    0.2682    0.6529 C   0  0  0  0  0  0  0  0  0  0  0  0
  -14.5021    0.0255    2.9836 C   0  0  0  0  0  0  0  0  0  0  0  0
  -13.8910    1.3870   -1.2853 N   0  0  0  0  0  0  0  0  0  0  0  0
  -14.5633    0.6610   -0.3536 C   0  0  0  0  0  0  0  0  0  0  0  0
  -12.6500    1.4394   -0.8585 N   0  0  0  0  0  0  0  0  0  0  0  0
  -15.2533   -0.3378    5.3678 N   0  0  0  0  0  0  0  0  0  0  0  0
  -15.2567    1.9742    4.4448 N   0  0  0  0  0  0  0  0  0  0  0  0
  -14.0159   -0.4628    1.8669 C   0  0  0  0  0  0  0  0  0  0  0  0
  -14.7712   -0.8457    4.1373 C   0  0  0  0  0  0  0  0  0  0  0  0
  -14.7627    1.4348    3.1934 C   0  0  0  0  0  0  0  0  0  0  0  0
  -15.4850    1.0490    5.4967 C   0  0  0  0  0  0  0  0  0  0  0  0
  -12.4870    0.7808    0.3079 C   0  0  0  0  0  0  0  0  0  0  0  0
  -14.4565    1.9554   -2.4682 C   0  0  0  0  0  0  0  0  0  0  0  0
  -14.5514   -2.0927    3.9864 O   0  0  0  0  0  0  0  0  0  0  0  0
  -14.5511    2.2419    2.2557 O   0  0  0  0  0  0  0  0  0  0  0  0
  -15.9192    1.5119    6.6011 O   0  0  0  0  0  0  0  0  0  0  0  0
  -15.9171    0.3523   -0.3987 O   0  0  0  0  0  0  0  0  0  0  0  0
  -14.0906    1.4727   -3.7051 C   0  0  0  0  0  0  0  0  0  0  0  0
  -15.3607    2.9782   -2.3890 C   0  0  0  0  0  0  0  0  0  0  0  0
  -15.5378    3.0392   -4.8007 C   0  0  0  0  0  0  0  0  0  0  0  0
  -15.8970    3.5147   -3.5581 C   0  0  0  0  0  0  0  0  0  0  0  0
  -14.6251    2.0078   -4.8678 C   0  0  0  0  0  0  0  0  0  0  0  0
  -16.2066    3.7079   -6.2745 Cl  0  0  0  0  0  0  0  0  0  0  0  0
  -11.1698    0.7430    0.9955 C   0  0  0  0  0  0  0  0  0  0  0  0
  1 12  1  0
  1  8  1  0
  1  4  2  0
  2 10  1  0
  2  9  1  0
  2  8  2  3
  3  5  1  0
  3 13  1  0
  3  4  1  0
  4 17  1  0
  5 12  2  0
  6 11  1  0
  6  9  1  0
  7 11  1  0
  7 10  1  0
  9 14  2  0
 10 15  2  0
 11 16  2  0
 12 24  1  0
 13 19  1  0
 13 18  2  0
 18 22  1  0
 19 21  2  0
 20 22  2  0
 20 23  1  0
 20 21  1  0
M  END
$$$$
125
     RDKit          3D

 21 23  0  0  1  0  0  0  0  0999 V2000
  -13.0748   -6.3364   -4.4095 N   0  0  0  0  0  0  0  0  0  0  0  0
  -12.6280   -6.7147   -3.0884 C   0  0  0  0  0  0  0  0  0  0  0  0
  -13.2453   -4.9345   -4.3398 C   0  0  0  0  0  0  0  0  0  0  0  0
  -12.9084   -4.4502   -2.9960 C   0  0  0  0  0  0  0  0  0  0  0  0
  -12.5360   -5.5508   -2.2519 C   0  0  0  0  0  0  0  0  0  0  0  0
  -13.2579   -7.2285   -5.4394 N   0  0  0  0  0  0  0  0  0  0  0  0
  -14.2830   -8.1634   -5.5566 C   0  0  0  0  0  0  0  0  0  0  0  0
  -15.3043  -10.8105   -8.0802 C   0  0  0  0  0  0  0  0  0  0  0  0
  -14.3037   -9.0380   -6.7594 C   0  0  0  0  0  0  0  0  0  0  0  0
  -15.2602   -9.9347   -6.9015 C   0  0  0  0  0  0  0  0  0  0  0  0
  -13.6238   -4.1530   -5.2472 O   0  0  0  0  0  0  0  0  0  0  0  0
  -12.3454   -7.8882   -2.6783 O   0  0  0  0  0  0  0  0  0  0  0  0
  -16.3352  -11.4999   -8.4981 O   0  0  0  0  0  0  0  0  0  0  0  0
  -14.2799  -11.0678   -8.9571 C   0  0  0  0  0  0  0  0  0  0  0  0
  -16.0534  -12.1806   -9.5758 C   0  0  0  0  0  0  0  0  0  0  0  0
  -15.1647   -8.2847   -4.7005 O   0  0  0  0  0  0  0  0  0  0  0  0
  -14.7400  -11.9347   -9.9106 C   0  0  0  0  0  0  0  0  0  0  0  0
  -12.1608   -5.3853   -0.9327 C   0  0  0  0  0  0  0  0  0  0  0  0
  -12.9174   -3.1951   -2.4632 C   0  0  0  0  0  0  0  0  0  0  0  0
  -12.5412   -3.0355   -1.1416 C   0  0  0  0  0  0  0  0  0  0  0  0
  -12.1670   -4.1104   -0.3812 C   0  0  0  0  0  0  0  0  0  0  0  0
  1  6  1  0
  1  3  1  0
  1  2  1  0
  2 12  2  0
  2  5  1  0
  3 11  2  0
  3  4  1  0
  4  5  2  0
  4 19  1  0
  5 18  1  0
  6  7  1  0
  7 16  2  0
  7  9  1  0
  8 14  2  0
  8 13  1  0
  8 10  1  0
  9 10  2  0
 13 15  1  0
 14 17  1  0
 15 17  2  0
 18 21  2  0
 19 20  2  0
 20 21  1  0
M  END
$$$$
126
     RDKit          3D

 23 24  0  0  1  0  0  0  0  0999 V2000
  -14.6109    0.0212    3.1116 C   0  0  0  0  0  0  0  0  0  0  0  0
  -15.2035    2.0404    4.5121 N   0  0  0  0  0  0  0  0  0  0  0  0
  -15.3904   -0.1641    5.5128 N   0  0  0  0  0  0  0  0  0  0  0  0
  -14.7545    1.4570    3.2675 C   0  0  0  0  0  0  0  0  0  0  0  0
  -14.9540   -0.7722    4.3093 C   0  0  0  0  0  0  0  0  0  0  0  0
  -15.5230    1.2405    5.6375 C   0  0  0  0  0  0  0  0  0  0  0  0
  -14.2422   -0.5694    2.0130 C   0  0  0  0  0  0  0  0  0  0  0  0
  -13.2916    1.2656   -1.6922 C   0  0  0  0  0  0  0  0  0  0  0  0
  -13.9067    0.0243    0.7332 C   0  0  0  0  0  0  0  0  0  0  0  0
  -14.6304    1.1464   -1.2933 C   0  0  0  0  0  0  0  0  0  0  0  0
  -12.2750    0.7838   -0.9146 C   0  0  0  0  0  0  0  0  0  0  0  0
  -14.9101    0.5357   -0.1026 C   0  0  0  0  0  0  0  0  0  0  0  0
  -12.6085    0.1646    0.3007 C   0  0  0  0  0  0  0  0  0  0  0  0
  -14.4923    2.2426    2.3329 O   0  0  0  0  0  0  0  0  0  0  0  0
  -14.8447   -2.0362    4.2271 O   0  0  0  0  0  0  0  0  0  0  0  0
  -15.9186    1.7639    6.7325 O   0  0  0  0  0  0  0  0  0  0  0  0
  -10.0633    1.8560   -0.5611 C   0  0  0  0  0  0  0  0  0  0  0  0
   -9.4051    1.4728    0.5201 C   0  0  0  0  0  0  0  0  0  0  0  0
  -13.0248    1.8868   -2.8972 O   0  0  0  0  0  0  0  0  0  0  0  0
  -15.6126    1.6427   -2.1059 O   0  0  0  0  0  0  0  0  0  0  0  0
  -10.8519    0.8717   -1.3108 C   0  0  0  0  0  0  0  0  0  0  0  0
  -16.0112    2.9627   -2.2726 C   0  0  0  0  0  0  0  0  0  0  0  0
  -17.0454    3.0290   -3.3754 C   0  0  0  0  0  0  0  0  0  0  0  0
  1  7  2  3
  1  5  1  0
  1  4  1  0
  2  6  1  0
  2  4  1  0
  3  6  1  0
  3  5  1  0
  4 14  2  0
  5 15  2  0
  6 16  2  0
  7  9  1  0
  8 10  2  0
  8 19  1  0
  8 11  1  0
  9 13  1  0
  9 12  2  0
 10 20  1  0
 10 12  1  0
 11 21  1  0
 11 13  2  0
 17 18  2  0
 17 21  1  0
 20 22  1  0
 22 23  1  0
M  END
$$$$
127
     RDKit          3D

 17 18  0  0  1  0  0  0  0  0999 V2000
  -16.7892    1.3071    4.0690 N   0  0  0  0  0  0  0  0  0  0  0  0
  -16.3235    0.8507    2.8039 C   0  0  0  0  0  0  0  0  0  0  0  0
  -15.8582    0.8941    5.0670 C   0  0  0  0  0  0  0  0  0  0  0  0
  -14.8255    0.1880    4.4223 N   0  0  0  0  0  0  0  0  0  0  0  0
  -15.1215   -0.0027    3.0273 C   0  0  0  0  0  0  0  0  0  0  0  0
  -13.9757    0.5885    2.2577 C   0  0  0  0  0  0  0  0  0  0  0  0
  -16.8727    1.1477    1.7011 O   0  0  0  0  0  0  0  0  0  0  0  0
  -15.9174    1.1064    6.3203 O   0  0  0  0  0  0  0  0  0  0  0  0
  -12.9687   -0.2079    1.8176 C   0  0  0  0  0  0  0  0  0  0  0  0
  -13.8997    1.9272    1.9733 C   0  0  0  0  0  0  0  0  0  0  0  0
  -10.7461    2.1367    0.1095 O   0  0  0  0  0  0  0  0  0  0  0  0
  -11.7845    1.6009    0.8070 C   0  0  0  0  0  0  0  0  0  0  0  0
  -11.8700    0.2746    1.0946 C   0  0  0  0  0  0  0  0  0  0  0  0
  -12.8351    2.4226    1.2680 C   0  0  0  0  0  0  0  0  0  0  0  0
  -10.3104    1.7702   -1.1367 C   0  0  0  0  0  0  0  0  0  0  0  0
   -8.7968    1.4797   -1.1625 C   0  0  0  0  0  0  0  0  0  0  0  0
  -10.4974    2.9644   -2.0690 C   0  0  0  0  0  0  0  0  0  0  0  0
  1  3  1  0
  1  2  1  0
  2  7  2  0
  2  5  1  0
  3  8  2  0
  3  4  1  0
  4  5  1  0
  5  6  1  0
  6 10  1  0
  6  9  2  0
  9 13  1  0
 10 14  2  0
 11 15  1  0
 11 12  1  0
 12 13  2  0
 12 14  1  0
 15 17  1  0
 15 16  1  0
M  END
$$$$
128
     RDKit          3D

 24 26  0  0  1  0  0  0  0  0999 V2000
  -14.7046   -0.0108    2.8609 C   0  0  0  0  0  0  0  0  0  0  0  0
  -13.1184    1.2173   -1.2213 N   0  0  0  0  0  0  0  0  0  0  0  0
  -14.1130    0.1585    0.5056 C   0  0  0  0  0  0  0  0  0  0  0  0
  -15.4284    1.9095    4.3504 N   0  0  0  0  0  0  0  0  0  0  0  0
  -15.2500   -0.3275    5.2570 N   0  0  0  0  0  0  0  0  0  0  0  0
  -14.8383   -0.9010    4.0361 C   0  0  0  0  0  0  0  0  0  0  0  0
  -15.0116    1.3822    3.0778 C   0  0  0  0  0  0  0  0  0  0  0  0
  -14.2955   -0.5452    1.7472 C   0  0  0  0  0  0  0  0  0  0  0  0
  -14.4170    1.0647   -1.5075 C   0  0  0  0  0  0  0  0  0  0  0  0
  -15.5461    1.0325    5.4489 C   0  0  0  0  0  0  0  0  0  0  0  0
  -12.9105    0.6765   -0.0078 C   0  0  0  0  0  0  0  0  0  0  0  0
  -15.0506    0.4206   -0.4719 C   0  0  0  0  0  0  0  0  0  0  0  0
  -12.1293    1.8314   -2.0358 C   0  0  0  0  0  0  0  0  0  0  0  0
  -14.5897   -2.1352    3.9408 O   0  0  0  0  0  0  0  0  0  0  0  0
  -14.9266    2.2118    2.1592 O   0  0  0  0  0  0  0  0  0  0  0  0
  -15.9138    1.4870    6.5787 O   0  0  0  0  0  0  0  0  0  0  0  0
  -11.5244    1.1302   -3.0534 C   0  0  0  0  0  0  0  0  0  0  0  0
  -15.0246    1.5485   -2.7839 C   0  0  0  0  0  0  0  0  0  0  0  0
  -11.8545   -0.1563   -3.3033 F   0  0  0  0  0  0  0  0  0  0  0  0
  -11.6102    0.6179    0.7158 C   0  0  0  0  0  0  0  0  0  0  0  0
  -11.7366    3.1312   -1.8493 C   0  0  0  0  0  0  0  0  0  0  0  0
  -10.5578    1.7319   -3.8479 C   0  0  0  0  0  0  0  0  0  0  0  0
  -10.7767    3.7448   -2.6304 C   0  0  0  0  0  0  0  0  0  0  0  0
  -10.1717    3.0408   -3.6495 C   0  0  0  0  0  0  0  0  0  0  0  0
  1  8  2  3
  1  7  1  0
  1  6  1  0
  2  9  1  0
  2 13  1  0
  2 11  1  0
  3 12  1  0
  3 11  2  0
  3  8  1  0
  4 10  1  0
  4  7  1  0
  5 10  1  0
  5  6  1  0
  6 14  2  0
  7 15  2  0
  9 18  1  0
  9 12  2  0
 10 16  2  0
 11 20  1  0
 13 21  1  0
 13 17  2  0
 17 22  1  0
 17 19  1  0
 21 23  2  0
 22 24  2  0
 23 24  1  0
M  END
$$$$
129
     RDKit          3D

 20 21  0  0  1  0  0  0  0  0999 V2000
  -14.7385   -0.5493    4.6517 N   0  0  0  0  0  0  0  0  0  0  0  0
  -14.6439    0.1373    2.4485 C   0  0  0  0  0  0  0  0  0  0  0  0
  -15.8025    0.3962    4.4311 C   0  0  0  0  0  0  0  0  0  0  0  0
  -14.0148   -0.7216    3.4413 C   0  0  0  0  0  0  0  0  0  0  0  0
  -15.7516    0.8250    3.0738 N   0  0  0  0  0  0  0  0  0  0  0  0
  -14.2955    0.3178    1.1876 C   0  0  0  0  0  0  0  0  0  0  0  0
  -11.9202    0.1729    0.9055 C   0  0  0  0  0  0  0  0  0  0  0  0
  -13.1577   -0.3688    0.6165 C   0  0  0  0  0  0  0  0  0  0  0  0
  -11.7131    1.3050    1.6422 O   0  0  0  0  0  0  0  0  0  0  0  0
  -16.6635    0.8173    5.2462 O   0  0  0  0  0  0  0  0  0  0  0  0
  -13.0314   -1.4843    3.3114 O   0  0  0  0  0  0  0  0  0  0  0  0
  -10.8126   -0.4816    0.4107 C   0  0  0  0  0  0  0  0  0  0  0  0
   -9.5329    0.0261    0.6751 O   0  0  0  0  0  0  0  0  0  0  0  0
  -13.2908   -1.5276   -0.1410 C   0  0  0  0  0  0  0  0  0  0  0  0
  -11.9537    2.6204    1.1962 C   0  0  0  0  0  0  0  0  0  0  0  0
  -12.1652   -2.1608   -0.6234 C   0  0  0  0  0  0  0  0  0  0  0  0
  -10.9154   -1.6451   -0.3530 C   0  0  0  0  0  0  0  0  0  0  0  0
   -8.8091    0.7618   -0.2641 C   0  0  0  0  0  0  0  0  0  0  0  0
  -10.6280    3.3544    0.9696 C   0  0  0  0  0  0  0  0  0  0  0  0
  -12.6472    3.3671    2.3128 C   0  0  0  0  0  0  0  0  0  0  0  0
  1  4  1  0
  1  3  1  0
  2  5  1  0
  2  6  2  0
  2  4  1  0
  3 10  2  0
  3  5  1  0
  4 11  2  0
  6  8  1  0
  7 12  2  0
  7  9  1  0
  7  8  1  0
  8 14  2  0
  9 15  1  0
 12 17  1  0
 12 13  1  0
 13 18  1  0
 14 16  1  0
 15 20  1  0
 15 19  1  0
 16 17  2  0
M  END
$$$$
130
     RDKit          3D

 19 20  0  0  1  0  0  0  0  0999 V2000
  -14.7918   -0.0257    2.5231 C   0  0  0  0  0  0  0  0  0  0  0  0
  -14.7210   -0.4389    4.9525 N   0  0  0  0  0  0  0  0  0  0  0  0
  -16.0358    1.4321    4.0937 N   0  0  0  0  0  0  0  0  0  0  0  0
  -14.3029   -0.8243    3.6277 C   0  0  0  0  0  0  0  0  0  0  0  0
  -15.6618    1.1083    2.7484 C   0  0  0  0  0  0  0  0  0  0  0  0
  -15.5651    0.6603    5.1796 C   0  0  0  0  0  0  0  0  0  0  0  0
  -14.4487   -0.3280    1.3289 N   0  0  0  0  0  0  0  0  0  0  0  0
  -12.3041   -1.2031    0.5642 C   0  0  0  0  0  0  0  0  0  0  0  0
  -13.6108   -1.4144    1.0683 N   0  0  0  0  0  0  0  0  0  0  0  0
  -11.4569   -0.2892    1.1686 C   0  0  0  0  0  0  0  0  0  0  0  0
  -11.8168   -1.8765   -0.5252 C   0  0  0  0  0  0  0  0  0  0  0  0
  -16.1225    1.8434    1.8397 O   0  0  0  0  0  0  0  0  0  0  0  0
  -13.5394   -1.8262    3.4829 O   0  0  0  0  0  0  0  0  0  0  0  0
  -15.9160    0.9739    6.3672 O   0  0  0  0  0  0  0  0  0  0  0  0
  -10.5250   -1.6450   -0.9966 C   0  0  0  0  0  0  0  0  0  0  0  0
  -10.1710   -0.0503    0.7097 C   0  0  0  0  0  0  0  0  0  0  0  0
  -12.8464   -3.0456   -1.3297 Cl  0  0  0  0  0  0  0  0  0  0  0  0
   -9.7051   -0.7296   -0.3745 C   0  0  0  0  0  0  0  0  0  0  0  0
   -9.1130    1.1190    1.4979 Cl  0  0  0  0  0  0  0  0  0  0  0  0
  1  7  2  3
  1  5  1  0
  1  4  1  0
  2  6  1  0
  2  4  1  0
  3  6  1  0
  3  5  1  0
  4 13  2  0
  5 12  2  0
  6 14  2  0
  7  9  1  0
  8 11  1  0
  8 10  2  0
  8  9  1  0
 10 16  1  0
 11 17  1  0
 11 15  2  0
 15 18  1  0
 16 18  2  0
 16 19  1  0
M  END
$$$$
131
     RDKit          3D

 20 21  0  0  1  0  0  0  0  0999 V2000
  -16.4609    0.8045    4.0714 N   0  0  0  0  0  0  0  0  0  0  0  0
  -14.6621    1.6152    2.8156 C   0  0  0  0  0  0  0  0  0  0  0  0
  -15.6721    1.6192    4.9195 C   0  0  0  0  0  0  0  0  0  0  0  0
  -15.8471    0.7937    2.7701 C   0  0  0  0  0  0  0  0  0  0  0  0
  -14.5774    2.1183    4.1735 N   0  0  0  0  0  0  0  0  0  0  0  0
  -13.8272    1.8927    1.8437 C   0  0  0  0  0  0  0  0  0  0  0  0
  -14.0162    1.3718    0.5063 C   0  0  0  0  0  0  0  0  0  0  0  0
  -13.3985    0.1364    0.2547 C   0  0  0  0  0  0  0  0  0  0  0  0
  -13.6026   -2.1952    2.7603 C   0  0  0  0  0  0  0  0  0  0  0  0
  -15.9220    1.8560    6.1576 O   0  0  0  0  0  0  0  0  0  0  0  0
  -16.2877    0.1570    1.7580 O   0  0  0  0  0  0  0  0  0  0  0  0
  -14.7128    2.0534   -0.4725 C   0  0  0  0  0  0  0  0  0  0  0  0
  -12.7096   -0.5064    1.2793 O   0  0  0  0  0  0  0  0  0  0  0  0
  -14.4415   -3.1352    2.6964 O   0  0  0  0  0  0  0  0  0  0  0  0
  -13.5166   -0.3727   -1.0142 C   0  0  0  0  0  0  0  0  0  0  0  0
  -12.8135   -1.8751    1.5350 C   0  0  0  0  0  0  0  0  0  0  0  0
  -14.8035    1.5028   -1.7288 C   0  0  0  0  0  0  0  0  0  0  0  0
  -13.4649   -1.5178    3.9563 O   0  0  0  0  0  0  0  0  0  0  0  0
  -14.2166    0.2927   -2.0295 C   0  0  0  0  0  0  0  0  0  0  0  0
  -15.7490    2.3897   -3.1191 Br  0  0  0  0  0  0  0  0  0  0  0  0
  1  4  1  0
  1  3  1  0
  2  5  1  0
  2  6  2  0
  2  4  1  0
  3 10  2  0
  3  5  1  0
  4 11  2  0
  6  7  1  0
  7 12  1  0
  7  8  2  0
  8 15  1  0
  8 13  1  0
  9 18  1  0
  9 14  2  0
  9 16  1  0
 12 17  2  0
 13 16  1  0
 15 19  2  0
 17 20  1  0
 17 19  1  0
M  END
$$$$
132
     RDKit          3D

 12 13  0  0  1  0  0  0  0  0999 V2000
  -15.1981   -0.8164    3.1612 C   0  0  0  0  0  0  0  0  0  0  0  0
  -16.0532   -0.4250    4.2298 N   0  0  0  0  0  0  0  0  0  0  0  0
  -14.3559    0.3269    2.7486 C   0  0  0  0  0  0  0  0  0  0  0  0
  -15.7464    0.9419    4.4772 C   0  0  0  0  0  0  0  0  0  0  0  0
  -14.6968    1.3927    3.5554 C   0  0  0  0  0  0  0  0  0  0  0  0
  -13.3782    0.4668    1.7728 C   0  0  0  0  0  0  0  0  0  0  0  0
  -15.1439   -1.9517    2.6288 O   0  0  0  0  0  0  0  0  0  0  0  0
  -16.2925    1.6590    5.3551 O   0  0  0  0  0  0  0  0  0  0  0  0
  -13.0856   -0.6729    0.9864 N   0  0  0  0  0  0  0  0  0  0  0  0
  -14.0425    2.6054    3.3707 C   0  0  0  0  0  0  0  0  0  0  0  0
  -13.0744    2.7321    2.3994 C   0  0  0  0  0  0  0  0  0  0  0  0
  -12.7423    1.6784    1.6071 C   0  0  0  0  0  0  0  0  0  0  0  0
  1  7  2  0
  1  3  1  0
  1  2  1  0
  2  4  1  0
  3  6  2  0
  3  5  1  0
  4  5  1  0
  4  8  2  0
  5 10  2  0
  6 12  1  0
  6  9  1  0
 10 11  1  0
 11 12  2  0
M  END
$$$$
133
     RDKit          3D

 22 24  0  0  1  0  0  0  0  0999 V2000
  -14.5858    2.1771   -1.5388 N   0  0  0  0  0  0  0  0  0  0  0  0
  -14.0039    1.7924    0.6012 C   0  0  0  0  0  0  0  0  0  0  0  0
  -16.7297    1.2138    4.0024 N   0  0  0  0  0  0  0  0  0  0  0  0
  -14.1317    0.9124   -1.4693 C   0  0  0  0  0  0  0  0  0  0  0  0
  -14.7753    1.8506    2.9247 C   0  0  0  0  0  0  0  0  0  0  0  0
  -14.5172    2.7225   -0.3048 C   0  0  0  0  0  0  0  0  0  0  0  0
  -15.8775    1.7695    4.9904 C   0  0  0  0  0  0  0  0  0  0  0  0
  -16.0748    1.2519    2.7250 C   0  0  0  0  0  0  0  0  0  0  0  0
  -14.6981    2.1516    4.3326 N   0  0  0  0  0  0  0  0  0  0  0  0
  -13.7663    0.6620   -0.1385 C   0  0  0  0  0  0  0  0  0  0  0  0
  -13.8559    2.0922    2.0088 C   0  0  0  0  0  0  0  0  0  0  0  0
  -15.0480    2.7858   -2.7365 C   0  0  0  0  0  0  0  0  0  0  0  0
  -14.2631    3.2903   -3.6809 N   0  0  0  0  0  0  0  0  0  0  0  0
  -16.2213    1.8537    6.2058 O   0  0  0  0  0  0  0  0  0  0  0  0
  -16.5276    0.8438    1.6262 O   0  0  0  0  0  0  0  0  0  0  0  0
  -16.4207    2.8773   -2.9656 C   0  0  0  0  0  0  0  0  0  0  0  0
  -14.7292    3.8686   -4.8151 C   0  0  0  0  0  0  0  0  0  0  0  0
  -14.0222   -0.0719   -2.5792 C   0  0  0  0  0  0  0  0  0  0  0  0
  -14.9382    4.1176   -0.0104 C   0  0  0  0  0  0  0  0  0  0  0  0
  -16.9543    3.4504   -4.0929 C   0  0  0  0  0  0  0  0  0  0  0  0
  -16.0963    3.9678   -5.0593 C   0  0  0  0  0  0  0  0  0  0  0  0
  -16.6639    4.5839   -6.2661 C   0  0  0  0  0  0  0  0  0  0  0  0
  1 12  1  0
  1  6  1  0
  1  4  1  0
  2 10  1  0
  2 11  1  0
  2  6  2  0
  3  7  1  0
  3  8  1  0
  4 18  1  0
  4 10  2  0
  5  9  1  0
  5  8  1  0
  5 11  2  0
  6 19  1  0
  7 14  2  0
  7  9  1  0
  8 15  2  0
 12 16  1  0
 12 13  2  0
 13 17  1  0
 16 20  2  0
 17 21  2  0
 20 21  1  0
 21 22  1  0
M  END
$$$$
134
     RDKit          3D

 25 28  0  0  1  0  0  0  0  0999 V2000
  -12.9766   -1.3021    0.7187 N   0  0  0  0  0  0  0  0  0  0  0  0
  -12.7942   -5.4340    0.8877 N   0  0  0  0  0  0  0  0  0  0  0  0
  -13.2702   -6.3604    1.7414 C   0  0  0  0  0  0  0  0  0  0  0  0
  -13.9469   -0.5567    0.0843 C   0  0  0  0  0  0  0  0  0  0  0  0
  -13.2777   -1.1978    2.1480 C   0  0  0  0  0  0  0  0  0  0  0  0
  -13.2794   -7.5243    1.0549 N   0  0  0  0  0  0  0  0  0  0  0  0
  -12.5177   -6.0019   -0.2993 C   0  0  0  0  0  0  0  0  0  0  0  0
  -12.5733   -4.1332    1.0038 N   0  0  0  0  0  0  0  0  0  0  0  0
  -12.8246   -7.2964   -0.1682 N   0  0  0  0  0  0  0  0  0  0  0  0
  -13.7275   -6.1273    3.1240 C   0  0  0  0  0  0  0  0  0  0  0  0
  -12.0950   -3.3819   -0.0175 C   0  0  0  0  0  0  0  0  0  0  0  0
  -14.8763    0.0280    1.0855 C   0  0  0  0  0  0  0  0  0  0  0  0
  -14.4556   -0.3736    2.3314 C   0  0  0  0  0  0  0  0  0  0  0  0
  -11.9074   -2.0018    0.2445 O   0  0  0  0  0  0  0  0  0  0  0  0
  -12.0180   -5.2913   -1.3847 C   0  0  0  0  0  0  0  0  0  0  0  0
  -11.7926   -3.9288   -1.2593 C   0  0  0  0  0  0  0  0  0  0  0  0
  -14.0424   -0.3969   -1.1864 O   0  0  0  0  0  0  0  0  0  0  0  0
  -12.5632   -1.7701    2.9974 O   0  0  0  0  0  0  0  0  0  0  0  0
  -12.8608   -6.6533    4.0883 F   0  0  0  0  0  0  0  0  0  0  0  0
  -14.9664   -6.7860    3.3557 F   0  0  0  0  0  0  0  0  0  0  0  0
  -13.9420   -4.7954    3.3742 F   0  0  0  0  0  0  0  0  0  0  0  0
  -15.1682    0.0236    3.4365 C   0  0  0  0  0  0  0  0  0  0  0  0
  -15.9695    0.8207    0.9138 C   0  0  0  0  0  0  0  0  0  0  0  0
  -16.6674    1.2175    2.0526 C   0  0  0  0  0  0  0  0  0  0  0  0
  -16.2800    0.8281    3.2899 C   0  0  0  0  0  0  0  0  0  0  0  0
  1 14  1  0
  1  5  1  0
  1  4  1  0
  2  7  1  0
  2  3  1  0
  2  8  1  0
  3 10  1  0
  3  6  2  0
  4 17  2  0
  4 12  1  0
  5 18  2  0
  5 13  1  0
  6  9  1  0
  7  9  2  0
  7 15  1  0
  8 11  2  0
 10 21  1  0
 10 20  1  0
 10 19  1  0
 11 16  1  0
 11 14  1  0
 12 13  2  0
 12 23  1  0
 13 22  1  0
 15 16  2  0
 22 25  2  0
 23 24  2  0
 24 25  1  0
M  END
$$$$
135
     RDKit          3D

 22 23  0  0  1  0  0  0  0  0999 V2000
  -14.7899   -0.1967    2.7370 C   0  0  0  0  0  0  0  0  0  0  0  0
  -15.5308    1.7561    4.0724 N   0  0  0  0  0  0  0  0  0  0  0  0
  -15.2221   -0.3994    5.1928 N   0  0  0  0  0  0  0  0  0  0  0  0
  -14.8338   -1.0104    3.9776 C   0  0  0  0  0  0  0  0  0  0  0  0
  -15.1461    1.2065    2.8027 C   0  0  0  0  0  0  0  0  0  0  0  0
  -15.5708    0.9725    5.2538 C   0  0  0  0  0  0  0  0  0  0  0  0
   -9.5089   -0.6693    0.1232 N   0  0  0  0  0  0  0  0  0  0  0  0
  -14.4425   -0.7386    1.6657 N   0  0  0  0  0  0  0  0  0  0  0  0
  -13.1100   -0.2262   -0.3183 C   0  0  0  0  0  0  0  0  0  0  0  0
  -10.7290   -0.4421   -0.5266 C   0  0  0  0  0  0  0  0  0  0  0  0
  -11.8939   -0.4411    0.2610 C   0  0  0  0  0  0  0  0  0  0  0  0
  -14.3336   -0.1989    0.4242 N   0  0  0  0  0  0  0  0  0  0  0  0
   -9.4821   -0.8818    1.4787 O   0  0  0  0  0  0  0  0  0  0  0  0
   -8.4176   -0.6889   -0.4794 O   0  0  0  0  0  0  0  0  0  0  0  0
  -14.5281   -2.2419    3.9617 O   0  0  0  0  0  0  0  0  0  0  0  0
  -15.1387    1.9783    1.8116 O   0  0  0  0  0  0  0  0  0  0  0  0
  -13.1525   -0.0118   -1.6967 C   0  0  0  0  0  0  0  0  0  0  0  0
  -15.9167    1.4828    6.3746 O   0  0  0  0  0  0  0  0  0  0  0  0
  -10.7694   -0.2316   -1.8823 C   0  0  0  0  0  0  0  0  0  0  0  0
  -12.0026   -0.0145   -2.4648 C   0  0  0  0  0  0  0  0  0  0  0  0
  -14.4076    0.1999   -2.2285 O   0  0  0  0  0  0  0  0  0  0  0  0
  -14.9553    1.4309   -2.5871 C   0  0  0  0  0  0  0  0  0  0  0  0
  1  8  2  3
  1  5  1  0
  1  4  1  0
  2  6  1  0
  2  5  1  0
  3  6  1  0
  3  4  1  0
  4 15  2  0
  5 16  2  0
  6 18  2  0
  7 14  1  0
  7 13  2  0
  7 10  1  0
  8 12  1  0
  9 17  1  0
  9 11  2  0
  9 12  1  0
 10 19  2  0
 10 11  1  0
 17 21  1  0
 17 20  2  0
 19 20  1  0
 21 22  1  0
M  CHG  2   7   1  14  -1
M  END
$$$$
136
     RDKit          3D

 22 23  0  0  1  0  0  0  0  0999 V2000
  -15.3155   -0.5060    5.3336 N   0  0  0  0  0  0  0  0  0  0  0  0
  -15.6012    0.8365    5.6209 C   0  0  0  0  0  0  0  0  0  0  0  0
  -14.4937    0.3755    3.2450 C   0  0  0  0  0  0  0  0  0  0  0  0
  -14.7378   -0.7740    4.1015 C   0  0  0  0  0  0  0  0  0  0  0  0
  -15.4362    1.6963    4.0668 S   0  0  0  0  0  0  0  0  0  0  0  0
  -13.7726    0.4888    2.1577 C   0  0  0  0  0  0  0  0  0  0  0  0
  -14.6841    3.3597   -0.0945 C   0  0  0  0  0  0  0  0  0  0  0  0
  -13.5969    4.1977    0.1561 C   0  0  0  0  0  0  0  0  0  0  0  0
  -13.6865    1.7685    1.4652 C   0  0  0  0  0  0  0  0  0  0  0  0
  -15.9058    1.3664    6.6925 O   0  0  0  0  0  0  0  0  0  0  0  0
  -14.4111   -1.9416    3.6749 O   0  0  0  0  0  0  0  0  0  0  0  0
  -14.6921    2.1647    0.5743 C   0  0  0  0  0  0  0  0  0  0  0  0
  -13.5596    5.4174   -0.5042 O   0  0  0  0  0  0  0  0  0  0  0  0
  -12.5955    3.8322    1.0275 C   0  0  0  0  0  0  0  0  0  0  0  0
  -12.6408    2.6001    1.6913 C   0  0  0  0  0  0  0  0  0  0  0  0
  -13.8401    6.5876    0.2245 C   0  0  0  0  0  0  0  0  0  0  0  0
  -15.6539    3.7621   -0.9689 O   0  0  0  0  0  0  0  0  0  0  0  0
  -14.9812    7.3594   -0.4154 C   0  0  0  0  0  0  0  0  0  0  0  0
  -15.7040    3.6387   -2.3482 C   0  0  0  0  0  0  0  0  0  0  0  0
  -16.2931    6.7381    0.0111 C   0  0  0  0  0  0  0  0  0  0  0  0
  -14.8627    7.2194   -1.9185 C   0  0  0  0  0  0  0  0  0  0  0  0
  -17.0476    3.3546   -2.9333 C   0  0  0  0  0  0  0  0  0  0  0  0
  1  4  1  0
  1  2  1  0
  2 10  2  0
  2  5  1  0
  3  5  1  0
  3  6  2  0
  3  4  1  0
  4 11  2  0
  6  9  1  0
  7  8  2  0
  7 17  1  0
  7 12  1  0
  8 13  1  0
  8 14  1  0
  9 15  1  0
  9 12  2  0
 13 16  1  0
 14 15  2  0
 16 18  1  0
 17 19  1  0
 18 21  1  0
 18 20  1  0
 19 22  1  0
M  END
$$$$
137
     RDKit          3D

 20 21  0  0  1  0  0  0  0  0999 V2000
  -15.2602   -0.0506    2.7230 C   0  0  0  0  0  0  0  0  0  0  0  0
  -16.2533    1.4787    4.4391 N   0  0  0  0  0  0  0  0  0  0  0  0
  -14.8250   -0.3900    5.2031 N   0  0  0  0  0  0  0  0  0  0  0  0
  -14.6510   -0.7642    3.8628 C   0  0  0  0  0  0  0  0  0  0  0  0
  -16.0839    1.1053    3.0520 C   0  0  0  0  0  0  0  0  0  0  0  0
  -15.6341    0.7424    5.4902 C   0  0  0  0  0  0  0  0  0  0  0  0
  -15.0854    1.2665   -1.7751 C   0  0  0  0  0  0  0  0  0  0  0  0
  -14.4371    1.4314   -3.0619 C   0  0  0  0  0  0  0  0  0  0  0  0
  -15.0400   -0.4736    1.5025 C   0  0  0  0  0  0  0  0  0  0  0  0
  -16.6408    1.7677    2.1399 O   0  0  0  0  0  0  0  0  0  0  0  0
  -13.9320   -1.7696    3.6002 O   0  0  0  0  0  0  0  0  0  0  0  0
  -15.8409    1.1485    6.6796 O   0  0  0  0  0  0  0  0  0  0  0  0
  -15.5837    0.1565    0.3734 N   0  0  0  0  0  0  0  0  0  0  0  0
  -14.8883    0.2027   -0.8691 N   0  0  0  0  0  0  0  0  0  0  0  0
  -15.9155    2.1601   -1.4028 O   0  0  0  0  0  0  0  0  0  0  0  0
  -14.0034    2.5356   -5.1236 N   0  0  0  0  0  0  0  0  0  0  0  0
  -14.6492    2.4734   -3.9340 C   0  0  0  0  0  0  0  0  0  0  0  0
  -13.5216    0.4632   -3.4942 C   0  0  0  0  0  0  0  0  0  0  0  0
  -13.1243    1.6160   -5.5506 C   0  0  0  0  0  0  0  0  0  0  0  0
  -12.8770    0.5496   -4.7122 C   0  0  0  0  0  0  0  0  0  0  0  0
  1  9  2  3
  1  5  1  0
  1  4  1  0
  2  6  1  0
  2  5  1  0
  3  6  1  0
  3  4  1  0
  4 11  2  0
  5 10  2  0
  6 12  2  0
  7 15  2  0
  7  8  1  0
  7 14  1  0
  8 18  1  0
  8 17  2  0
  9 13  1  0
 13 14  1  0
 16 19  2  0
 16 17  1  0
 18 20  2  0
 19 20  1  0
M  END
$$$$
138
     RDKit          3D

 21 23  0  0  1  0  0  0  0  0999 V2000
  -11.3714   -1.9877   -0.5061 S   0  0  0  0  0  0  0  0  0  0  0  0
  -15.7919   -0.6050    4.0093 N   0  0  0  0  0  0  0  0  0  0  0  0
  -14.0178   -0.8052    2.3020 C   0  0  0  0  0  0  0  0  0  0  0  0
  -15.0718   -1.4222    3.0987 C   0  0  0  0  0  0  0  0  0  0  0  0
  -15.4681    0.7693    4.1149 C   0  0  0  0  0  0  0  0  0  0  0  0
  -12.2870   -1.0380    0.6254 C   0  0  0  0  0  0  0  0  0  0  0  0
  -13.7026    0.5502    2.4100 C   0  0  0  0  0  0  0  0  0  0  0  0
  -13.2930   -1.5629    1.4047 C   0  0  0  0  0  0  0  0  0  0  0  0
  -14.4129    1.3518    3.3070 C   0  0  0  0  0  0  0  0  0  0  0  0
  -12.7018    1.1144    1.6471 C   0  0  0  0  0  0  0  0  0  0  0  0
  -12.0045    0.3021    0.7591 C   0  0  0  0  0  0  0  0  0  0  0  0
  -11.6496   -1.5279   -2.1348 N   0  0  0  0  0  0  0  0  0  0  0  0
   -9.9073   -1.9031   -0.1748 O   0  0  0  0  0  0  0  0  0  0  0  0
  -11.7333   -3.4640   -0.4016 O   0  0  0  0  0  0  0  0  0  0  0  0
  -15.3696   -2.6407    3.0150 O   0  0  0  0  0  0  0  0  0  0  0  0
  -16.0984    1.4924    4.9143 O   0  0  0  0  0  0  0  0  0  0  0  0
  -12.3815    2.4521    1.7452 C   0  0  0  0  0  0  0  0  0  0  0  0
  -14.0661    2.6865    3.3794 C   0  0  0  0  0  0  0  0  0  0  0  0
  -13.0699    3.2629    2.6245 C   0  0  0  0  0  0  0  0  0  0  0  0
  -11.2015   -0.2109   -2.4526 C   0  0  0  0  0  0  0  0  0  0  0  0
  -12.9514   -1.8616   -2.6108 C   0  0  0  0  0  0  0  0  0  0  0  0
  1 14  2  0
  1 13  2  0
  1 12  1  0
  1  6  1  0
  2  5  1  0
  2  4  1  0
  3  7  2  0
  3  4  1  0
  3  8  1  0
  4 15  2  0
  5  9  1  0
  5 16  2  0
  6 11  1  0
  6  8  2  0
  7 10  1  0
  7  9  1  0
  9 18  2  0
 10 17  1  0
 10 11  2  0
 12 21  1  0
 12 20  1  0
 17 19  2  0
 18 19  1  0
M  END
$$$$
139
     RDKit          3D

 19 21  0  0  1  0  0  0  0  0999 V2000
  -14.5688    1.1576    2.1102 C   0  0  0  0  0  0  0  0  0  0  0  0
  -15.9804    0.9745    1.8105 C   0  0  0  0  0  0  0  0  0  0  0  0
  -16.7077    1.1942    3.0379 N   0  0  0  0  0  0  0  0  0  0  0  0
  -15.8160    1.2615    4.1166 C   0  0  0  0  0  0  0  0  0  0  0  0
  -14.5244    1.0836    3.5663 N   0  0  0  0  0  0  0  0  0  0  0  0
  -13.7211    0.0361    1.6266 C   0  0  0  0  0  0  0  0  0  0  0  0
  -13.9744    2.4400    1.7202 C   0  0  0  0  0  0  0  0  0  0  0  0
  -16.6197    0.6839    0.7624 O   0  0  0  0  0  0  0  0  0  0  0  0
  -16.1421    1.4458    5.3252 O   0  0  0  0  0  0  0  0  0  0  0  0
  -13.9321   -1.1953    2.1134 N   0  0  0  0  0  0  0  0  0  0  0  0
  -13.2075   -2.2613    1.7232 C   0  0  0  0  0  0  0  0  0  0  0  0
  -12.7236    0.2035    0.6945 C   0  0  0  0  0  0  0  0  0  0  0  0
  -12.9221    2.9077    2.5146 C   0  0  0  0  0  0  0  0  0  0  0  0
  -14.3910    3.1665    0.6553 C   0  0  0  0  0  0  0  0  0  0  0  0
  -12.1915   -2.1407    0.7859 C   0  0  0  0  0  0  0  0  0  0  0  0
  -12.2963    4.1015    2.2332 C   0  0  0  0  0  0  0  0  0  0  0  0
  -13.7780    4.3805    0.3429 C   0  0  0  0  0  0  0  0  0  0  0  0
  -11.9688   -0.8576    0.2765 C   0  0  0  0  0  0  0  0  0  0  0  0
  -12.7398    4.8200    1.1447 C   0  0  0  0  0  0  0  0  0  0  0  0
  1  7  1  0
  1  6  1  0
  1  5  1  0
  1  2  1  0
  2  8  2  0
  2  3  1  0
  3  4  1  0
  4  9  2  0
  4  5  1  0
  6 12  1  0
  6 10  2  0
  7 14  1  0
  7 13  2  0
 10 11  1  0
 11 15  2  0
 12 18  2  0
 13 16  1  0
 14 17  2  0
 15 18  1  0
 16 19  2  0
 17 19  1  0
M  END
$$$$
140
     RDKit          3D

 20 21  0  0  1  0  0  0  0  0999 V2000
  -15.2368   -0.0542    2.5792 C   0  0  0  0  0  0  0  0  0  0  0  0
  -14.8385   -0.3883    5.0505 N   0  0  0  0  0  0  0  0  0  0  0  0
  -16.2842    1.4173    4.2456 N   0  0  0  0  0  0  0  0  0  0  0  0
  -16.0997    1.0805    2.8836 C   0  0  0  0  0  0  0  0  0  0  0  0
  -14.6146   -0.7764    3.6813 C   0  0  0  0  0  0  0  0  0  0  0  0
  -15.6831    0.7209    5.3286 C   0  0  0  0  0  0  0  0  0  0  0  0
  -15.0425   -0.3970    1.3104 C   0  0  0  0  0  0  0  0  0  0  0  0
  -15.6561    0.3182    0.2635 N   0  0  0  0  0  0  0  0  0  0  0  0
  -13.8737   -1.7528    3.3904 O   0  0  0  0  0  0  0  0  0  0  0  0
  -16.6430    1.7125    1.9409 O   0  0  0  0  0  0  0  0  0  0  0  0
  -15.9142    1.1047    6.5105 O   0  0  0  0  0  0  0  0  0  0  0  0
  -13.1980    1.6281   -2.8934 C   0  0  0  0  0  0  0  0  0  0  0  0
  -13.6072    0.3155   -2.8408 C   0  0  0  0  0  0  0  0  0  0  0  0
  -13.5954    2.5063   -1.9120 C   0  0  0  0  0  0  0  0  0  0  0  0
  -14.8185    0.8045   -0.7949 C   0  0  0  0  0  0  0  0  0  0  0  0
  -12.3275    2.0742   -4.0190 C   0  0  0  0  0  0  0  0  0  0  0  0
  -14.4079    2.1126   -0.8517 C   0  0  0  0  0  0  0  0  0  0  0  0
  -14.4125   -0.0675   -1.7867 C   0  0  0  0  0  0  0  0  0  0  0  0
  -11.0715    1.2577   -4.0355 C   0  0  0  0  0  0  0  0  0  0  0  0
  -13.1084    1.9019   -5.3080 C   0  0  0  0  0  0  0  0  0  0  0  0
  1  7  2  3
  1  5  1  0
  1  4  1  0
  2  6  1  0
  2  5  1  0
  3  6  1  0
  3  4  1  0
  4 10  2  0
  5  9  2  0
  6 11  2  0
  7  8  1  0
  8 15  1  0
 12 14  2  0
 12 16  1  0
 12 13  1  0
 13 18  2  0
 14 17  1  0
 15 18  1  0
 15 17  2  0
 16 20  1  0
 16 19  1  0
M  END
$$$$
141
     RDKit          3D

 22 23  0  0  1  0  0  0  0  0999 V2000
  -13.8873    0.7700    2.3335 C   0  0  0  0  0  0  0  0  0  0  0  0
  -15.8598    0.2117    3.7013 N   0  0  0  0  0  0  0  0  0  0  0  0
  -14.7936    2.4241    4.0358 N   0  0  0  0  0  0  0  0  0  0  0  0
  -13.8557    2.0759    3.0402 C   0  0  0  0  0  0  0  0  0  0  0  0
  -14.9190   -0.1634    2.6872 C   0  0  0  0  0  0  0  0  0  0  0  0
  -15.7955    1.4696    4.3540 C   0  0  0  0  0  0  0  0  0  0  0  0
  -13.0153    0.5261    1.3971 C   0  0  0  0  0  0  0  0  0  0  0  0
  -13.0847   -1.9704   -1.4258 C   0  0  0  0  0  0  0  0  0  0  0  0
  -12.9469    2.9043    2.7306 O   0  0  0  0  0  0  0  0  0  0  0  0
  -15.0753   -1.2914    2.1799 O   0  0  0  0  0  0  0  0  0  0  0  0
  -11.8624   -6.3937   -0.6430 C   0  0  0  0  0  0  0  0  0  0  0  0
  -12.8923   -0.6760    0.6185 C   0  0  0  0  0  0  0  0  0  0  0  0
  -12.5314   -3.0949   -0.8366 C   0  0  0  0  0  0  0  0  0  0  0  0
  -16.6334    1.7900    5.2495 O   0  0  0  0  0  0  0  0  0  0  0  0
  -13.2541   -0.8063   -0.7094 C   0  0  0  0  0  0  0  0  0  0  0  0
  -12.3826   -4.2305   -1.5890 O   0  0  0  0  0  0  0  0  0  0  0  0
  -11.9734   -7.5318   -1.1090 O   0  0  0  0  0  0  0  0  0  0  0  0
  -12.1680   -2.9785    0.4882 C   0  0  0  0  0  0  0  0  0  0  0  0
  -11.4323   -5.2338   -1.4287 C   0  0  0  0  0  0  0  0  0  0  0  0
  -13.5692   -2.0542   -3.1076 Cl  0  0  0  0  0  0  0  0  0  0  0  0
  -12.3335   -1.8214    1.2073 C   0  0  0  0  0  0  0  0  0  0  0  0
  -12.1598   -6.1880    0.7040 O   0  0  0  0  0  0  0  0  0  0  0  0
  1  7  2  3
  1  5  1  0
  1  4  1  0
  2  6  1  0
  2  5  1  0
  3  6  1  0
  3  4  1  0
  4  9  2  0
  5 10  2  0
  6 14  2  0
  7 12  1  0
  8 13  2  0
  8 20  1  0
  8 15  1  0
 11 22  1  0
 11 17  2  0
 11 19  1  0
 12 21  1  0
 12 15  2  0
 13 16  1  0
 13 18  1  0
 16 19  1  0
 18 21  2  0
M  END
$$$$
142
     RDKit          3D

 21 22  0  0  1  0  0  0  0  0999 V2000
  -14.8011   -0.5869    4.6031 N   0  0  0  0  0  0  0  0  0  0  0  0
  -15.6186    0.5261    4.8795 C   0  0  0  0  0  0  0  0  0  0  0  0
  -15.7391    4.5977   -0.0011 C   0  0  0  0  0  0  0  0  0  0  0  0
  -14.9511   -1.1024    3.3051 C   0  0  0  0  0  0  0  0  0  0  0  0
  -16.1435    1.1410    3.2950 S   0  0  0  0  0  0  0  0  0  0  0  0
  -15.1743   -0.0541    2.2779 C   0  0  0  0  0  0  0  0  0  0  0  0
  -14.5996    4.1417    0.6324 C   0  0  0  0  0  0  0  0  0  0  0  0
  -13.8532    0.5891    1.9616 C   0  0  0  0  0  0  0  0  0  0  0  0
  -13.9785    2.0925    1.9810 C   0  0  0  0  0  0  0  0  0  0  0  0
  -16.8435    3.7652   -0.4415 C   0  0  0  0  0  0  0  0  0  0  0  0
  -14.4268    2.7455    0.8067 N   0  0  0  0  0  0  0  0  0  0  0  0
  -15.8599    5.9909   -0.2092 C   0  0  0  0  0  0  0  0  0  0  0  0
  -15.9170    0.9884    5.9789 O   0  0  0  0  0  0  0  0  0  0  0  0
  -14.9066   -2.3437    2.9971 O   0  0  0  0  0  0  0  0  0  0  0  0
  -17.0126    2.6088    0.1170 O   0  0  0  0  0  0  0  0  0  0  0  0
  -13.6874    2.7160    3.0189 O   0  0  0  0  0  0  0  0  0  0  0  0
  -13.6197    5.0484    1.0427 C   0  0  0  0  0  0  0  0  0  0  0  0
  -14.8780    6.8509    0.2069 C   0  0  0  0  0  0  0  0  0  0  0  0
  -17.7512    4.0583   -1.4007 O   0  0  0  0  0  0  0  0  0  0  0  0
  -13.7479    6.4122    0.8349 C   0  0  0  0  0  0  0  0  0  0  0  0
  -14.9900    8.2294    0.0051 O   0  0  0  0  0  0  0  0  0  0  0  0
  1  4  1  0
  1  2  1  0
  2 13  2  0
  2  5  1  0
  3 12  2  0
  3 10  1  0
  3  7  1  0
  4 14  2  0
  4  6  1  0
  5  6  1  0
  6  8  1  0
  7 17  2  0
  7 11  1  0
  8  9  1  0
  9 16  2  0
  9 11  1  0
 10 19  1  0
 10 15  2  0
 12 18  1  0
 17 20  1  0
 18 21  1  0
 18 20  2  0
M  END
$$$$
143
     RDKit          3D

 21 22  0  0  1  0  0  0  0  0999 V2000
  -15.0055   -0.5815    5.2229 N   0  0  0  0  0  0  0  0  0  0  0  0
  -15.5518    0.6615    5.6084 C   0  0  0  0  0  0  0  0  0  0  0  0
  -14.9495    0.3816    3.0444 C   0  0  0  0  0  0  0  0  0  0  0  0
  -14.6819   -0.7561    3.8947 C   0  0  0  0  0  0  0  0  0  0  0  0
  -15.9419    1.4767    4.0359 S   0  0  0  0  0  0  0  0  0  0  0  0
  -14.5614    0.5880    1.8291 C   0  0  0  0  0  0  0  0  0  0  0  0
  -14.8337    4.3657   -0.2050 C   0  0  0  0  0  0  0  0  0  0  0  0
  -15.6032    3.2791   -0.5882 C   0  0  0  0  0  0  0  0  0  0  0  0
  -14.6315    1.8936    1.1435 C   0  0  0  0  0  0  0  0  0  0  0  0
  -14.9807    5.5413   -0.9041 O   0  0  0  0  0  0  0  0  0  0  0  0
  -15.7477    1.1462    6.7455 O   0  0  0  0  0  0  0  0  0  0  0  0
  -14.1794   -1.8292    3.4059 O   0  0  0  0  0  0  0  0  0  0  0  0
  -15.5026    2.0701    0.0737 C   0  0  0  0  0  0  0  0  0  0  0  0
  -13.9845    4.1545    0.8551 C   0  0  0  0  0  0  0  0  0  0  0  0
  -13.8624    2.9632    1.5331 C   0  0  0  0  0  0  0  0  0  0  0  0
  -16.4934    3.3771   -1.6465 O   0  0  0  0  0  0  0  0  0  0  0  0
  -14.0215    6.1857   -1.6799 C   0  0  0  0  0  0  0  0  0  0  0  0
  -16.2675    2.7847   -2.8920 C   0  0  0  0  0  0  0  0  0  0  0  0
  -13.2932    7.2848   -0.9241 C   0  0  0  0  0  0  0  0  0  0  0  0
  -14.7083    6.7971   -2.8839 C   0  0  0  0  0  0  0  0  0  0  0  0
  -16.6664    3.7770   -3.9941 C   0  0  0  0  0  0  0  0  0  0  0  0
  1  4  1  0
  1  2  1  0
  2 11  2  0
  2  5  1  0
  3  5  1  0
  3  6  2  0
  3  4  1  0
  4 12  2  0
  6  9  1  0
  7  8  2  0
  7 10  1  0
  7 14  1  0
  8 16  1  0
  8 13  1  0
  9 15  1  0
  9 13  2  0
 10 17  1  0
 14 15  2  0
 16 18  1  0
 17 20  1  0
 17 19  1  0
 18 21  1  0
M  END
$$$$
144
     RDKit          3D

 18 19  0  0  1  0  0  0  0  0999 V2000
  -12.4655   -5.2520    0.5720 N   0  0  0  0  0  0  0  0  0  0  0  0
  -12.4821   -4.0023   -0.1051 C   0  0  0  0  0  0  0  0  0  0  0  0
  -12.5310   -6.2684   -0.4177 C   0  0  0  0  0  0  0  0  0  0  0  0
  -12.3995   -5.4377    1.9107 O   0  0  0  0  0  0  0  0  0  0  0  0
  -12.5603   -4.2956   -1.5434 C   0  0  0  0  0  0  0  0  0  0  0  0
  -12.5908   -5.6441   -1.7559 C   0  0  0  0  0  0  0  0  0  0  0  0
  -13.5718   -6.0578    2.3976 C   0  0  0  0  0  0  0  0  0  0  0  0
  -14.5612   -4.9968    2.7097 C   0  0  0  0  0  0  0  0  0  0  0  0
  -12.5418   -7.5172   -0.2719 O   0  0  0  0  0  0  0  0  0  0  0  0
  -12.4391   -2.8548    0.4078 O   0  0  0  0  0  0  0  0  0  0  0  0
  -15.7867   -5.2852    2.6364 O   0  0  0  0  0  0  0  0  0  0  0  0
  -14.2177   -3.7064    3.0774 O   0  0  0  0  0  0  0  0  0  0  0  0
  -12.6638   -6.1740   -3.0285 C   0  0  0  0  0  0  0  0  0  0  0  0
  -12.6043   -3.4430   -2.6426 C   0  0  0  0  0  0  0  0  0  0  0  0
  -13.1929   -6.7715    3.6606 C   0  0  0  0  0  0  0  0  0  0  0  0
  -15.1654   -2.6997    3.3737 C   0  0  0  0  0  0  0  0  0  0  0  0
  -12.6770   -3.9476   -3.9147 C   0  0  0  0  0  0  0  0  0  0  0  0
  -12.7060   -5.3102   -4.0920 C   0  0  0  0  0  0  0  0  0  0  0  0
  1  4  1  0
  1  3  1  0
  1  2  1  0
  2 10  2  0
  2  5  1  0
  3  9  2  0
  3  6  1  0
  4  7  1  0
  5  6  2  0
  5 14  1  0
  6 13  1  0
  7 15  1  0
  7  8  1  0
  8 12  1  0
  8 11  2  0
 12 16  1  0
 13 18  2  0
 14 17  2  0
 17 18  1  0
M  END
$$$$
145
     RDKit          3D

 19 20  0  0  1  0  0  0  0  0999 V2000
  -15.0578   -0.1096    2.5068 C   0  0  0  0  0  0  0  0  0  0  0  0
  -16.0201    1.5062    4.1495 N   0  0  0  0  0  0  0  0  0  0  0  0
  -14.9675   -0.5210    4.9972 N   0  0  0  0  0  0  0  0  0  0  0  0
  -15.7506    1.1415    2.7945 C   0  0  0  0  0  0  0  0  0  0  0  0
  -14.6761   -0.9274    3.6558 C   0  0  0  0  0  0  0  0  0  0  0  0
  -15.6426    0.7002    5.2563 C   0  0  0  0  0  0  0  0  0  0  0  0
  -14.7693   -0.5290    1.3527 N   0  0  0  0  0  0  0  0  0  0  0  0
  -14.1318    0.1033   -0.9602 C   0  0  0  0  0  0  0  0  0  0  0  0
  -15.0301    0.0721    0.1389 N   0  0  0  0  0  0  0  0  0  0  0  0
  -14.4313    0.7484   -2.2402 C   0  0  0  0  0  0  0  0  0  0  0  0
  -14.0683   -2.0337    3.4904 O   0  0  0  0  0  0  0  0  0  0  0  0
  -16.0850    1.8540    1.8302 O   0  0  0  0  0  0  0  0  0  0  0  0
  -15.9153    1.0887    6.4277 O   0  0  0  0  0  0  0  0  0  0  0  0
  -15.5409    1.5125   -2.3454 N   0  0  0  0  0  0  0  0  0  0  0  0
  -13.0213   -0.4705   -0.7803 O   0  0  0  0  0  0  0  0  0  0  0  0
  -15.9060    2.1412   -3.4566 C   0  0  0  0  0  0  0  0  0  0  0  0
  -13.6540    0.6314   -3.3593 C   0  0  0  0  0  0  0  0  0  0  0  0
  -15.1400    2.0442   -4.6115 C   0  0  0  0  0  0  0  0  0  0  0  0
  -14.0099    1.2795   -4.5427 C   0  0  0  0  0  0  0  0  0  0  0  0
  1  7  2  3
  1  5  1  0
  1  4  1  0
  2  6  1  0
  2  4  1  0
  3  6  1  0
  3  5  1  0
  4 12  2  0
  5 11  2  0
  6 13  2  0
  7  9  1  0
  8 15  2  0
  8 10  1  0
  8  9  1  0
 10 17  1  0
 10 14  2  0
 14 16  1  0
 16 18  2  0
 17 19  2  0
 18 19  1  0
M  END
$$$$
146
     RDKit          3D

 18 19  0  0  1  0  0  0  0  0999 V2000
  -12.7171   -2.6175   -1.7649 C   0  0  0  0  0  0  0  0  0  0  0  0
  -12.3175   -3.3221   -0.7195 C   0  0  0  0  0  0  0  0  0  0  0  0
  -12.3946   -2.8042    0.4971 C   0  0  0  0  0  0  0  0  0  0  0  0
  -12.8680   -1.5786    0.7038 C   0  0  0  0  0  0  0  0  0  0  0  0
  -13.2654   -0.8864   -0.3598 C   0  0  0  0  0  0  0  0  0  0  0  0
  -13.1920   -1.3968   -1.5802 C   0  0  0  0  0  0  0  0  0  0  0  0
  -12.6134   -3.3367   -3.4841 Br  0  0  0  0  0  0  0  0  0  0  0  0
  -12.9300   -1.0862    1.9561 C   0  0  0  0  0  0  0  0  0  0  0  0
  -14.1607   -0.8104    2.4465 N   0  0  0  0  0  0  0  0  0  0  0  0
  -14.3647   -0.2997    3.6646 N   0  0  0  0  0  0  0  0  0  0  0  0
  -15.0907    1.0012    3.5782 C   0  0  0  0  0  0  0  0  0  0  0  0
  -11.9785   -0.8744    2.6432 O   0  0  0  0  0  0  0  0  0  0  0  0
  -14.3011    2.0758    2.8899 C   0  0  0  0  0  0  0  0  0  0  0  0
  -14.7802    2.3023    1.6489 N   0  0  0  0  0  0  0  0  0  0  0  0
  -15.9144    1.6059    1.4327 C   0  0  0  0  0  0  0  0  0  0  0  0
  -16.3110    0.8561    2.6743 C   0  0  0  0  0  0  0  0  0  0  0  0
  -16.4736    1.5781    0.3814 O   0  0  0  0  0  0  0  0  0  0  0  0
  -13.3794    2.6623    3.3580 O   0  0  0  0  0  0  0  0  0  0  0  0
  1  7  1  0
  1  6  2  0
  1  2  1  0
  2  3  2  0
  3  4  1  0
  4  8  1  0
  4  5  2  0
  5  6  1  0
  8 12  2  0
  8  9  1  0
  9 10  1  0
 10 11  1  0
 11 16  1  0
 11 13  1  0
 13 18  2  0
 13 14  1  0
 14 15  1  0
 15 17  2  0
 15 16  1  0
M  CHG  2  10   1  14  -1
M  END
$$$$
147
     RDKit          3D

 24 26  0  0  1  0  0  0  0  0999 V2000
  -14.7281    0.1277    2.7543 C   0  0  0  0  0  0  0  0  0  0  0  0
  -13.4281    1.7904   -1.2408 N   0  0  0  0  0  0  0  0  0  0  0  0
  -14.1652    0.4359    0.3629 C   0  0  0  0  0  0  0  0  0  0  0  0
  -15.5278    1.8257    4.3679 N   0  0  0  0  0  0  0  0  0  0  0  0
  -15.1471   -0.4118    5.1831 N   0  0  0  0  0  0  0  0  0  0  0  0
  -15.1395    1.4788    3.0511 C   0  0  0  0  0  0  0  0  0  0  0  0
  -14.7481   -0.8140    3.8836 C   0  0  0  0  0  0  0  0  0  0  0  0
  -14.3197   -0.2923    1.5969 C   0  0  0  0  0  0  0  0  0  0  0  0
  -15.5484    0.9214    5.4623 C   0  0  0  0  0  0  0  0  0  0  0  0
  -14.6015    1.2787   -1.6820 C   0  0  0  0  0  0  0  0  0  0  0  0
  -13.1587    1.2806    0.0000 C   0  0  0  0  0  0  0  0  0  0  0  0
  -15.0723    0.4356   -0.6986 C   0  0  0  0  0  0  0  0  0  0  0  0
  -12.6282    2.7064   -1.9711 C   0  0  0  0  0  0  0  0  0  0  0  0
  -12.8170    4.0577   -1.8173 C   0  0  0  0  0  0  0  0  0  0  0  0
  -14.4121   -2.0184    3.7476 O   0  0  0  0  0  0  0  0  0  0  0  0
  -15.1691    2.3624    2.1748 O   0  0  0  0  0  0  0  0  0  0  0  0
  -15.9004    1.2872    6.6000 O   0  0  0  0  0  0  0  0  0  0  0  0
  -12.0515    4.9389   -2.5164 C   0  0  0  0  0  0  0  0  0  0  0  0
  -15.2933    1.5424   -2.9704 C   0  0  0  0  0  0  0  0  0  0  0  0
  -11.9346    1.6190    0.7177 C   0  0  0  0  0  0  0  0  0  0  0  0
  -11.6704    2.2471   -2.8272 C   0  0  0  0  0  0  0  0  0  0  0  0
  -12.2800    6.6829   -2.3316 Cl  0  0  0  0  0  0  0  0  0  0  0  0
  -10.8814    3.1257   -3.5474 C   0  0  0  0  0  0  0  0  0  0  0  0
  -11.0742    4.4841   -3.3900 C   0  0  0  0  0  0  0  0  0  0  0  0
  1  8  2  3
  1  7  1  0
  1  6  1  0
  2 10  1  0
  2 13  1  0
  2 11  1  0
  3 12  1  0
  3 11  2  0
  3  8  1  0
  4  9  1  0
  4  6  1  0
  5  9  1  0
  5  7  1  0
  6 16  2  0
  7 15  2  0
  9 17  2  0
 10 19  1  0
 10 12  2  0
 11 20  1  0
 13 21  1  0
 13 14  2  0
 14 18  1  0
 18 24  2  0
 18 22  1  0
 21 23  2  0
 23 24  1  0
M  END
$$$$
148
     RDKit          3D

 22 24  0  0  1  0  0  0  0  0999 V2000
  -14.6756    2.7774   -0.9782 N   0  0  0  0  0  0  0  0  0  0  0  0
  -14.2304    1.4374    0.7511 C   0  0  0  0  0  0  0  0  0  0  0  0
  -15.1721   -0.3133    5.1130 N   0  0  0  0  0  0  0  0  0  0  0  0
  -14.1837    3.5703   -0.0059 C   0  0  0  0  0  0  0  0  0  0  0  0
  -14.6029    0.3382    2.8987 C   0  0  0  0  0  0  0  0  0  0  0  0
  -14.7078    1.4835   -0.5330 C   0  0  0  0  0  0  0  0  0  0  0  0
  -15.6587    0.9945    4.8724 C   0  0  0  0  0  0  0  0  0  0  0  0
  -14.5195   -0.7296    3.9053 C   0  0  0  0  0  0  0  0  0  0  0  0
  -15.3166    1.3892    3.5398 N   0  0  0  0  0  0  0  0  0  0  0  0
  -13.9023    2.7555    1.0730 C   0  0  0  0  0  0  0  0  0  0  0  0
  -14.0919    0.3376    1.6780 C   0  0  0  0  0  0  0  0  0  0  0  0
  -15.0918    3.2540   -2.2503 C   0  0  0  0  0  0  0  0  0  0  0  0
  -16.2880    1.6620    5.7324 O   0  0  0  0  0  0  0  0  0  0  0  0
  -13.9560   -1.8385    3.7203 O   0  0  0  0  0  0  0  0  0  0  0  0
  -14.1900    3.5010   -3.2606 C   0  0  0  0  0  0  0  0  0  0  0  0
  -16.4468    3.4883   -2.5125 C   0  0  0  0  0  0  0  0  0  0  0  0
  -13.9961    5.0545   -0.1219 C   0  0  0  0  0  0  0  0  0  0  0  0
  -15.1648    0.3541   -1.3781 C   0  0  0  0  0  0  0  0  0  0  0  0
  -14.6714    3.9679   -4.4822 C   0  0  0  0  0  0  0  0  0  0  0  0
  -16.9021    3.9452   -3.7118 C   0  0  0  0  0  0  0  0  0  0  0  0
  -16.0069    4.1956   -4.7295 C   0  0  0  0  0  0  0  0  0  0  0  0
  -16.4497    4.6974   -6.0596 C   0  0  0  0  0  0  0  0  0  0  0  0
  1 12  1  0
  1  6  1  0
  1  4  1  0
  2 10  1  0
  2 11  1  0
  2  6  2  0
  3  7  1  0
  3  8  1  0
  4 17  1  0
  4 10  2  0
  5  9  1  0
  5  8  1  0
  5 11  2  0
  6 18  1  0
  7 13  2  0
  7  9  1  0
  8 14  2  0
 12 16  1  0
 12 15  2  0
 15 19  1  0
 16 20  2  0
 19 21  2  0
 20 21  1  0
 21 22  1  0
M  END
$$$$
149
     RDKit          3D

 18 19  0  0  1  0  0  0  0  0999 V2000
  -15.2960   -0.3436    2.4348 C   0  0  0  0  0  0  0  0  0  0  0  0
  -13.9163    1.6252    2.4822 C   0  0  0  0  0  0  0  0  0  0  0  0
  -14.6276    0.6430    3.3457 C   0  0  0  0  0  0  0  0  0  0  0  0
  -16.1212    0.1738    1.3983 N   0  0  0  0  0  0  0  0  0  0  0  0
  -15.0235    2.4522    1.7989 C   0  0  0  0  0  0  0  0  0  0  0  0
  -16.0273    1.5796    1.1646 C   0  0  0  0  0  0  0  0  0  0  0  0
  -15.6682    1.1712    4.2214 C   0  0  0  0  0  0  0  0  0  0  0  0
  -14.4033    3.3397    0.8208 C   0  0  0  0  0  0  0  0  0  0  0  0
  -13.9286    4.0524    0.0387 N   0  0  0  0  0  0  0  0  0  0  0  0
  -15.1678   -1.5745    2.5374 O   0  0  0  0  0  0  0  0  0  0  0  0
  -16.8410    2.1074    0.3770 O   0  0  0  0  0  0  0  0  0  0  0  0
  -16.7942    1.4796    3.9622 O   0  0  0  0  0  0  0  0  0  0  0  0
  -15.2086    1.4023    5.9630 S   0  0  0  0  0  0  0  0  0  0  0  0
  -13.1108    2.5997    3.2723 C   0  0  0  0  0  0  0  0  0  0  0  0
  -13.1571    0.9879    1.3407 C   0  0  0  0  0  0  0  0  0  0  0  0
  -11.8650    3.1022    2.6314 C   0  0  0  0  0  0  0  0  0  0  0  0
  -11.6998    0.8122    1.6330 C   0  0  0  0  0  0  0  0  0  0  0  0
  -10.9939    2.0693    2.0003 C   0  0  0  0  0  0  0  0  0  0  0  0
  1 10  2  0
  1  4  1  0
  1  3  1  0
  2  5  1  0
  2 15  1  0
  2 14  1  0
  2  3  1  0
  3  7  1  0
  4  6  1  0
  5  8  1  0
  5  6  1  0
  6 11  2  0
  7 13  1  0
  7 12  2  0
  8  9  3  0
 14 16  1  0
 15 17  1  0
 16 18  1  0
 17 18  1  0
M  END
$$$$
150
     RDKit          3D

 14 15  0  0  1  0  0  0  0  0999 V2000
  -14.8966   -0.6164    5.2253 N   0  0  0  0  0  0  0  0  0  0  0  0
  -15.6053    0.5590    5.5062 C   0  0  0  0  0  0  0  0  0  0  0  0
  -14.7348    0.3036    3.0181 C   0  0  0  0  0  0  0  0  0  0  0  0
  -14.4307   -0.7654    3.9102 C   0  0  0  0  0  0  0  0  0  0  0  0
  -16.0485    1.2307    3.8763 S   0  0  0  0  0  0  0  0  0  0  0  0
  -14.2342    0.6334    1.8593 C   0  0  0  0  0  0  0  0  0  0  0  0
  -15.9100    1.0985    6.5782 O   0  0  0  0  0  0  0  0  0  0  0  0
  -13.7800   -1.7920    3.5380 O   0  0  0  0  0  0  0  0  0  0  0  0
  -11.2046   -1.6326    0.1377 N   0  0  0  0  0  0  0  0  0  0  0  0
  -13.1684   -0.1620    1.2893 C   0  0  0  0  0  0  0  0  0  0  0  0
  -10.8639   -0.7032    1.0285 C   0  0  0  0  0  0  0  0  0  0  0  0
  -12.4751   -1.8999   -0.2401 C   0  0  0  0  0  0  0  0  0  0  0  0
  -13.4583   -1.1368    0.3612 C   0  0  0  0  0  0  0  0  0  0  0  0
  -11.8461    0.0491    1.6188 C   0  0  0  0  0  0  0  0  0  0  0  0
  1  4  1  0
  1  2  1  0
  2  7  2  0
  2  5  1  0
  3  5  1  0
  3  6  2  0
  3  4  1  0
  4  8  2  0
  6 10  1  0
  9 12  2  0
  9 11  1  0
 10 14  1  0
 10 13  2  0
 11 14  2  0
 12 13  1  0
M  END
$$$$
151
     RDKit          3D

 23 25  0  0  1  0  0  0  0  0999 V2000
  -15.4329   -0.8007    5.2487 N   0  0  0  0  0  0  0  0  0  0  0  0
  -15.6041    0.5920    4.9867 C   0  0  0  0  0  0  0  0  0  0  0  0
  -15.0799   -1.3888    4.0041 C   0  0  0  0  0  0  0  0  0  0  0  0
  -15.3559    0.8629    3.5763 C   0  0  0  0  0  0  0  0  0  0  0  0
  -15.0402   -0.3354    2.9887 C   0  0  0  0  0  0  0  0  0  0  0  0
  -14.7529   -0.3807    1.6367 C   0  0  0  0  0  0  0  0  0  0  0  0
  -16.1930    3.6145   -0.1810 C   0  0  0  0  0  0  0  0  0  0  0  0
  -15.3857    2.0337    2.8057 C   0  0  0  0  0  0  0  0  0  0  0  0
  -15.1197    3.1486    0.6075 N   0  0  0  0  0  0  0  0  0  0  0  0
  -15.9184    1.4360    5.8450 O   0  0  0  0  0  0  0  0  0  0  0  0
  -14.8312   -2.6006    3.7501 O   0  0  0  0  0  0  0  0  0  0  0  0
  -15.1063    2.0230    1.4638 C   0  0  0  0  0  0  0  0  0  0  0  0
  -17.2763    2.9949   -0.1559 O   0  0  0  0  0  0  0  0  0  0  0  0
  -16.9623    4.7167   -2.1251 O   0  0  0  0  0  0  0  0  0  0  0  0
  -14.7904    0.7666    0.9212 C   0  0  0  0  0  0  0  0  0  0  0  0
  -16.0564    4.8374   -1.0465 C   0  0  0  0  0  0  0  0  0  0  0  0
  -16.4854    4.1769   -3.3098 C   0  0  0  0  0  0  0  0  0  0  0  0
  -16.2924    4.9404   -4.4421 C   0  0  0  0  0  0  0  0  0  0  0  0
  -15.8167    4.4052   -5.6261 C   0  0  0  0  0  0  0  0  0  0  0  0
  -15.7056    2.2343   -4.5419 C   0  0  0  0  0  0  0  0  0  0  0  0
  -16.1825    2.8194   -3.3877 C   0  0  0  0  0  0  0  0  0  0  0  0
  -15.5334    3.0496   -5.6416 C   0  0  0  0  0  0  0  0  0  0  0  0
  -15.6223    5.2687   -6.8297 C   0  0  0  0  0  0  0  0  0  0  0  0
  1  3  1  0
  1  2  1  0
  2 10  2  0
  2  4  1  0
  3 11  2  0
  3  5  1  0
  4  5  2  0
  4  8  1  0
  5  6  1  0
  6 15  2  0
  7 16  1  0
  7 13  2  0
  7  9  1  0
  8 12  2  0
  9 12  1  0
 12 15  1  0
 14 17  1  0
 14 16  1  0
 17 21  1  0
 17 18  2  0
 18 19  1  0
 19 22  2  0
 19 23  1  0
 20 22  1  0
 20 21  2  0
M  END
$$$$
152
     RDKit          3D

 19 21  0  0  1  0  0  0  0  0999 V2000
  -14.2695    0.1251    1.3074 N   0  0  0  0  0  0  0  0  0  0  0  0
  -13.2150   -0.7548    1.6729 C   0  0  0  0  0  0  0  0  0  0  0  0
  -14.3271    1.9423    2.9301 C   0  0  0  0  0  0  0  0  0  0  0  0
  -13.3341   -0.8261   -0.5849 C   0  0  0  0  0  0  0  0  0  0  0  0
  -14.6288    2.2283    4.2927 N   0  0  0  0  0  0  0  0  0  0  0  0
  -12.6337   -1.3476    0.4758 C   0  0  0  0  0  0  0  0  0  0  0  0
  -15.0896    0.9004    2.2076 C   0  0  0  0  0  0  0  0  0  0  0  0
  -14.3854    0.1147   -0.1233 C   0  0  0  0  0  0  0  0  0  0  0  0
  -15.7198    1.6059    4.9654 C   0  0  0  0  0  0  0  0  0  0  0  0
  -15.8019   -0.0170    3.1791 C   0  0  0  0  0  0  0  0  0  0  0  0
  -12.7932   -1.0286    2.8347 O   0  0  0  0  0  0  0  0  0  0  0  0
  -12.9640   -1.2424   -1.8485 C   0  0  0  0  0  0  0  0  0  0  0  0
  -13.4089    2.5962    2.3822 O   0  0  0  0  0  0  0  0  0  0  0  0
  -15.9201    1.6999    6.1994 O   0  0  0  0  0  0  0  0  0  0  0  0
  -16.6503    0.8097    4.1253 C   0  0  0  0  0  0  0  0  0  0  0  0
  -13.6638   -0.7265   -2.9758 N   0  0  0  0  0  0  0  0  0  0  0  0
  -11.5954   -2.2561    0.2901 C   0  0  0  0  0  0  0  0  0  0  0  0
  -11.2676   -2.6376   -0.9967 C   0  0  0  0  0  0  0  0  0  0  0  0
  -11.9517   -2.1328   -2.0900 C   0  0  0  0  0  0  0  0  0  0  0  0
  1  8  1  0
  1  7  1  0
  1  2  1  0
  2 11  2  0
  2  6  1  0
  3 13  2  0
  3  5  1  0
  3  7  1  0
  4  6  2  0
  4 12  1  0
  4  8  1  0
  5  9  1  0
  6 17  1  0
  7 10  1  0
  9 14  2  0
  9 15  1  0
 10 15  1  0
 12 19  2  0
 12 16  1  0
 17 18  2  0
 18 19  1  0
M  END
$$$$
153
     RDKit          3D

 24 25  0  0  1  0  0  0  0  0999 V2000
  -13.8623    0.0041    1.6809 C   0  0  0  0  0  0  0  0  0  0  0  0
  -12.6389   -3.3882    1.3466 N   0  0  0  0  0  0  0  0  0  0  0  0
  -12.9520   -2.2436    2.1051 C   0  0  0  0  0  0  0  0  0  0  0  0
  -13.4876   -1.2104    1.1493 N   0  0  0  0  0  0  0  0  0  0  0  0
  -13.0612    1.0884    1.6189 N   0  0  0  0  0  0  0  0  0  0  0  0
  -12.3538    3.3457    2.1412 C   0  0  0  0  0  0  0  0  0  0  0  0
  -12.5678   -2.5469   -0.1782 C   0  0  0  0  0  0  0  0  0  0  0  0
  -13.2519    2.1878    2.2968 C   0  0  0  0  0  0  0  0  0  0  0  0
  -14.9273    0.0539    2.4969 N   0  0  0  0  0  0  0  0  0  0  0  0
  -14.3642    2.2345    3.1535 C   0  0  0  0  0  0  0  0  0  0  0  0
  -12.4172   -3.4403   -1.2562 C   0  0  0  0  0  0  0  0  0  0  0  0
  -15.1648    1.1550    3.2273 C   0  0  0  0  0  0  0  0  0  0  0  0
  -12.9170   -1.8970    3.2449 O   0  0  0  0  0  0  0  0  0  0  0  0
  -12.6551   -1.3783   -0.0640 O   0  0  0  0  0  0  0  0  0  0  0  0
  -11.8001   -4.6705   -1.2428 C   0  0  0  0  0  0  0  0  0  0  0  0
  -11.3101    3.3429    2.9982 F   0  0  0  0  0  0  0  0  0  0  0  0
  -13.1410    4.4869    2.2509 F   0  0  0  0  0  0  0  0  0  0  0  0
  -11.8426    3.3880    0.8295 F   0  0  0  0  0  0  0  0  0  0  0  0
  -11.8065   -5.4408   -2.3924 C   0  0  0  0  0  0  0  0  0  0  0  0
  -11.1729   -6.6681   -2.3867 F   0  0  0  0  0  0  0  0  0  0  0  0
  -13.0304   -3.0286   -2.4459 C   0  0  0  0  0  0  0  0  0  0  0  0
  -13.0542   -3.7640   -3.5750 C   0  0  0  0  0  0  0  0  0  0  0  0
  -16.3009    1.2040    4.1703 C   0  0  0  0  0  0  0  0  0  0  0  0
  -12.4184   -5.0156   -3.5522 C   0  0  0  0  0  0  0  0  0  0  0  0
  1  9  1  0
  1  5  2  0
  1  4  1  0
  2  7  1  0
  2  3  1  0
  3 13  2  0
  3  4  1  0
  5  8  1  0
  6 18  1  0
  6 17  1  0
  6 16  1  0
  6  8  1  0
  7 14  2  0
  7 11  1  0
  8 10  2  0
  9 12  2  0
 10 12  1  0
 11 21  1  0
 11 15  2  0
 12 23  1  0
 15 19  1  0
 19 24  2  0
 19 20  1  0
 21 22  2  0
 22 24  1  0
M  END
$$$$
154
     RDKit          3D

 20 21  0  0  1  0  0  0  0  0999 V2000
  -15.2009   -0.5664    5.2556 N   0  0  0  0  0  0  0  0  0  0  0  0
  -14.6478    0.4867    3.2129 C   0  0  0  0  0  0  0  0  0  0  0  0
  -15.4496    0.8178    5.3497 C   0  0  0  0  0  0  0  0  0  0  0  0
  -14.7012   -0.7926    3.9322 C   0  0  0  0  0  0  0  0  0  0  0  0
  -15.1210    1.4635    4.1263 N   0  0  0  0  0  0  0  0  0  0  0  0
  -14.2556    0.6043    1.9680 C   0  0  0  0  0  0  0  0  0  0  0  0
  -14.2271    1.9073    1.3271 C   0  0  0  0  0  0  0  0  0  0  0  0
  -13.1323    2.7594    1.4593 C   0  0  0  0  0  0  0  0  0  0  0  0
  -13.1745    4.0016    0.8610 C   0  0  0  0  0  0  0  0  0  0  0  0
  -15.8951    1.4182    6.3526 O   0  0  0  0  0  0  0  0  0  0  0  0
  -14.3569   -1.8894    3.4362 O   0  0  0  0  0  0  0  0  0  0  0  0
  -15.3150    2.3123    0.6120 C   0  0  0  0  0  0  0  0  0  0  0  0
  -14.2626    4.4388    0.1306 C   0  0  0  0  0  0  0  0  0  0  0  0
  -15.3250    3.5395    0.0350 C   0  0  0  0  0  0  0  0  0  0  0  0
  -12.0826    2.2664    2.1976 O   0  0  0  0  0  0  0  0  0  0  0  0
  -14.2969    5.6915   -0.4684 O   0  0  0  0  0  0  0  0  0  0  0  0
  -10.7736    2.7747    2.2431 C   0  0  0  0  0  0  0  0  0  0  0  0
  -15.3031    6.5858   -0.0030 C   0  0  0  0  0  0  0  0  0  0  0  0
   -9.8103    1.8550    1.4974 C   0  0  0  0  0  0  0  0  0  0  0  0
  -16.3812    6.8418   -0.9959 C   0  0  0  0  0  0  0  0  0  0  0  0
  1  4  1  0
  1  3  1  0
  2  5  1  0
  2  6  2  0
  2  4  1  0
  3 10  2  0
  3  5  1  0
  4 11  2  0
  6  7  1  0
  7 12  1  0
  7  8  2  0
  8 15  1  0
  8  9  1  0
  9 13  2  0
 12 14  2  0
 13 16  1  0
 13 14  1  0
 15 17  1  0
 16 18  1  0
 17 19  1  0
 18 20  1  0
M  END
$$$$
155
     RDKit          3D

 19 20  0  0  1  0  0  0  0  0999 V2000
  -14.6983    0.0739    2.6532 C   0  0  0  0  0  0  0  0  0  0  0  0
  -15.0028   -0.3999    5.0669 N   0  0  0  0  0  0  0  0  0  0  0  0
  -15.6767    1.8233    4.1749 N   0  0  0  0  0  0  0  0  0  0  0  0
  -14.5822   -0.8282    3.7931 C   0  0  0  0  0  0  0  0  0  0  0  0
  -15.2530    1.3940    2.8898 C   0  0  0  0  0  0  0  0  0  0  0  0
  -15.5425    0.9050    5.2591 C   0  0  0  0  0  0  0  0  0  0  0  0
  -14.3029   -0.3484    1.5182 N   0  0  0  0  0  0  0  0  0  0  0  0
  -14.2866    0.2615    0.3038 N   0  0  0  0  0  0  0  0  0  0  0  0
  -14.1152   -1.9605    3.6266 O   0  0  0  0  0  0  0  0  0  0  0  0
  -15.3848    2.2233    1.9598 O   0  0  0  0  0  0  0  0  0  0  0  0
  -15.9160    1.2751    6.4111 O   0  0  0  0  0  0  0  0  0  0  0  0
  -12.1870    1.3154    0.8112 C   0  0  0  0  0  0  0  0  0  0  0  0
  -13.2431    1.1539   -0.0513 C   0  0  0  0  0  0  0  0  0  0  0  0
  -11.1830    2.2139    0.4689 C   0  0  0  0  0  0  0  0  0  0  0  0
  -10.1387    2.3489    1.3595 O   0  0  0  0  0  0  0  0  0  0  0  0
  -12.3051    2.7512   -1.5500 C   0  0  0  0  0  0  0  0  0  0  0  0
  -13.3260    1.8541   -1.2307 C   0  0  0  0  0  0  0  0  0  0  0  0
  -11.2357    2.9324   -0.7062 C   0  0  0  0  0  0  0  0  0  0  0  0
   -9.0498    1.4779    1.4986 C   0  0  0  0  0  0  0  0  0  0  0  0
  1  7  2  3
  1  5  1  0
  1  4  1  0
  2  6  1  0
  2  4  1  0
  3  6  1  0
  3  5  1  0
  4  9  2  0
  5 10  2  0
  6 11  2  0
  7  8  1  0
  8 13  1  0
 12 14  2  0
 12 13  1  0
 13 17  2  0
 14 18  1  0
 14 15  1  0
 15 19  1  0
 16 18  2  0
 16 17  1  0
M  END
$$$$
156
     RDKit          3D

 25 27  0  0  1  0  0  0  0  0999 V2000
  -15.4043   -0.1156    4.7992 N   0  0  0  0  0  0  0  0  0  0  0  0
  -15.4798    1.1953    5.3228 C   0  0  0  0  0  0  0  0  0  0  0  0
  -14.5849    1.3601    3.1954 C   0  0  0  0  0  0  0  0  0  0  0  0
  -14.8512   -0.0202    3.4800 C   0  0  0  0  0  0  0  0  0  0  0  0
  -14.9855    2.1071    4.3602 N   0  0  0  0  0  0  0  0  0  0  0  0
  -14.0532    1.8514    2.0997 C   0  0  0  0  0  0  0  0  0  0  0  0
  -11.9903   -0.2778   -0.0920 C   0  0  0  0  0  0  0  0  0  0  0  0
  -12.7783   -3.7141   -2.3665 C   0  0  0  0  0  0  0  0  0  0  0  0
  -12.8896   -0.5620   -1.1252 C   0  0  0  0  0  0  0  0  0  0  0  0
  -13.6337    1.0457    0.9768 C   0  0  0  0  0  0  0  0  0  0  0  0
  -15.9216    1.4816    6.4694 O   0  0  0  0  0  0  0  0  0  0  0  0
  -14.6460   -1.0191    2.7114 O   0  0  0  0  0  0  0  0  0  0  0  0
  -12.4209   -1.3780   -2.1358 O   0  0  0  0  0  0  0  0  0  0  0  0
  -12.3398    0.5203    0.9642 C   0  0  0  0  0  0  0  0  0  0  0  0
  -13.0962   -2.3485   -2.8383 C   0  0  0  0  0  0  0  0  0  0  0  0
  -13.1608   -4.8232   -3.1318 C   0  0  0  0  0  0  0  0  0  0  0  0
  -14.1331   -0.0265   -1.0626 C   0  0  0  0  0  0  0  0  0  0  0  0
  -14.5467    0.7820   -0.0299 C   0  0  0  0  0  0  0  0  0  0  0  0
  -13.8010   -4.6037   -4.3241 F   0  0  0  0  0  0  0  0  0  0  0  0
  -10.7123   -0.8090   -0.1240 O   0  0  0  0  0  0  0  0  0  0  0  0
  -12.1463   -4.0070   -1.1907 C   0  0  0  0  0  0  0  0  0  0  0  0
  -12.9161   -6.1008   -2.7272 C   0  0  0  0  0  0  0  0  0  0  0  0
  -10.0509   -1.1151    1.0841 C   0  0  0  0  0  0  0  0  0  0  0  0
  -11.8816   -5.2962   -0.7498 C   0  0  0  0  0  0  0  0  0  0  0  0
  -12.2746   -6.3522   -1.5339 C   0  0  0  0  0  0  0  0  0  0  0  0
  1  4  1  0
  1  2  1  0
  2 11  2  0
  2  5  1  0
  3  5  1  0
  3  6  2  0
  3  4  1  0
  4 12  2  0
  6 10  1  0
  7  9  2  0
  7 20  1  0
  7 14  1  0
  8 21  1  0
  8 16  2  0
  8 15  1  0
  9 13  1  0
  9 17  1  0
 10 18  1  0
 10 14  2  0
 13 15  1  0
 16 22  1  0
 16 19  1  0
 17 18  2  0
 20 23  1  0
 21 24  2  0
 22 25  2  0
 24 25  1  0
M  END
$$$$
157
     RDKit          3D

 25 27  0  0  1  0  0  0  0  0999 V2000
  -14.6790    0.0412    3.0192 C   0  0  0  0  0  0  0  0  0  0  0  0
  -13.8707    0.2033    0.6870 C   0  0  0  0  0  0  0  0  0  0  0  0
  -12.8565    1.2934   -0.9636 N   0  0  0  0  0  0  0  0  0  0  0  0
  -15.4599   -0.3176    5.3962 N   0  0  0  0  0  0  0  0  0  0  0  0
  -15.2161    2.0024    4.5541 N   0  0  0  0  0  0  0  0  0  0  0  0
  -15.0375   -0.8359    4.1436 C   0  0  0  0  0  0  0  0  0  0  0  0
  -14.7884    1.4653    3.2883 C   0  0  0  0  0  0  0  0  0  0  0  0
  -14.2576   -0.4990    1.8959 C   0  0  0  0  0  0  0  0  0  0  0  0
  -15.5440    1.0871    5.5852 C   0  0  0  0  0  0  0  0  0  0  0  0
  -14.0834    0.9794   -1.4188 C   0  0  0  0  0  0  0  0  0  0  0  0
  -12.7170    0.8341    0.2996 C   0  0  0  0  0  0  0  0  0  0  0  0
  -14.7262    0.3066   -0.4157 C   0  0  0  0  0  0  0  0  0  0  0  0
  -11.8608    1.9955   -1.6910 C   0  0  0  0  0  0  0  0  0  0  0  0
  -14.9759   -2.0818    4.0157 O   0  0  0  0  0  0  0  0  0  0  0  0
  -14.4977    2.2754    2.3919 O   0  0  0  0  0  0  0  0  0  0  0  0
  -15.9164    1.5919    6.6847 O   0  0  0  0  0  0  0  0  0  0  0  0
  -11.7675    3.3760   -1.6423 C   0  0  0  0  0  0  0  0  0  0  0  0
  -10.9385    1.3284   -2.4780 C   0  0  0  0  0  0  0  0  0  0  0  0
  -14.5796    1.3336   -2.7763 C   0  0  0  0  0  0  0  0  0  0  0  0
  -11.5024    1.0448    1.1212 C   0  0  0  0  0  0  0  0  0  0  0  0
  -10.7946    4.0793   -2.3476 C   0  0  0  0  0  0  0  0  0  0  0  0
   -9.9586    1.9721   -3.1942 C   0  0  0  0  0  0  0  0  0  0  0  0
   -9.9064    3.3579   -3.1123 C   0  0  0  0  0  0  0  0  0  0  0  0
   -8.8453    4.0482   -3.8853 C   0  0  0  0  0  0  0  0  0  0  0  0
   -7.6025    4.1094   -2.9980 C   0  0  0  0  0  0  0  0  0  0  0  0
  1  8  2  3
  1  7  1  0
  1  6  1  0
  2 12  1  0
  2 11  2  0
  2  8  1  0
  3 10  1  0
  3 13  1  0
  3 11  1  0
  4  9  1  0
  4  6  1  0
  5  9  1  0
  5  7  1  0
  6 14  2  0
  7 15  2  0
  9 16  2  0
 10 19  1  0
 10 12  2  0
 11 20  1  0
 13 18  1  0
 13 17  2  0
 17 21  1  0
 18 22  2  0
 21 23  2  0
 22 23  1  0
 23 24  1  0
 24 25  1  0
M  END
$$$$
158
     RDKit          3D

 25 27  0  0  1  0  0  0  0  0999 V2000
  -12.5885   -7.3782   -4.0280 N   0  0  0  0  0  0  0  0  0  0  0  0
  -12.2191   -7.0871   -2.6925 C   0  0  0  0  0  0  0  0  0  0  0  0
  -13.0200   -6.1760   -4.6450 C   0  0  0  0  0  0  0  0  0  0  0  0
  -12.4241   -5.6675   -2.4662 C   0  0  0  0  0  0  0  0  0  0  0  0
  -12.9093   -5.1219   -3.6529 C   0  0  0  0  0  0  0  0  0  0  0  0
  -12.2260   -4.8667   -1.3556 C   0  0  0  0  0  0  0  0  0  0  0  0
  -12.3022   -2.6475   -0.2366 C   0  0  0  0  0  0  0  0  0  0  0  0
  -12.5033   -3.5246   -1.4032 C   0  0  0  0  0  0  0  0  0  0  0  0
  -13.1913   -3.7729   -3.7113 C   0  0  0  0  0  0  0  0  0  0  0  0
  -13.3429   -1.9138    0.3085 O   0  0  0  0  0  0  0  0  0  0  0  0
  -14.2750   -0.0916    1.5616 C   0  0  0  0  0  0  0  0  0  0  0  0
  -11.7861   -7.8835   -1.8229 O   0  0  0  0  0  0  0  0  0  0  0  0
  -13.4333   -6.0017   -5.8334 O   0  0  0  0  0  0  0  0  0  0  0  0
  -14.6910    0.3345    2.8804 C   0  0  0  0  0  0  0  0  0  0  0  0
  -12.9816   -2.9998   -2.5811 C   0  0  0  0  0  0  0  0  0  0  0  0
  -11.1750   -2.5322    0.3090 O   0  0  0  0  0  0  0  0  0  0  0  0
  -13.2053   -1.0709    1.4096 C   0  0  0  0  0  0  0  0  0  0  0  0
  -14.8396    0.3864    0.5553 O   0  0  0  0  0  0  0  0  0  0  0  0
  -14.7661    1.6658    3.2416 C   0  0  0  0  0  0  0  0  0  0  0  0
  -15.0379   -0.5986    3.8527 C   0  0  0  0  0  0  0  0  0  0  0  0
  -15.5093    1.1001    5.4667 C   0  0  0  0  0  0  0  0  0  0  0  0
  -15.4389   -0.2303    5.1196 C   0  0  0  0  0  0  0  0  0  0  0  0
  -15.1676    2.0338    4.5098 C   0  0  0  0  0  0  0  0  0  0  0  0
  -15.9169    1.4648    6.7531 O   0  0  0  0  0  0  0  0  0  0  0  0
  -15.9192    2.8355    7.1046 C   0  0  0  0  0  0  0  0  0  0  0  0
  1  3  1  0
  1  2  1  0
  2 12  2  0
  2  4  1  0
  3 13  2  0
  3  5  1  0
  4  5  2  0
  4  6  1  0
  5  9  1  0
  6  8  2  0
  7 16  2  0
  7 10  1  0
  7  8  1  0
  8 15  1  0
  9 15  2  0
 10 17  1  0
 11 18  2  0
 11 14  1  0
 11 17  1  0
 14 20  1  0
 14 19  2  0
 19 23  1  0
 20 22  2  0
 21 23  2  0
 21 24  1  0
 21 22  1  0
 24 25  1  0
M  END
$$$$
159
     RDKit          3D

 25 27  0  0  1  0  0  0  0  0999 V2000
  -12.9554    0.7863   -1.0838 N   0  0  0  0  0  0  0  0  0  0  0  0
  -14.7268    0.0155    3.0645 C   0  0  0  0  0  0  0  0  0  0  0  0
  -14.0961    0.0050    0.6710 C   0  0  0  0  0  0  0  0  0  0  0  0
  -15.2739    1.9912    4.5026 N   0  0  0  0  0  0  0  0  0  0  0  0
  -15.4130   -0.2144    5.5065 N   0  0  0  0  0  0  0  0  0  0  0  0
  -14.8717    1.4553    3.2317 C   0  0  0  0  0  0  0  0  0  0  0  0
  -15.0182   -0.7856    4.2683 C   0  0  0  0  0  0  0  0  0  0  0  0
  -14.2419    0.8427   -1.4194 C   0  0  0  0  0  0  0  0  0  0  0  0
  -14.3902   -0.5827    1.9556 C   0  0  0  0  0  0  0  0  0  0  0  0
  -12.8381    0.2821    0.1785 C   0  0  0  0  0  0  0  0  0  0  0  0
  -15.5440    1.1825    5.6331 C   0  0  0  0  0  0  0  0  0  0  0  0
  -14.9685    0.3557   -0.3290 C   0  0  0  0  0  0  0  0  0  0  0  0
  -11.8451    1.1813   -1.8838 C   0  0  0  0  0  0  0  0  0  0  0  0
  -14.9023   -2.0549    4.1642 O   0  0  0  0  0  0  0  0  0  0  0  0
  -14.6484    2.2278    2.2861 O   0  0  0  0  0  0  0  0  0  0  0  0
  -15.8975    1.6672    6.7461 O   0  0  0  0  0  0  0  0  0  0  0  0
  -11.3379    2.4722   -1.7943 C   0  0  0  0  0  0  0  0  0  0  0  0
  -11.2749    0.2811   -2.7417 C   0  0  0  0  0  0  0  0  0  0  0  0
  -14.8219    1.3236   -2.6969 C   0  0  0  0  0  0  0  0  0  0  0  0
  -11.5504    0.0776    0.8829 C   0  0  0  0  0  0  0  0  0  0  0  0
   -9.7147    1.9336   -3.4111 C   0  0  0  0  0  0  0  0  0  0  0  0
  -10.2625    2.8519   -2.5653 C   0  0  0  0  0  0  0  0  0  0  0  0
  -10.2003    0.6430   -3.5191 C   0  0  0  0  0  0  0  0  0  0  0  0
  -11.7711   -1.1207   -2.8857 C   0  0  0  0  0  0  0  0  0  0  0  0
  -11.9875    3.4051   -0.8547 C   0  0  0  0  0  0  0  0  0  0  0  0
  1 13  1  0
  1 10  1  0
  1  8  1  0
  2  7  1  0
  2  6  1  0
  2  9  2  3
  3 12  1  0
  3  9  1  0
  3 10  2  0
  4 11  1  0
  4  6  1  0
  5 11  1  0
  5  7  1  0
  6 15  2  0
  7 14  2  0
  8 19  1  0
  8 12  2  0
 10 20  1  0
 11 16  2  0
 13 18  1  0
 13 17  2  0
 17 25  1  0
 17 22  1  0
 18 24  1  0
 18 23  2  0
 21 22  2  0
 21 23  1  0
M  END
$$$$
160
     RDKit          3D

 23 25  0  0  1  0  0  0  0  0999 V2000
  -14.8339    0.0130    2.5494 C   0  0  0  0  0  0  0  0  0  0  0  0
  -15.6052    1.7813    4.1295 N   0  0  0  0  0  0  0  0  0  0  0  0
  -15.1662   -0.5167    4.9487 N   0  0  0  0  0  0  0  0  0  0  0  0
  -15.2439    1.3785    2.8176 C   0  0  0  0  0  0  0  0  0  0  0  0
  -14.7953   -0.9685    3.6570 C   0  0  0  0  0  0  0  0  0  0  0  0
  -15.5621    0.8295    5.1786 C   0  0  0  0  0  0  0  0  0  0  0  0
  -15.0762    1.4897   -1.5690 C   0  0  0  0  0  0  0  0  0  0  0  0
  -14.4540   -0.4217    1.3828 C   0  0  0  0  0  0  0  0  0  0  0  0
  -14.3722    0.3840    0.1795 C   0  0  0  0  0  0  0  0  0  0  0  0
  -15.4215    0.7859   -0.5334 O   0  0  0  0  0  0  0  0  0  0  0  0
  -13.7011    1.5670   -1.5528 C   0  0  0  0  0  0  0  0  0  0  0  0
  -13.2434    0.8724   -0.4540 C   0  0  0  0  0  0  0  0  0  0  0  0
  -16.1816    2.2283   -2.7989 S   0  0  0  0  0  0  0  0  0  0  0  0
  -15.2972    2.2559    1.8923 O   0  0  0  0  0  0  0  0  0  0  0  0
  -14.4428   -2.1433    3.4183 O   0  0  0  0  0  0  0  0  0  0  0  0
  -15.8769    1.1380    6.3756 O   0  0  0  0  0  0  0  0  0  0  0  0
  -16.2195    3.9918   -2.5448 C   0  0  0  0  0  0  0  0  0  0  0  0
  -16.2896    6.7792   -2.1398 C   0  0  0  0  0  0  0  0  0  0  0  0
  -16.3350    8.5288   -1.8912 Cl  0  0  0  0  0  0  0  0  0  0  0  0
  -16.1864    4.8619   -3.6067 C   0  0  0  0  0  0  0  0  0  0  0  0
  -16.2884    4.5320   -1.2751 C   0  0  0  0  0  0  0  0  0  0  0  0
  -16.3229    5.9044   -1.0684 C   0  0  0  0  0  0  0  0  0  0  0  0
  -16.2214    6.2383   -3.4038 C   0  0  0  0  0  0  0  0  0  0  0  0
  1  8  2  3
  1  5  1  0
  1  4  1  0
  2  6  1  0
  2  4  1  0
  3  6  1  0
  3  5  1  0
  4 14  2  0
  5 15  2  0
  6 16  2  0
  7 11  2  0
  7 13  1  0
  7 10  1  0
  8  9  1  0
  9 12  2  0
  9 10  1  0
 11 12  1  0
 13 17  1  0
 17 21  1  0
 17 20  2  0
 18 23  2  0
 18 19  1  0
 18 22  1  0
 20 23  1  0
 21 22  2  0
M  END
$$$$
161
     RDKit          3D

 22 23  0  0  1  0  0  0  0  0999 V2000
  -15.3704    4.9039   -0.9527 C   0  0  0  0  0  0  0  0  0  0  0  0
  -15.4469   -0.8268    5.2185 N   0  0  0  0  0  0  0  0  0  0  0  0
  -15.5565    0.5692    4.9860 C   0  0  0  0  0  0  0  0  0  0  0  0
  -15.0136   -1.4049    3.9990 C   0  0  0  0  0  0  0  0  0  0  0  0
  -15.6092    3.6438   -0.1856 C   0  0  0  0  0  0  0  0  0  0  0  0
  -15.3499    4.6222   -2.4636 C   0  0  0  0  0  0  0  0  0  0  0  0
  -15.1827    0.8349    3.6039 C   0  0  0  0  0  0  0  0  0  0  0  0
  -14.8530   -0.3601    3.0029 C   0  0  0  0  0  0  0  0  0  0  0  0
  -14.6535    3.2254    0.7381 N   0  0  0  0  0  0  0  0  0  0  0  0
  -14.4593   -0.3637    1.6692 C   0  0  0  0  0  0  0  0  0  0  0  0
  -15.1134    2.0167    2.8573 C   0  0  0  0  0  0  0  0  0  0  0  0
  -15.9164    1.4064    5.8442 O   0  0  0  0  0  0  0  0  0  0  0  0
  -14.8129   -2.6448    3.8551 O   0  0  0  0  0  0  0  0  0  0  0  0
  -14.7317    2.0553    1.5453 C   0  0  0  0  0  0  0  0  0  0  0  0
  -16.6512    2.9800   -0.3727 O   0  0  0  0  0  0  0  0  0  0  0  0
  -14.0789    5.3122   -0.6033 F   0  0  0  0  0  0  0  0  0  0  0  0
  -16.2934    5.8856   -0.7530 O   0  0  0  0  0  0  0  0  0  0  0  0
  -14.7677    5.6260   -3.1827 F   0  0  0  0  0  0  0  0  0  0  0  0
  -16.5823    4.2570   -2.9140 F   0  0  0  0  0  0  0  0  0  0  0  0
  -14.5124    3.5060   -2.5996 F   0  0  0  0  0  0  0  0  0  0  0  0
  -14.4046    0.8121    0.9748 C   0  0  0  0  0  0  0  0  0  0  0  0
  -16.0649    6.7795    0.2588 C   0  0  0  0  0  0  0  0  0  0  0  0
  1 17  1  0
  1 16  1  0
  1  6  1  0
  1  5  1  0
  2  4  1  0
  2  3  1  0
  3 12  2  0
  3  7  1  0
  4 13  2  0
  4  8  1  0
  5 15  2  0
  5  9  1  0
  6 20  1  0
  6 19  1  0
  6 18  1  0
  7  8  2  0
  7 11  1  0
  8 10  1  0
  9 14  1  0
 10 21  2  0
 11 14  2  0
 14 21  1  0
 17 22  1  0
M  END
$$$$
162
     RDKit          3D

 19 19  0  0  1  0  0  0  0  0999 V2000
  -12.0885   -3.6402   -1.6070 C   0  0  0  0  0  0  0  0  0  0  0  0
  -11.6461   -2.7325   -0.6159 C   0  0  0  0  0  0  0  0  0  0  0  0
  -12.4087   -4.9597   -1.2921 C   0  0  0  0  0  0  0  0  0  0  0  0
  -12.8876   -5.8073   -2.2201 N   0  0  0  0  0  0  0  0  0  0  0  0
  -12.2788   -3.2244   -2.9243 C   0  0  0  0  0  0  0  0  0  0  0  0
  -12.9165   -2.4962    0.5885 N   0  0  0  0  0  0  0  0  0  0  0  0
  -13.0808   -5.4351   -3.4929 C   0  0  0  0  0  0  0  0  0  0  0  0
  -12.7712   -4.1463   -3.8201 C   0  0  0  0  0  0  0  0  0  0  0  0
  -12.2015   -1.6851    1.4381 C   0  0  0  0  0  0  0  0  0  0  0  0
  -10.7088   -2.1152   -0.3796 O   0  0  0  0  0  0  0  0  0  0  0  0
  -12.1534   -1.5198    2.6214 O   0  0  0  0  0  0  0  0  0  0  0  0
  -12.1656   -5.6173    0.3197 Cl  0  0  0  0  0  0  0  0  0  0  0  0
  -11.2740   -0.8288    0.6052 N   0  0  0  0  0  0  0  0  0  0  0  0
  -13.7124   -6.5241   -4.7289 Cl  0  0  0  0  0  0  0  0  0  0  0  0
  -10.8673    1.4822    1.2090 C   0  0  0  0  0  0  0  0  0  0  0  0
  -13.0067   -3.5683   -5.4681 Cl  0  0  0  0  0  0  0  0  0  0  0  0
  -11.5084    1.9872    2.2471 C   0  0  0  0  0  0  0  0  0  0  0  0
  -11.9659   -1.8112   -3.3379 C   0  0  0  0  0  0  0  0  0  0  0  0
  -10.4080    0.0796    1.2274 C   0  0  0  0  0  0  0  0  0  0  0  0
  1  5  2  0
  1  3  1  0
  1  2  1  0
  2 10  2  0
  2  6  1  0
  3 12  1  0
  3  4  2  0
  4  7  1  0
  5 18  1  0
  5  8  1  0
  6  9  1  0
  7 14  1  0
  7  8  2  0
  8 16  1  0
  9 13  1  0
  9 11  2  0
 13 19  1  0
 15 17  2  0
 15 19  1  0
M  END
$$$$
163
     RDKit          3D

 26 29  0  0  1  0  0  0  0  0999 V2000
  -12.7589   -1.6067    1.6502 N   0  0  0  0  0  0  0  0  0  0  0  0
  -12.2176   -0.2955    1.6005 C   0  0  0  0  0  0  0  0  0  0  0  0
  -13.9700   -1.5116    2.3812 C   0  0  0  0  0  0  0  0  0  0  0  0
  -13.1364    0.6099    2.3253 C   0  0  0  0  0  0  0  0  0  0  0  0
  -14.2092   -0.1213    2.8058 C   0  0  0  0  0  0  0  0  0  0  0  0
  -12.2014   -2.7789    1.0752 N   0  0  0  0  0  0  0  0  0  0  0  0
  -12.4581   -3.1084   -0.2858 C   0  0  0  0  0  0  0  0  0  0  0  0
  -11.1537    0.0421    1.0450 O   0  0  0  0  0  0  0  0  0  0  0  0
  -14.7241   -2.4830    2.6257 O   0  0  0  0  0  0  0  0  0  0  0  0
  -13.1014   -4.7622   -5.2092 C   0  0  0  0  0  0  0  0  0  0  0  0
  -13.2048   -2.2641   -0.8949 O   0  0  0  0  0  0  0  0  0  0  0  0
  -13.0997   -4.4524   -3.8704 C   0  0  0  0  0  0  0  0  0  0  0  0
  -12.9157   -6.0604   -5.5891 C   0  0  0  0  0  0  0  0  0  0  0  0
  -11.9490   -4.2867   -0.9973 C   0  0  0  0  0  0  0  0  0  0  0  0
  -12.7283   -7.0525   -4.6388 C   0  0  0  0  0  0  0  0  0  0  0  0
  -12.9153   -5.4172   -2.8891 C   0  0  0  0  0  0  0  0  0  0  0  0
  -12.9082   -5.1395   -1.5347 O   0  0  0  0  0  0  0  0  0  0  0  0
  -12.7310   -6.7191   -3.3181 C   0  0  0  0  0  0  0  0  0  0  0  0
  -15.2074    0.5034    3.5172 C   0  0  0  0  0  0  0  0  0  0  0  0
  -13.1038    1.9636    2.5802 C   0  0  0  0  0  0  0  0  0  0  0  0
  -13.2893   -3.7735   -6.1478 C   0  0  0  0  0  0  0  0  0  0  0  0
  -12.9135   -6.4033   -6.9305 C   0  0  0  0  0  0  0  0  0  0  0  0
  -14.0988    2.5924    3.2904 C   0  0  0  0  0  0  0  0  0  0  0  0
  -15.1683    1.8556    3.7679 C   0  0  0  0  0  0  0  0  0  0  0  0
  -13.2899   -4.1021   -7.5053 C   0  0  0  0  0  0  0  0  0  0  0  0
  -13.1005   -5.4179   -7.8645 C   0  0  0  0  0  0  0  0  0  0  0  0
  1  6  1  0
  1  3  1  0
  1  2  1  0
  2  8  2  0
  2  4  1  0
  3  9  2  0
  3  5  1  0
  4  5  2  0
  4 20  1  0
  5 19  1  0
  6  7  1  0
  7 14  1  0
  7 11  2  0
 10 13  1  0
 10 21  1  0
 10 12  2  0
 12 16  1  0
 13 22  1  0
 13 15  2  0
 14 17  1  0
 15 18  1  0
 16 18  2  0
 16 17  1  0
 19 24  2  0
 20 23  2  0
 21 25  2  0
 22 26  2  0
 23 24  1  0
 25 26  1  0
M  END
$$$$
164
     RDKit          3D

 19 20  0  0  1  0  0  0  0  0999 V2000
  -14.6301    0.0356    2.6909 C   0  0  0  0  0  0  0  0  0  0  0  0
  -15.4246    1.8806    4.1159 N   0  0  0  0  0  0  0  0  0  0  0  0
  -15.1690   -0.3098    5.1577 N   0  0  0  0  0  0  0  0  0  0  0  0
  -14.9932    1.4267    2.8317 C   0  0  0  0  0  0  0  0  0  0  0  0
  -14.7364   -0.8036    3.9027 C   0  0  0  0  0  0  0  0  0  0  0  0
  -15.5207    1.0618    5.2658 C   0  0  0  0  0  0  0  0  0  0  0  0
  -14.2543   -0.5011    1.5706 C   0  0  0  0  0  0  0  0  0  0  0  0
  -14.9374    2.2510    1.8566 O   0  0  0  0  0  0  0  0  0  0  0  0
  -14.4319   -2.0237    3.8399 O   0  0  0  0  0  0  0  0  0  0  0  0
  -15.9134    1.5478    6.3666 O   0  0  0  0  0  0  0  0  0  0  0  0
  -14.1186    0.1052    0.2668 C   0  0  0  0  0  0  0  0  0  0  0  0
  -13.7370    1.2042   -2.2908 C   0  0  0  0  0  0  0  0  0  0  0  0
  -12.8472    0.4308   -0.2228 C   0  0  0  0  0  0  0  0  0  0  0  0
  -15.1654    0.3548   -0.5794 C   0  0  0  0  0  0  0  0  0  0  0  0
  -14.9915    0.8995   -1.8490 C   0  0  0  0  0  0  0  0  0  0  0  0
  -12.6592    0.9694   -1.4762 C   0  0  0  0  0  0  0  0  0  0  0  0
  -13.5359    1.7431   -3.5401 O   0  0  0  0  0  0  0  0  0  0  0  0
  -13.6314    0.8905   -4.6630 C   0  0  0  0  0  0  0  0  0  0  0  0
  -14.5818    1.5319   -5.6562 C   0  0  0  0  0  0  0  0  0  0  0  0
  1  7  2  3
  1  5  1  0
  1  4  1  0
  2  6  1  0
  2  4  1  0
  3  6  1  0
  3  5  1  0
  4  8  2  0
  5  9  2  0
  6 10  2  0
  7 11  1  0
 11 14  1  0
 11 13  2  0
 12 16  2  0
 12 17  1  0
 12 15  1  0
 13 16  1  0
 14 15  2  0
 17 18  1  0
 18 19  1  0
M  END
$$$$
165
     RDKit          3D

 18 20  0  0  1  0  0  0  0  0999 V2000
  -12.7270   -0.2555    1.0989 C   0  0  0  0  0  0  0  0  0  0  0  0
  -13.1589   -1.3650    0.4591 C   0  0  0  0  0  0  0  0  0  0  0  0
  -12.3020   -2.1681   -0.1828 C   0  0  0  0  0  0  0  0  0  0  0  0
  -11.0004   -1.8803   -0.2307 C   0  0  0  0  0  0  0  0  0  0  0  0
  -10.5371   -0.7700    0.3516 C   0  0  0  0  0  0  0  0  0  0  0  0
  -11.4044    0.0383    0.9925 C   0  0  0  0  0  0  0  0  0  0  0  0
  -12.5541   -3.1979   -0.8037 O   0  0  0  0  0  0  0  0  0  0  0  0
  -11.3168   -3.7006   -1.3131 C   0  0  0  0  0  0  0  0  0  0  0  0
  -10.3746   -2.7243   -0.8658 O   0  0  0  0  0  0  0  0  0  0  0  0
  -10.6890    1.4457    1.7192 Cl  0  0  0  0  0  0  0  0  0  0  0  0
  -13.5986    0.5742    1.7191 C   0  0  0  0  0  0  0  0  0  0  0  0
  -14.4155    0.4083    2.7838 C   0  0  0  0  0  0  0  0  0  0  0  0
  -15.5032    1.3882    3.0545 S   0  0  0  0  0  0  0  0  0  0  0  0
  -15.6625    1.0131    4.7950 C   0  0  0  0  0  0  0  0  0  0  0  0
  -14.9097   -0.1135    4.9344 N   0  0  0  0  0  0  0  0  0  0  0  0
  -14.2831   -0.5278    3.7804 C   0  0  0  0  0  0  0  0  0  0  0  0
  -13.6710   -1.5705    3.7752 O   0  0  0  0  0  0  0  0  0  0  0  0
  -16.2518    1.5806    5.6773 O   0  0  0  0  0  0  0  0  0  0  0  0
  1 11  1  0
  1  6  1  0
  1  2  2  0
  2  3  1  0
  3  7  1  0
  3  4  2  0
  4  9  1  0
  4  5  1  0
  5  6  2  0
  6 10  1  0
  7  8  1  0
  8  9  1  0
 11 12  2  0
 12 16  1  0
 12 13  1  0
 13 14  1  0
 14 18  2  0
 14 15  1  0
 15 16  1  0
 16 17  2  0
M  END
$$$$
166
     RDKit          3D

 22 24  0  0  1  0  0  0  0  0999 V2000
  -16.8556    1.2382    3.6216 N   0  0  0  0  0  0  0  0  0  0  0  0
  -14.7089    1.4127    2.6077 C   0  0  0  0  0  0  0  0  0  0  0  0
  -15.8833    1.4712    4.6339 C   0  0  0  0  0  0  0  0  0  0  0  0
  -14.1114    2.4162   -0.4650 N   0  0  0  0  0  0  0  0  0  0  0  0
  -16.1327    1.2020    2.3795 C   0  0  0  0  0  0  0  0  0  0  0  0
  -13.9468    1.3219    0.3158 C   0  0  0  0  0  0  0  0  0  0  0  0
  -16.0979    6.8751   -0.6338 N   0  0  0  0  0  0  0  0  0  0  0  0
  -13.7254    1.4690    1.7387 C   0  0  0  0  0  0  0  0  0  0  0  0
  -14.5966    1.5768    4.0387 N   0  0  0  0  0  0  0  0  0  0  0  0
  -14.0688    3.7829   -0.0898 C   0  0  0  0  0  0  0  0  0  0  0  0
  -15.0753    4.6521   -0.5290 C   0  0  0  0  0  0  0  0  0  0  0  0
  -15.0732    5.9857   -0.1868 C   0  0  0  0  0  0  0  0  0  0  0  0
  -14.3335    1.9507   -1.7040 C   0  0  0  0  0  0  0  0  0  0  0  0
  -16.0058    8.1992   -0.2406 O   0  0  0  0  0  0  0  0  0  0  0  0
  -14.0696    0.1804   -0.4475 C   0  0  0  0  0  0  0  0  0  0  0  0
  -17.0402    6.5054   -1.3434 O   0  0  0  0  0  0  0  0  0  0  0  0
  -14.3199    0.5811   -1.7592 C   0  0  0  0  0  0  0  0  0  0  0  0
  -16.0725    1.5766    5.8777 O   0  0  0  0  0  0  0  0  0  0  0  0
  -16.6830    1.0100    1.2633 O   0  0  0  0  0  0  0  0  0  0  0  0
  -13.0801    4.3147    0.6961 C   0  0  0  0  0  0  0  0  0  0  0  0
  -14.0801    6.4899    0.5950 C   0  0  0  0  0  0  0  0  0  0  0  0
  -13.0672    5.6644    1.0497 C   0  0  0  0  0  0  0  0  0  0  0  0
  1  5  1  0
  1  3  1  0
  2  9  1  0
  2  8  2  0
  2  5  1  0
  3 18  2  0
  3  9  1  0
  4 13  1  0
  4 10  1  0
  4  6  1  0
  5 19  2  0
  6 15  2  0
  6  8  1  0
  7 16  1  0
  7 14  2  0
  7 12  1  0
 10 20  1  0
 10 11  2  0
 11 12  1  0
 12 21  2  0
 13 17  2  0
 15 17  1  0
 20 22  2  0
 21 22  1  0
M  CHG  2   7   1  16  -1
M  END
$$$$
167
     RDKit          3D

 12 13  0  0  1  0  0  0  0  0999 V2000
  -15.1140   -0.3878    5.1994 N   0  0  0  0  0  0  0  0  0  0  0  0
  -14.8561   -0.8797    3.8500 C   0  0  0  0  0  0  0  0  0  0  0  0
  -15.5432    0.9508    5.4148 C   0  0  0  0  0  0  0  0  0  0  0  0
  -15.3640   -0.0071    2.7696 C   0  0  0  0  0  0  0  0  0  0  0  0
  -15.7141    1.8093    4.2644 N   0  0  0  0  0  0  0  0  0  0  0  0
  -14.9718    1.3959    3.0999 C   0  0  0  0  0  0  0  0  0  0  0  0
  -15.2452   -0.3958    1.4126 C   0  0  0  0  0  0  0  0  0  0  0  0
  -14.2695   -1.9244    3.6655 O   0  0  0  0  0  0  0  0  0  0  0  0
  -15.7679    1.3671    6.5935 O   0  0  0  0  0  0  0  0  0  0  0  0
  -14.7516    2.2632    2.0049 C   0  0  0  0  0  0  0  0  0  0  0  0
  -14.9586    0.4368    0.4000 C   0  0  0  0  0  0  0  0  0  0  0  0
  -14.7301    1.8245    0.7602 C   0  0  0  0  0  0  0  0  0  0  0  0
  1  3  1  0
  1  2  1  0
  2  8  2  0
  2  4  1  0
  3  9  2  0
  3  5  1  0
  4  6  1  0
  4  7  1  0
  5  6  1  0
  6 10  1  0
  7 11  2  0
 10 12  2  0
 11 12  1  0
M  END
$$$$
168
     RDKit          3D

 16 17  0  0  1  0  0  0  0  0999 V2000
  -14.9411   -0.6248    5.1055 N   0  0  0  0  0  0  0  0  0  0  0  0
  -15.6355    0.5759    5.3368 C   0  0  0  0  0  0  0  0  0  0  0  0
  -14.7323    0.2456    2.8671 C   0  0  0  0  0  0  0  0  0  0  0  0
  -14.4581   -0.8213    3.8146 C   0  0  0  0  0  0  0  0  0  0  0  0
  -16.0924    1.1403    3.6895 S   0  0  0  0  0  0  0  0  0  0  0  0
  -14.1917    0.5775    1.7209 C   0  0  0  0  0  0  0  0  0  0  0  0
  -12.1587   -1.8614   -0.2482 C   0  0  0  0  0  0  0  0  0  0  0  0
  -13.0959   -0.1880    1.1895 C   0  0  0  0  0  0  0  0  0  0  0  0
  -15.9153    1.1773    6.3758 O   0  0  0  0  0  0  0  0  0  0  0  0
  -13.8079   -1.8668    3.4415 O   0  0  0  0  0  0  0  0  0  0  0  0
  -10.9021   -1.5525    0.2180 C   0  0  0  0  0  0  0  0  0  0  0  0
  -13.2410   -1.1743    0.2446 C   0  0  0  0  0  0  0  0  0  0  0  0
  -10.7148   -0.5660    1.1696 C   0  0  0  0  0  0  0  0  0  0  0  0
  -12.4242   -3.2328   -1.5732 Br  0  0  0  0  0  0  0  0  0  0  0  0
  -11.8247    0.1064    1.6446 C   0  0  0  0  0  0  0  0  0  0  0  0
   -9.8364   -2.2388   -0.2754 F   0  0  0  0  0  0  0  0  0  0  0  0
  1  4  1  0
  1  2  1  0
  2  9  2  0
  2  5  1  0
  3  5  1  0
  3  6  2  0
  3  4  1  0
  4 10  2  0
  6  8  1  0
  7 11  2  0
  7 14  1  0
  7 12  1  0
  8 15  1  0
  8 12  2  0
 11 16  1  0
 11 13  1  0
 13 15  2  0
M  END
$$$$
169
     RDKit          3D

 20 21  0  0  1  0  0  0  0  0999 V2000
  -15.9259   -0.6266    5.1210 N   0  0  0  0  0  0  0  0  0  0  0  0
  -15.4394   -1.4714    4.0985 C   0  0  0  0  0  0  0  0  0  0  0  0
  -15.6743    0.7324    4.9120 C   0  0  0  0  0  0  0  0  0  0  0  0
  -15.2260   -0.4109    2.6777 S   0  0  0  0  0  0  0  0  0  0  0  0
  -15.7917    1.1457    3.4877 C   0  0  0  0  0  0  0  0  0  0  0  0
  -14.7973    2.2286    3.2412 C   0  0  0  0  0  0  0  0  0  0  0  0
  -13.7799    1.8210    2.2289 C   0  0  0  0  0  0  0  0  0  0  0  0
  -12.5773    1.2422    2.6729 N   0  0  0  0  0  0  0  0  0  0  0  0
  -15.1958   -2.6892    4.1270 O   0  0  0  0  0  0  0  0  0  0  0  0
  -15.3686    1.5872    5.8132 O   0  0  0  0  0  0  0  0  0  0  0  0
  -14.0611    2.0205    1.0367 O   0  0  0  0  0  0  0  0  0  0  0  0
  -11.5373    0.8062    1.8516 C   0  0  0  0  0  0  0  0  0  0  0  0
   -9.4598   -0.2082    0.2475 C   0  0  0  0  0  0  0  0  0  0  0  0
  -10.6405    1.6695    1.2671 C   0  0  0  0  0  0  0  0  0  0  0  0
  -11.3933   -0.5705    1.6313 C   0  0  0  0  0  0  0  0  0  0  0  0
  -10.3755   -1.0424    0.8473 C   0  0  0  0  0  0  0  0  0  0  0  0
   -9.6288    1.1440    0.4837 C   0  0  0  0  0  0  0  0  0  0  0  0
   -8.4163   -0.6189   -0.5473 O   0  0  0  0  0  0  0  0  0  0  0  0
   -8.3394   -1.9298   -1.0262 C   0  0  0  0  0  0  0  0  0  0  0  0
   -6.9408   -2.4776   -1.1244 C   0  0  0  0  0  0  0  0  0  0  0  0
  1  3  1  0
  1  2  1  0
  2  9  2  0
  2  4  1  0
  3 10  2  0
  3  5  1  0
  4  5  1  0
  5  6  1  0
  6  7  1  0
  7 11  2  0
  7  8  1  0
  8 12  1  0
 12 15  1  0
 12 14  2  0
 13 17  2  0
 13 18  1  0
 13 16  1  0
 14 17  1  0
 15 16  2  0
 18 19  1  0
 19 20  1  0
M  END
$$$$
170
     RDKit          3D

 22 23  0  0  1  0  0  0  0  0999 V2000
  -14.7890    1.3520    3.5985 C   0  0  0  0  0  0  0  0  0  0  0  0
  -11.7537    3.1856    0.7630 C   0  0  0  0  0  0  0  0  0  0  0  0
  -15.8169   -0.1753    5.3521 N   0  0  0  0  0  0  0  0  0  0  0  0
  -14.9812   -1.1175    3.2238 N   0  0  0  0  0  0  0  0  0  0  0  0
  -14.5778    0.1874    2.7597 C   0  0  0  0  0  0  0  0  0  0  0  0
  -15.4252    1.1162    4.9114 C   0  0  0  0  0  0  0  0  0  0  0  0
  -10.3637    3.0627    0.5368 N   0  0  0  0  0  0  0  0  0  0  0  0
  -15.5896   -1.2940    4.4973 C   0  0  0  0  0  0  0  0  0  0  0  0
  -14.4184    2.5416    3.2653 C   0  0  0  0  0  0  0  0  0  0  0  0
  -13.7385    2.9728    2.0587 C   0  0  0  0  0  0  0  0  0  0  0  0
  -12.3499    2.8133    1.9435 C   0  0  0  0  0  0  0  0  0  0  0  0
  -12.5133    3.7043   -0.2779 C   0  0  0  0  0  0  0  0  0  0  0  0
   -9.8505    3.4788   -0.6997 O   0  0  0  0  0  0  0  0  0  0  0  0
   -9.5261    2.6233    1.3386 O   0  0  0  0  0  0  0  0  0  0  0  0
  -14.4922    3.4930    1.0145 C   0  0  0  0  0  0  0  0  0  0  0  0
  -14.0562    0.2382    1.6228 O   0  0  0  0  0  0  0  0  0  0  0  0
  -15.6362    2.0856    5.6820 O   0  0  0  0  0  0  0  0  0  0  0  0
  -15.9242   -2.4690    4.8526 O   0  0  0  0  0  0  0  0  0  0  0  0
  -13.8745    3.8658   -0.1749 C   0  0  0  0  0  0  0  0  0  0  0  0
  -11.6716    2.3005    3.0168 O   0  0  0  0  0  0  0  0  0  0  0  0
  -14.6969    4.3732   -1.1622 O   0  0  0  0  0  0  0  0  0  0  0  0
  -15.4097    5.5603   -1.0109 C   0  0  0  0  0  0  0  0  0  0  0  0
  1  9  2  3
  1  6  1  0
  1  5  1  0
  2 12  2  0
  2  7  1  0
  2 11  1  0
  3  8  1  0
  3  6  1  0
  4  8  1  0
  4  5  1  0
  5 16  2  0
  6 17  2  0
  7 14  1  0
  7 13  2  0
  8 18  2  0
  9 10  1  0
 10 15  1  0
 10 11  2  0
 11 20  1  0
 12 19  1  0
 15 19  2  0
 19 21  1  0
 21 22  1  0
M  CHG  2   7   1  14  -1
M  END
$$$$
171
     RDKit          3D

 17 18  0  0  1  0  0  0  0  0999 V2000
  -14.5603    0.1189    2.7874 C   0  0  0  0  0  0  0  0  0  0  0  0
  -15.1861   -0.2854    5.2133 N   0  0  0  0  0  0  0  0  0  0  0  0
  -15.3563    1.9560    4.3147 N   0  0  0  0  0  0  0  0  0  0  0  0
  -14.7308   -0.7665    3.9626 C   0  0  0  0  0  0  0  0  0  0  0  0
  -14.8935    1.5125    3.0155 C   0  0  0  0  0  0  0  0  0  0  0  0
  -15.5065    1.0755    5.4144 C   0  0  0  0  0  0  0  0  0  0  0  0
  -14.0989   -0.3560    1.6576 C   0  0  0  0  0  0  0  0  0  0  0  0
  -14.4482   -2.0004    3.8071 O   0  0  0  0  0  0  0  0  0  0  0  0
  -14.7790    2.3515    2.0831 O   0  0  0  0  0  0  0  0  0  0  0  0
  -15.9155    1.5241    6.5246 O   0  0  0  0  0  0  0  0  0  0  0  0
  -13.8747    0.3418    0.4163 C   0  0  0  0  0  0  0  0  0  0  0  0
  -12.6042    0.6568    0.0129 C   0  0  0  0  0  0  0  0  0  0  0  0
  -12.3729    1.3123   -1.2030 C   0  0  0  0  0  0  0  0  0  0  0  0
  -10.5962    1.7405   -1.7447 Br  0  0  0  0  0  0  0  0  0  0  0  0
  -14.7266    1.3440   -1.6277 C   0  0  0  0  0  0  0  0  0  0  0  0
  -14.9325    0.6926   -0.4164 C   0  0  0  0  0  0  0  0  0  0  0  0
  -13.4461    1.6526   -2.0189 C   0  0  0  0  0  0  0  0  0  0  0  0
  1  7  2  3
  1  5  1  0
  1  4  1  0
  2  6  1  0
  2  4  1  0
  3  6  1  0
  3  5  1  0
  4  8  2  0
  5  9  2  0
  6 10  2  0
  7 11  1  0
 11 16  1  0
 11 12  2  0
 12 13  1  0
 13 17  2  0
 13 14  1  0
 15 17  1  0
 15 16  2  0
M  END
$$$$
172
     RDKit          3D

 23 24  0  0  1  0  0  0  0  0999 V2000
  -14.4332    0.2837    2.8151 C   0  0  0  0  0  0  0  0  0  0  0  0
  -14.9356    1.5829    3.1974 C   0  0  0  0  0  0  0  0  0  0  0  0
  -14.4535   -0.7642    3.8154 C   0  0  0  0  0  0  0  0  0  0  0  0
  -13.4054    0.9075   -0.6918 C   0  0  0  0  0  0  0  0  0  0  0  0
  -13.9568    0.0599    1.5839 C   0  0  0  0  0  0  0  0  0  0  0  0
  -15.4331    1.8267    4.5096 N   0  0  0  0  0  0  0  0  0  0  0  0
  -14.9690   -0.4642    5.1350 N   0  0  0  0  0  0  0  0  0  0  0  0
  -12.8874   -0.3607   -1.0141 N   0  0  0  0  0  0  0  0  0  0  0  0
  -15.4556    0.7840    5.5159 C   0  0  0  0  0  0  0  0  0  0  0  0
  -13.9148    1.0918    0.5584 C   0  0  0  0  0  0  0  0  0  0  0  0
  -12.9001   -1.4296   -0.0453 C   0  0  0  0  0  0  0  0  0  0  0  0
  -13.4452    2.0815   -1.6077 C   0  0  0  0  0  0  0  0  0  0  0  0
  -13.4113   -1.2074    1.1805 C   0  0  0  0  0  0  0  0  0  0  0  0
  -14.0575   -1.9503    3.6559 O   0  0  0  0  0  0  0  0  0  0  0  0
  -14.9818    2.6011    2.4272 O   0  0  0  0  0  0  0  0  0  0  0  0
  -15.9024    1.0396    6.6606 O   0  0  0  0  0  0  0  0  0  0  0  0
  -14.3755    2.0102   -2.5977 F   0  0  0  0  0  0  0  0  0  0  0  0
  -12.1821    2.4218   -2.0012 F   0  0  0  0  0  0  0  0  0  0  0  0
  -13.8895    3.1861   -0.8164 F   0  0  0  0  0  0  0  0  0  0  0  0
  -12.3433   -0.7000   -2.2904 C   0  0  0  0  0  0  0  0  0  0  0  0
  -12.4196   -2.7924   -0.2764 C   0  0  0  0  0  0  0  0  0  0  0  0
  -13.5730   -2.2598   -3.6878 O   0  0  0  0  0  0  0  0  0  0  0  0
  -13.2304   -0.9865   -3.4279 C   0  0  0  0  0  0  0  0  0  0  0  0
  1  5  2  3
  1  3  1  0
  1  2  1  0
  2 15  2  0
  2  6  1  0
  3 14  2  0
  3  7  1  0
  4  8  1  0
  4 12  1  0
  4 10  2  0
  5 13  1  0
  5 10  1  0
  6  9  1  0
  7  9  1  0
  8 20  1  0
  8 11  1  0
  9 16  2  0
 11 21  1  0
 11 13  2  0
 12 19  1  0
 12 18  1  0
 12 17  1  0
 20 23  1  0
 22 23  1  0
M  END
$$$$
173
     RDKit          3D

 21 22  0  0  1  0  0  0  0  0999 V2000
  -15.0791    0.4103    3.0596 C   0  0  0  0  0  0  0  0  0  0  0  0
  -14.4812   -0.7692    2.7435 C   0  0  0  0  0  0  0  0  0  0  0  0
  -14.6736    1.7185    2.4466 C   0  0  0  0  0  0  0  0  0  0  0  0
  -12.3755   -1.4657    1.5489 C   0  0  0  0  0  0  0  0  0  0  0  0
  -13.7429   -1.2737    1.6453 N   0  0  0  0  0  0  0  0  0  0  0  0
  -13.4943    2.4004    2.8294 N   0  0  0  0  0  0  0  0  0  0  0  0
  -11.7602   -2.0633    0.3233 C   0  0  0  0  0  0  0  0  0  0  0  0
  -13.1074    3.6436    2.2463 C   0  0  0  0  0  0  0  0  0  0  0  0
  -15.1255   -1.8279    4.0039 S   0  0  0  0  0  0  0  0  0  0  0  0
  -15.9166    0.4299    4.1285 C   0  0  0  0  0  0  0  0  0  0  0  0
  -16.0979   -0.7272    4.8208 C   0  0  0  0  0  0  0  0  0  0  0  0
  -10.6875   -1.5353   -0.3063 C   0  0  0  0  0  0  0  0  0  0  0  0
  -15.3694    2.2454    1.5783 O   0  0  0  0  0  0  0  0  0  0  0  0
  -11.6093   -1.1455    2.4850 O   0  0  0  0  0  0  0  0  0  0  0  0
  -13.8310    4.1519    1.3672 O   0  0  0  0  0  0  0  0  0  0  0  0
  -11.9305    4.3286    2.6253 N   0  0  0  0  0  0  0  0  0  0  0  0
   -9.9451   -0.0840    0.3005 Cl  0  0  0  0  0  0  0  0  0  0  0  0
  -12.3582   -3.2114   -0.1455 C   0  0  0  0  0  0  0  0  0  0  0  0
  -10.1960   -2.1539   -1.4211 C   0  0  0  0  0  0  0  0  0  0  0  0
  -11.8643   -3.8531   -1.2850 C   0  0  0  0  0  0  0  0  0  0  0  0
  -10.7705   -3.3187   -1.9308 C   0  0  0  0  0  0  0  0  0  0  0  0
  1 10  1  0
  1  3  1  0
  1  2  2  0
  2  9  1  0
  2  5  1  0
  3 13  2  0
  3  6  1  0
  4 14  2  0
  4  7  1  0
  4  5  1  0
  6  8  1  0
  7 18  1  0
  7 12  2  0
  8 16  1  0
  8 15  2  0
  9 11  1  0
 10 11  2  0
 12 19  1  0
 12 17  1  0
 18 20  2  0
 19 21  2  0
 20 21  1  0
M  END
$$$$
174
     RDKit          3D

 17 18  0  0  1  0  0  0  0  0999 V2000
  -14.6541    0.0984    2.8114 C   0  0  0  0  0  0  0  0  0  0  0  0
  -15.2216   -0.4625    5.2235 N   0  0  0  0  0  0  0  0  0  0  0  0
  -15.4179    1.8527    4.4789 N   0  0  0  0  0  0  0  0  0  0  0  0
  -14.7977   -0.8583    3.9335 C   0  0  0  0  0  0  0  0  0  0  0  0
  -14.9868    1.4693    3.1517 C   0  0  0  0  0  0  0  0  0  0  0  0
  -15.5349    0.8858    5.5135 C   0  0  0  0  0  0  0  0  0  0  0  0
  -14.2876   -0.3332    1.6241 C   0  0  0  0  0  0  0  0  0  0  0  0
  -14.5175   -2.0741    3.6802 O   0  0  0  0  0  0  0  0  0  0  0  0
  -14.9009    2.3536    2.2640 O   0  0  0  0  0  0  0  0  0  0  0  0
  -15.9165    1.2554    6.6688 O   0  0  0  0  0  0  0  0  0  0  0  0
  -14.0848    0.4189    0.4248 C   0  0  0  0  0  0  0  0  0  0  0  0
  -13.0072    1.2223    0.1654 C   0  0  0  0  0  0  0  0  0  0  0  0
  -12.8526    1.9574   -0.9760 C   0  0  0  0  0  0  0  0  0  0  0  0
  -11.4117    2.9527   -1.1774 Cl  0  0  0  0  0  0  0  0  0  0  0  0
  -14.9314    1.1174   -1.7455 C   0  0  0  0  0  0  0  0  0  0  0  0
  -15.0585    0.3888   -0.5848 C   0  0  0  0  0  0  0  0  0  0  0  0
  -13.8211    1.9115   -1.9508 C   0  0  0  0  0  0  0  0  0  0  0  0
  1  7  2  3
  1  5  1  0
  1  4  1  0
  2  6  1  0
  2  4  1  0
  3  6  1  0
  3  5  1  0
  4  8  2  0
  5  9  2  0
  6 10  2  0
  7 11  1  0
 11 16  1  0
 11 12  2  0
 12 13  1  0
 13 17  2  0
 13 14  1  0
 15 17  1  0
 15 16  2  0
M  END
$$$$
175
     RDKit          3D

 18 19  0  0  1  0  0  0  0  0999 V2000
  -15.5066   -0.9268    4.6744 N   0  0  0  0  0  0  0  0  0  0  0  0
  -15.5284    0.3852    5.2027 C   0  0  0  0  0  0  0  0  0  0  0  0
  -14.6879    0.5215    3.0559 C   0  0  0  0  0  0  0  0  0  0  0  0
  -14.9944   -0.8820    3.3513 C   0  0  0  0  0  0  0  0  0  0  0  0
  -15.0246    1.2789    4.2071 N   0  0  0  0  0  0  0  0  0  0  0  0
  -14.2101    1.0070    1.9305 C   0  0  0  0  0  0  0  0  0  0  0  0
  -13.2901    6.4788    0.6826 C   0  0  0  0  0  0  0  0  0  0  0  0
  -13.5013    5.0614    1.0388 C   0  0  0  0  0  0  0  0  0  0  0  0
  -15.9169    0.7543    6.3526 O   0  0  0  0  0  0  0  0  0  0  0  0
  -14.8568   -1.8937    2.6263 O   0  0  0  0  0  0  0  0  0  0  0  0
  -12.9171    7.3075    1.5553 O   0  0  0  0  0  0  0  0  0  0  0  0
  -13.9115    2.4017    1.6647 C   0  0  0  0  0  0  0  0  0  0  0  0
  -12.7456    4.4435    1.9945 C   0  0  0  0  0  0  0  0  0  0  0  0
  -14.4795    4.3704    0.3716 C   0  0  0  0  0  0  0  0  0  0  0  0
  -13.4871    6.9624   -0.6027 O   0  0  0  0  0  0  0  0  0  0  0  0
  -12.9444    3.1086    2.3149 C   0  0  0  0  0  0  0  0  0  0  0  0
  -14.6636    3.0430    0.7038 C   0  0  0  0  0  0  0  0  0  0  0  0
  -13.2898    8.3202   -0.9575 C   0  0  0  0  0  0  0  0  0  0  0  0
  1  4  1  0
  1  2  1  0
  2  9  2  0
  2  5  1  0
  3  5  1  0
  3  6  2  0
  3  4  1  0
  4 10  2  0
  6 12  1  0
  7 15  1  0
  7 11  2  0
  7  8  1  0
  8 13  2  0
  8 14  1  0
 12 17  1  0
 12 16  2  0
 13 16  1  0
 14 17  2  0
 15 18  1  0
M  END
$$$$
176
     RDKit          3D

 14 15  0  0  1  0  0  0  0  0999 V2000
  -14.9274    0.1335    3.7496 C   0  0  0  0  0  0  0  0  0  0  0  0
  -15.4850    1.1720    4.6094 C   0  0  0  0  0  0  0  0  0  0  0  0
  -14.1541    2.2304    3.0777 C   0  0  0  0  0  0  0  0  0  0  0  0
  -15.0108    2.4397    4.1946 N   0  0  0  0  0  0  0  0  0  0  0  0
  -14.1353    0.7904    2.8420 C   0  0  0  0  0  0  0  0  0  0  0  0
  -15.0853   -1.2531    3.7457 C   0  0  0  0  0  0  0  0  0  0  0  0
  -14.4167   -1.9352    2.7977 N   0  0  0  0  0  0  0  0  0  0  0  0
  -13.4759    0.0222    1.8929 C   0  0  0  0  0  0  0  0  0  0  0  0
  -13.6298   -1.3301    1.8891 C   0  0  0  0  0  0  0  0  0  0  0  0
  -16.2734    0.8985    5.5686 O   0  0  0  0  0  0  0  0  0  0  0  0
  -13.5283    3.1236    2.4157 O   0  0  0  0  0  0  0  0  0  0  0  0
  -15.9173   -1.8776    4.7088 N   0  0  0  0  0  0  0  0  0  0  0  0
  -12.6187    0.7405    0.9119 C   0  0  0  0  0  0  0  0  0  0  0  0
  -12.9167   -2.1384    0.8660 C   0  0  0  0  0  0  0  0  0  0  0  0
  1  6  2  0
  1  5  1  0
  1  2  1  0
  2 10  2  0
  2  4  1  0
  3  4  1  0
  3 11  2  0
  3  5  1  0
  5  8  2  0
  6 12  1  0
  6  7  1  0
  7  9  2  0
  8  9  1  0
  8 13  1  0
  9 14  1  0
M  END
$$$$
177
     RDKit          3D

 18 19  0  0  1  0  0  0  0  0999 V2000
  -13.5498   -6.0366   -4.3770 N   0  0  0  0  0  0  0  0  0  0  0  0
  -12.7693   -6.9211   -3.5768 C   0  0  0  0  0  0  0  0  0  0  0  0
  -10.8101   -5.6716   -3.9792 N   0  0  0  0  0  0  0  0  0  0  0  0
  -11.5464   -6.3788   -2.9584 C   0  0  0  0  0  0  0  0  0  0  0  0
  -12.8438   -5.7479    0.5493 N   0  0  0  0  0  0  0  0  0  0  0  0
  -12.3215   -6.3536   -0.6049 C   0  0  0  0  0  0  0  0  0  0  0  0
  -11.8014   -5.5630   -1.7356 C   0  0  0  0  0  0  0  0  0  0  0  0
  -13.3418   -6.5242    1.6317 C   0  0  0  0  0  0  0  0  0  0  0  0
  -12.9099   -4.9239   -4.9979 C   0  0  0  0  0  0  0  0  0  0  0  0
  -11.5534   -4.7638   -4.7866 C   0  0  0  0  0  0  0  0  0  0  0  0
  -13.1509   -8.1112   -3.4334 O   0  0  0  0  0  0  0  0  0  0  0  0
  -13.2888   -7.7939    1.4981 O   0  0  0  0  0  0  0  0  0  0  0  0
  -12.3026   -7.6098   -0.6638 O   0  0  0  0  0  0  0  0  0  0  0  0
  -13.8782   -5.9805    2.8162 N   0  0  0  0  0  0  0  0  0  0  0  0
  -10.9415   -3.6735   -5.3984 C   0  0  0  0  0  0  0  0  0  0  0  0
  -13.6673   -4.0804   -5.7639 C   0  0  0  0  0  0  0  0  0  0  0  0
  -13.0528   -2.9996   -6.3686 C   0  0  0  0  0  0  0  0  0  0  0  0
  -11.6946   -2.8170   -6.1725 C   0  0  0  0  0  0  0  0  0  0  0  0
  1  9  1  0
  1  2  1  0
  2 11  2  0
  2  4  1  0
  3  4  1  0
  3 10  1  0
  4  7  1  0
  5  8  1  0
  5  6  1  0
  6 13  2  0
  6  7  1  0
  8 14  1  0
  8 12  2  0
  9 16  1  0
  9 10  2  0
 10 15  1  0
 15 18  2  0
 16 17  2  0
 17 18  1  0
M  END
$$$$
178
     RDKit          3D

 21 22  0  0  1  0  0  0  0  0999 V2000
  -14.6495    0.0629    2.6462 C   0  0  0  0  0  0  0  0  0  0  0  0
  -15.4638    1.9256    4.1287 N   0  0  0  0  0  0  0  0  0  0  0  0
  -15.1680   -0.2706    5.1071 N   0  0  0  0  0  0  0  0  0  0  0  0
  -15.0329    1.4487    2.8329 C   0  0  0  0  0  0  0  0  0  0  0  0
  -14.7384   -0.7821    3.8537 C   0  0  0  0  0  0  0  0  0  0  0  0
  -15.5376    1.0890    5.2688 C   0  0  0  0  0  0  0  0  0  0  0  0
  -14.2178   -0.4804    1.5319 C   0  0  0  0  0  0  0  0  0  0  0  0
  -14.9928    2.2333    1.8669 O   0  0  0  0  0  0  0  0  0  0  0  0
  -14.4128   -1.9999    3.7305 O   0  0  0  0  0  0  0  0  0  0  0  0
  -14.8334    1.4910   -5.4594 C   0  0  0  0  0  0  0  0  0  0  0  0
  -15.9217    1.5603    6.3763 O   0  0  0  0  0  0  0  0  0  0  0  0
  -15.4652    2.5460   -5.1461 O   0  0  0  0  0  0  0  0  0  0  0  0
  -14.0241    0.1830    0.2535 C   0  0  0  0  0  0  0  0  0  0  0  0
  -13.5210    1.9840   -3.5265 O   0  0  0  0  0  0  0  0  0  0  0  0
  -13.5806    1.2225   -4.7185 C   0  0  0  0  0  0  0  0  0  0  0  0
  -13.6636    1.3900   -2.2734 C   0  0  0  0  0  0  0  0  0  0  0  0
  -15.3252    0.6599   -6.4504 O   0  0  0  0  0  0  0  0  0  0  0  0
  -15.0980    0.3579   -0.6256 C   0  0  0  0  0  0  0  0  0  0  0  0
  -12.7965    0.6261   -0.1789 C   0  0  0  0  0  0  0  0  0  0  0  0
  -14.8913    0.9486   -1.8479 C   0  0  0  0  0  0  0  0  0  0  0  0
  -12.6089    1.2179   -1.4112 C   0  0  0  0  0  0  0  0  0  0  0  0
  1  7  2  3
  1  5  1  0
  1  4  1  0
  2  6  1  0
  2  4  1  0
  3  6  1  0
  3  5  1  0
  4  8  2  0
  5  9  2  0
  6 11  2  0
  7 13  1  0
 10 17  1  0
 10 12  2  0
 10 15  1  0
 13 19  1  0
 13 18  2  0
 14 15  1  0
 14 16  1  0
 16 20  2  0
 16 21  1  0
 18 20  1  0
 19 21  2  0
M  END
$$$$
179
     RDKit          3D

 25 28  0  0  1  0  0  0  0  0999 V2000
  -13.8792   -0.9564    1.0430 N   0  0  0  0  0  0  0  0  0  0  0  0
  -15.1591   -0.3742    2.9378 C   0  0  0  0  0  0  0  0  0  0  0  0
  -15.8607    0.1617    1.6835 C   0  0  0  0  0  0  0  0  0  0  0  0
  -13.8346   -0.8037    2.4739 C   0  0  0  0  0  0  0  0  0  0  0  0
  -14.8977   -0.0715    0.6015 C   0  0  0  0  0  0  0  0  0  0  0  0
  -13.0630   -1.8237    0.2940 N   0  0  0  0  0  0  0  0  0  0  0  0
  -15.1725    0.8218    3.8252 C   0  0  0  0  0  0  0  0  0  0  0  0
  -16.0855    1.5894    2.0478 C   0  0  0  0  0  0  0  0  0  0  0  0
  -11.9573   -1.3478   -0.4561 C   0  0  0  0  0  0  0  0  0  0  0  0
  -16.3671    1.4724    3.4324 O   0  0  0  0  0  0  0  0  0  0  0  0
  -14.9509    0.4332   -0.5606 O   0  0  0  0  0  0  0  0  0  0  0  0
  -12.8024   -1.0141    3.1884 O   0  0  0  0  0  0  0  0  0  0  0  0
  -11.1562   -2.3623   -1.2124 C   0  0  0  0  0  0  0  0  0  0  0  0
  -11.6166   -3.6458   -1.0443 O   0  0  0  0  0  0  0  0  0  0  0  0
  -11.6842   -0.1249   -0.4671 O   0  0  0  0  0  0  0  0  0  0  0  0
  -14.7897    2.3277    2.0592 C   0  0  0  0  0  0  0  0  0  0  0  0
  -14.1517    1.8664    3.3728 C   0  0  0  0  0  0  0  0  0  0  0  0
  -12.1377   -4.4309   -2.0481 C   0  0  0  0  0  0  0  0  0  0  0  0
  -12.6309   -3.9659   -3.2352 C   0  0  0  0  0  0  0  0  0  0  0  0
  -13.1574   -4.7671   -4.2460 C   0  0  0  0  0  0  0  0  0  0  0  0
  -12.6890   -6.6467   -2.8347 C   0  0  0  0  0  0  0  0  0  0  0  0
  -12.1787   -5.8277   -1.8641 C   0  0  0  0  0  0  0  0  0  0  0  0
   -9.6963   -2.3079   -0.7636 C   0  0  0  0  0  0  0  0  0  0  0  0
  -13.1796   -6.1230   -4.0269 C   0  0  0  0  0  0  0  0  0  0  0  0
  -13.6691   -4.1440   -5.4949 C   0  0  0  0  0  0  0  0  0  0  0  0
  1  6  1  0
  1  5  1  0
  1  4  1  0
  2  3  1  0
  2  7  1  0
  2  4  1  0
  3  8  1  0
  3  5  1  0
  4 12  2  0
  5 11  2  0
  6  9  1  0
  7 17  1  0
  7 10  1  0
  8 10  1  0
  8 16  1  0
  9 15  2  0
  9 13  1  0
 13 23  1  0
 13 14  1  0
 14 18  1  0
 16 17  1  0
 18 22  1  0
 18 19  2  0
 19 20  1  0
 20 24  2  0
 20 25  1  0
 21 24  1  0
 21 22  2  0
M  END
$$$$
180
     RDKit          3D

 21 22  0  0  1  0  0  0  0  0999 V2000
  -14.6739    0.1031    2.6547 C   0  0  0  0  0  0  0  0  0  0  0  0
  -15.0231   -0.3344    5.1395 N   0  0  0  0  0  0  0  0  0  0  0  0
  -15.6111    1.8321    4.1347 N   0  0  0  0  0  0  0  0  0  0  0  0
  -14.6077   -0.7531    3.8609 C   0  0  0  0  0  0  0  0  0  0  0  0
  -15.1975    1.4406    2.8134 C   0  0  0  0  0  0  0  0  0  0  0  0
  -15.5334    0.9882    5.2664 C   0  0  0  0  0  0  0  0  0  0  0  0
  -14.3089   -0.3520    1.4854 C   0  0  0  0  0  0  0  0  0  0  0  0
  -15.1101    1.7766   -5.4857 C   0  0  0  0  0  0  0  0  0  0  0  0
  -14.1541   -1.9270    3.7455 O   0  0  0  0  0  0  0  0  0  0  0  0
  -15.3146    2.2796    1.8592 O   0  0  0  0  0  0  0  0  0  0  0  0
  -15.9032    1.3605    6.4076 O   0  0  0  0  0  0  0  0  0  0  0  0
  -15.5007    0.9960   -6.3723 O   0  0  0  0  0  0  0  0  0  0  0  0
  -14.2875    0.3015    0.2128 C   0  0  0  0  0  0  0  0  0  0  0  0
  -13.8924    2.2247   -3.5061 O   0  0  0  0  0  0  0  0  0  0  0  0
  -13.9219    1.4486   -4.6839 C   0  0  0  0  0  0  0  0  0  0  0  0
  -15.8075    2.9765   -5.2501 N   0  0  0  0  0  0  0  0  0  0  0  0
  -14.0048    1.5881   -2.2604 C   0  0  0  0  0  0  0  0  0  0  0  0
  -15.3352    0.3538   -0.6816 C   0  0  0  0  0  0  0  0  0  0  0  0
  -13.0928    0.9209   -0.1822 C   0  0  0  0  0  0  0  0  0  0  0  0
  -12.9553    1.5530   -1.3981 C   0  0  0  0  0  0  0  0  0  0  0  0
  -15.1924    0.9875   -1.8980 C   0  0  0  0  0  0  0  0  0  0  0  0
  1  7  2  3
  1  5  1  0
  1  4  1  0
  2  6  1  0
  2  4  1  0
  3  6  1  0
  3  5  1  0
  4  9  2  0
  5 10  2  0
  6 11  2  0
  7 13  1  0
  8 16  1  0
  8 12  2  0
  8 15  1  0
 13 19  1  0
 13 18  2  0
 14 15  1  0
 14 17  1  0
 17 21  2  0
 17 20  1  0
 18 21  1  0
 19 20  2  0
M  END
$$$$
181
     RDKit          3D

 23 24  0  0  1  0  0  0  0  0999 V2000
  -15.2195   -0.6057    5.2481 N   0  0  0  0  0  0  0  0  0  0  0  0
  -15.4703    0.7769    5.2655 C   0  0  0  0  0  0  0  0  0  0  0  0
  -14.6910    0.3250    3.1760 C   0  0  0  0  0  0  0  0  0  0  0  0
  -14.7292   -0.9333    3.9572 C   0  0  0  0  0  0  0  0  0  0  0  0
  -15.1492    1.3691    3.9922 N   0  0  0  0  0  0  0  0  0  0  0  0
  -14.2669    0.4028    1.9467 C   0  0  0  0  0  0  0  0  0  0  0  0
  -14.4018    5.2332   -0.8313 O   0  0  0  0  0  0  0  0  0  0  0  0
  -14.3718    7.2219    0.4322 C   0  0  0  0  0  0  0  0  0  0  0  0
  -14.3848    4.0660   -0.2060 C   0  0  0  0  0  0  0  0  0  0  0  0
  -14.9311    2.9180   -0.7102 C   0  0  0  0  0  0  0  0  0  0  0  0
  -13.8492    6.4625   -0.7585 C   0  0  0  0  0  0  0  0  0  0  0  0
  -14.2640    1.6690    1.2486 C   0  0  0  0  0  0  0  0  0  0  0  0
  -15.9155    1.4260    6.2540 O   0  0  0  0  0  0  0  0  0  0  0  0
  -14.3859   -2.0853    3.5414 O   0  0  0  0  0  0  0  0  0  0  0  0
  -14.8808    1.7094    0.0018 C   0  0  0  0  0  0  0  0  0  0  0  0
  -15.4930    7.7873    0.3850 O   0  0  0  0  0  0  0  0  0  0  0  0
  -13.7704    3.9913    1.0551 C   0  0  0  0  0  0  0  0  0  0  0  0
  -13.6642    7.3342    1.6076 O   0  0  0  0  0  0  0  0  0  0  0  0
  -13.7105    2.8154    1.7710 C   0  0  0  0  0  0  0  0  0  0  0  0
  -15.5408    2.9628   -1.9418 O   0  0  0  0  0  0  0  0  0  0  0  0
  -14.1003    7.3579   -1.9558 C   0  0  0  0  0  0  0  0  0  0  0  0
  -16.7913    3.4528   -2.2716 C   0  0  0  0  0  0  0  0  0  0  0  0
  -16.9942    3.3558   -3.7640 C   0  0  0  0  0  0  0  0  0  0  0  0
  1  4  1  0
  1  2  1  0
  2 13  2  0
  2  5  1  0
  3  5  1  0
  3  6  2  0
  3  4  1  0
  4 14  2  0
  6 12  1  0
  7 11  1  0
  7  9  1  0
  8 18  1  0
  8 16  2  0
  8 11  1  0
  9 10  2  0
  9 17  1  0
 10 20  1  0
 10 15  1  0
 11 21  1  0
 12 19  1  0
 12 15  2  0
 17 19  2  0
 20 22  1  0
 22 23  1  0
M  END
$$$$
182
     RDKit          3D

 22 23  0  0  1  0  0  0  0  0999 V2000
  -14.3086    0.2041    2.1873 C   0  0  0  0  0  0  0  0  0  0  0  0
  -14.5712   -0.7855    4.4841 N   0  0  0  0  0  0  0  0  0  0  0  0
  -16.1168    0.9639    3.7697 N   0  0  0  0  0  0  0  0  0  0  0  0
  -13.8876   -0.7224    3.2277 C   0  0  0  0  0  0  0  0  0  0  0  0
  -15.4566    1.0502    2.5082 C   0  0  0  0  0  0  0  0  0  0  0  0
  -15.6844    0.0500    4.7676 C   0  0  0  0  0  0  0  0  0  0  0  0
  -13.6971    0.2646    1.0566 N   0  0  0  0  0  0  0  0  0  0  0  0
  -12.5507   -4.4308   -3.1763 N   0  0  0  0  0  0  0  0  0  0  0  0
  -12.9266   -5.7735   -2.9106 C   0  0  0  0  0  0  0  0  0  0  0  0
  -12.6029   -0.5997    0.8601 N   0  0  0  0  0  0  0  0  0  0  0  0
  -12.5623   -3.4600   -2.1500 C   0  0  0  0  0  0  0  0  0  0  0  0
  -12.8904   -1.4808    2.9928 O   0  0  0  0  0  0  0  0  0  0  0  0
  -15.8352    1.8568    1.6218 O   0  0  0  0  0  0  0  0  0  0  0  0
  -16.2908   -0.0098    5.8898 O   0  0  0  0  0  0  0  0  0  0  0  0
  -13.2909   -6.1287   -1.7628 O   0  0  0  0  0  0  0  0  0  0  0  0
  -13.2600   -2.2872   -2.3307 C   0  0  0  0  0  0  0  0  0  0  0  0
  -11.8764   -3.6999   -0.9849 C   0  0  0  0  0  0  0  0  0  0  0  0
  -12.6058   -1.5579   -0.1827 C   0  0  0  0  0  0  0  0  0  0  0  0
  -13.2958   -1.3063   -1.3441 C   0  0  0  0  0  0  0  0  0  0  0  0
  -11.8908   -2.7385    0.0250 C   0  0  0  0  0  0  0  0  0  0  0  0
  -12.1498   -4.0644   -4.5317 C   0  0  0  0  0  0  0  0  0  0  0  0
  -12.9000   -6.7954   -3.9809 C   0  0  0  0  0  0  0  0  0  0  0  0
  1  7  2  3
  1  5  1  0
  1  4  1  0
  2  6  1  0
  2  4  1  0
  3  6  1  0
  3  5  1  0
  4 12  2  0
  5 13  2  0
  6 14  2  0
  7 10  1  0
  8 21  1  0
  8  9  1  0
  8 11  1  0
  9 22  1  0
  9 15  2  0
 10 18  1  0
 11 16  2  0
 11 17  1  0
 16 19  1  0
 17 20  2  0
 18 20  1  0
 18 19  2  0
M  END
$$$$
183
     RDKit          3D

 25 26  0  0  1  0  0  0  0  0999 V2000
  -12.5894   -6.1043   -3.3747 C   0  0  0  0  0  0  0  0  0  0  0  0
  -12.8271   -4.7322   -3.2839 C   0  0  0  0  0  0  0  0  0  0  0  0
  -11.5092   -6.7476   -2.6890 C   0  0  0  0  0  0  0  0  0  0  0  0
  -13.3681   -6.5751   -4.3783 C   0  0  0  0  0  0  0  0  0  0  0  0
  -14.0454   -5.4371   -4.8425 N   0  0  0  0  0  0  0  0  0  0  0  0
  -12.3355   -3.7241   -2.4178 N   0  0  0  0  0  0  0  0  0  0  0  0
  -10.1703   -6.3778   -2.5277 N   0  0  0  0  0  0  0  0  0  0  0  0
  -13.7093   -4.4319   -4.2051 O   0  0  0  0  0  0  0  0  0  0  0  0
  -11.8298   -3.8201   -1.1213 C   0  0  0  0  0  0  0  0  0  0  0  0
   -9.2618   -7.1375   -1.7165 C   0  0  0  0  0  0  0  0  0  0  0  0
  -13.6072   -7.8322   -5.0454 C   0  0  0  0  0  0  0  0  0  0  0  0
  -11.7962   -7.8958   -2.1281 O   0  0  0  0  0  0  0  0  0  0  0  0
  -14.6400   -8.6277   -4.5762 N   0  0  0  0  0  0  0  0  0  0  0  0
  -11.7960   -4.9105   -0.5228 O   0  0  0  0  0  0  0  0  0  0  0  0
   -9.6584   -8.1706   -1.1243 O   0  0  0  0  0  0  0  0  0  0  0  0
  -11.3003   -2.6254   -0.3751 C   0  0  0  0  0  0  0  0  0  0  0  0
   -7.8436   -6.7296   -1.5552 C   0  0  0  0  0  0  0  0  0  0  0  0
  -15.0228   -9.7545   -5.1645 C   0  0  0  0  0  0  0  0  0  0  0  0
  -13.0250   -8.3055   -6.1590 C   0  0  0  0  0  0  0  0  0  0  0  0
  -12.3515   -1.5666   -0.2361 C   0  0  0  0  0  0  0  0  0  0  0  0
  -10.1249   -2.1099   -1.1984 C   0  0  0  0  0  0  0  0  0  0  0  0
   -7.2667   -7.2608   -0.2739 C   0  0  0  0  0  0  0  0  0  0  0  0
   -7.7139   -5.2135   -1.5704 C   0  0  0  0  0  0  0  0  0  0  0  0
  -14.4304  -10.2501   -6.3054 C   0  0  0  0  0  0  0  0  0  0  0  0
  -13.4068   -9.5075   -6.8147 C   0  0  0  0  0  0  0  0  0  0  0  0
  1  4  1  0
  1  3  1  0
  1  2  2  0
  2  8  1  0
  2  6  1  0
  3 12  2  0
  3  7  1  0
  4 11  1  0
  4  5  2  0
  5  8  1  0
  6  9  1  0
  7 10  1  0
  9 16  1  0
  9 14  2  0
 10 17  1  0
 10 15  2  0
 11 19  1  0
 11 13  2  0
 13 18  1  0
 16 21  1  0
 16 20  1  0
 17 23  1  0
 17 22  1  0
 18 24  2  0
 19 25  2  0
 24 25  1  0
M  END
$$$$
184
     RDKit          3D

 22 24  0  0  1  0  0  0  0  0999 V2000
  -15.0369   -0.5280    5.1911 N   0  0  0  0  0  0  0  0  0  0  0  0
  -14.7435    0.2646    2.9306 C   0  0  0  0  0  0  0  0  0  0  0  0
  -15.5956    0.7316    5.3791 C   0  0  0  0  0  0  0  0  0  0  0  0
  -14.5799   -0.7998    3.9037 C   0  0  0  0  0  0  0  0  0  0  0  0
  -15.9750    1.3476    3.7425 S   0  0  0  0  0  0  0  0  0  0  0  0
  -14.1937    0.4942    1.7742 C   0  0  0  0  0  0  0  0  0  0  0  0
  -12.4133   -2.1062    0.0997 C   0  0  0  0  0  0  0  0  0  0  0  0
  -13.4785   -1.4250    0.4224 O   0  0  0  0  0  0  0  0  0  0  0  0
  -13.1980   -0.4314    1.2517 C   0  0  0  0  0  0  0  0  0  0  0  0
  -11.3425   -1.5548    0.7385 C   0  0  0  0  0  0  0  0  0  0  0  0
  -12.3760   -7.0198   -0.6188 C   0  0  0  0  0  0  0  0  0  0  0  0
  -12.4173   -3.2535   -0.7950 C   0  0  0  0  0  0  0  0  0  0  0  0
  -11.8426   -0.4994    1.4627 C   0  0  0  0  0  0  0  0  0  0  0  0
  -12.3987   -5.6563   -1.1288 C   0  0  0  0  0  0  0  0  0  0  0  0
  -12.3954   -4.5582   -0.2958 C   0  0  0  0  0  0  0  0  0  0  0  0
  -15.8064    1.3391    6.4255 O   0  0  0  0  0  0  0  0  0  0  0  0
  -14.0438   -1.9142    3.5632 O   0  0  0  0  0  0  0  0  0  0  0  0
  -11.7963   -7.8922   -1.3078 O   0  0  0  0  0  0  0  0  0  0  0  0
  -12.9548   -7.3750    0.5643 O   0  0  0  0  0  0  0  0  0  0  0  0
  -12.4427   -3.1066   -2.1654 C   0  0  0  0  0  0  0  0  0  0  0  0
  -12.4246   -5.4565   -2.4963 C   0  0  0  0  0  0  0  0  0  0  0  0
  -12.4469   -4.1805   -3.0354 C   0  0  0  0  0  0  0  0  0  0  0  0
  1  4  1  0
  1  3  1  0
  2  5  1  0
  2  6  2  0
  2  4  1  0
  3 16  2  0
  3  5  1  0
  4 17  2  0
  6  9  1  0
  7 10  2  0
  7 12  1  0
  7  8  1  0
  8  9  1  0
  9 13  2  0
 10 13  1  0
 11 19  1  0
 11 18  2  0
 11 14  1  0
 12 20  1  0
 12 15  2  0
 14 21  2  0
 14 15  1  0
 20 22  2  0
 21 22  1  0
M  END
$$$$
185
     RDKit          3D

 19 20  0  0  1  0  0  0  0  0999 V2000
  -13.2106    0.9419    0.2443 C   0  0  0  0  0  0  0  0  0  0  0  0
  -13.0317    1.4194   -0.9987 C   0  0  0  0  0  0  0  0  0  0  0  0
  -13.9801    1.3581   -1.9565 C   0  0  0  0  0  0  0  0  0  0  0  0
  -15.1149    0.7438   -1.5627 C   0  0  0  0  0  0  0  0  0  0  0  0
  -15.2941    0.2621   -0.3218 C   0  0  0  0  0  0  0  0  0  0  0  0
  -14.3671    0.3874    0.6484 C   0  0  0  0  0  0  0  0  0  0  0  0
  -13.8086    1.8172   -3.1415 N   0  0  0  0  0  0  0  0  0  0  0  0
  -13.3718    0.9030   -4.2293 C   0  0  0  0  0  0  0  0  0  0  0  0
  -14.0581    3.2568   -3.4161 C   0  0  0  0  0  0  0  0  0  0  0  0
  -14.6038   -0.1458    1.8688 C   0  0  0  0  0  0  0  0  0  0  0  0
  -14.7151    0.3579    3.1233 C   0  0  0  0  0  0  0  0  0  0  0  0
  -14.8037    1.7022    3.3751 C   0  0  0  0  0  0  0  0  0  0  0  0
  -15.2444    2.0927    4.6120 N   0  0  0  0  0  0  0  0  0  0  0  0
  -15.4517    1.2372    5.6479 C   0  0  0  0  0  0  0  0  0  0  0  0
  -15.1666   -0.0668    5.3900 N   0  0  0  0  0  0  0  0  0  0  0  0
  -14.7959   -0.5415    4.1593 C   0  0  0  0  0  0  0  0  0  0  0  0
  -15.8809    1.6046    6.7102 O   0  0  0  0  0  0  0  0  0  0  0  0
  -14.5479    2.5999    2.6074 O   0  0  0  0  0  0  0  0  0  0  0  0
  -14.5053   -1.7168    4.1196 O   0  0  0  0  0  0  0  0  0  0  0  0
  1  6  2  0
  1  2  1  0
  2  3  2  0
  3  7  1  0
  3  4  1  0
  4  5  2  0
  5  6  1  0
  6 10  1  0
  7  9  1  0
  7  8  1  0
 10 11  2  3
 11 16  1  0
 11 12  1  0
 12 18  2  0
 12 13  1  0
 13 14  1  0
 14 17  2  0
 14 15  1  0
 15 16  1  0
 16 19  2  0
M  END
$$$$
186
     RDKit          3D

 18 20  0  0  1  0  0  0  0  0999 V2000
  -14.9091    0.7872    2.8926 C   0  0  0  0  0  0  0  0  0  0  0  0
  -14.6807   -0.6959    2.7167 C   0  0  0  0  0  0  0  0  0  0  0  0
  -15.4031    0.9520    4.2892 C   0  0  0  0  0  0  0  0  0  0  0  0
  -13.2521   -0.8568    2.6922 N   0  0  0  0  0  0  0  0  0  0  0  0
  -15.3403   -1.3075    3.8684 C   0  0  0  0  0  0  0  0  0  0  0  0
  -15.9549   -0.3099    4.6737 N   0  0  0  0  0  0  0  0  0  0  0  0
  -12.8296    0.3160    2.0215 N   0  0  0  0  0  0  0  0  0  0  0  0
  -13.5214    1.3440    2.7221 C   0  0  0  0  0  0  0  0  0  0  0  0
  -13.5183    2.6548    2.0321 C   0  0  0  0  0  0  0  0  0  0  0  0
  -15.3490    1.9953    4.9990 O   0  0  0  0  0  0  0  0  0  0  0  0
  -15.3686   -2.5365    4.1232 O   0  0  0  0  0  0  0  0  0  0  0  0
  -14.4175    2.9572    1.0236 C   0  0  0  0  0  0  0  0  0  0  0  0
  -12.6058    3.6299    2.3778 C   0  0  0  0  0  0  0  0  0  0  0  0
  -12.8347   -1.9703    1.8624 C   0  0  0  0  0  0  0  0  0  0  0  0
  -13.4988    5.1541    0.7291 C   0  0  0  0  0  0  0  0  0  0  0  0
  -12.5996    4.8560    1.7355 C   0  0  0  0  0  0  0  0  0  0  0  0
  -14.4119    4.1798    0.3823 C   0  0  0  0  0  0  0  0  0  0  0  0
  -13.4795    6.3946    0.0916 O   0  0  0  0  0  0  0  0  0  0  0  0
  1  8  1  0
  1  3  1  0
  1  2  1  0
  2  5  1  0
  2  4  1  0
  3 10  2  0
  3  6  1  0
  4  7  1  0
  4 14  1  0
  5  6  1  0
  5 11  2  0
  7  8  1  0
  8  9  1  0
  9 13  1  0
  9 12  2  0
 12 17  1  0
 13 16  2  0
 15 17  2  0
 15 18  1  0
 15 16  1  0
M  END
$$$$
187
     RDKit          3D

 21 22  0  0  1  0  0  0  0  0999 V2000
  -14.6374   -0.0681    2.7728 C   0  0  0  0  0  0  0  0  0  0  0  0
  -15.1997   -0.3508    5.2342 N   0  0  0  0  0  0  0  0  0  0  0  0
  -15.4257    1.8561    4.1961 N   0  0  0  0  0  0  0  0  0  0  0  0
  -14.7698   -0.8800    4.0029 C   0  0  0  0  0  0  0  0  0  0  0  0
  -14.9897    1.3356    2.9303 C   0  0  0  0  0  0  0  0  0  0  0  0
  -15.5308    1.0183    5.3437 C   0  0  0  0  0  0  0  0  0  0  0  0
  -14.2645   -0.6295    1.6403 C   0  0  0  0  0  0  0  0  0  0  0  0
  -14.4689    2.0916   -5.1352 C   0  0  0  0  0  0  0  0  0  0  0  0
  -14.7924    1.4797   -6.1380 C   0  0  0  0  0  0  0  0  0  0  0  0
  -12.5358    1.0639   -1.1350 C   0  0  0  0  0  0  0  0  0  0  0  0
  -14.9310    2.1317    1.9835 O   0  0  0  0  0  0  0  0  0  0  0  0
  -14.4864   -2.0979    3.9493 O   0  0  0  0  0  0  0  0  0  0  0  0
  -14.0864    0.0368    0.3690 C   0  0  0  0  0  0  0  0  0  0  0  0
  -15.9172    1.4879    6.4580 O   0  0  0  0  0  0  0  0  0  0  0  0
  -12.7832    0.3965    0.0204 C   0  0  0  0  0  0  0  0  0  0  0  0
  -13.5346    1.4186   -2.0140 C   0  0  0  0  0  0  0  0  0  0  0  0
  -14.8220    1.0631   -1.6681 C   0  0  0  0  0  0  0  0  0  0  0  0
  -10.7371    1.5497   -1.5957 Br  0  0  0  0  0  0  0  0  0  0  0  0
  -15.1013    0.3766   -0.4841 C   0  0  0  0  0  0  0  0  0  0  0  0
  -13.2104    2.0906   -3.1614 O   0  0  0  0  0  0  0  0  0  0  0  0
  -14.0818    2.8471   -3.9462 C   0  0  0  0  0  0  0  0  0  0  0  0
  1  7  2  3
  1  5  1  0
  1  4  1  0
  2  6  1  0
  2  4  1  0
  3  6  1  0
  3  5  1  0
  4 12  2  0
  5 11  2  0
  6 14  2  0
  7 13  1  0
  8  9  3  0
  8 21  1  0
 10 16  2  0
 10 18  1  0
 10 15  1  0
 13 19  1  0
 13 15  2  0
 16 20  1  0
 16 17  1  0
 17 19  2  0
 20 21  1  0
M  END
$$$$
188
     RDKit          3D

 22 23  0  0  1  0  0  0  0  0999 V2000
  -15.4392   -0.1502    3.1454 C   0  0  0  0  0  0  0  0  0  0  0  0
  -15.8677    2.0420    4.3083 N   0  0  0  0  0  0  0  0  0  0  0  0
  -15.1780    0.0555    5.6259 N   0  0  0  0  0  0  0  0  0  0  0  0
  -15.8108    1.2583    3.1351 C   0  0  0  0  0  0  0  0  0  0  0  0
  -15.1199   -0.7362    4.4455 C   0  0  0  0  0  0  0  0  0  0  0  0
  -15.5431    1.4131    5.5610 C   0  0  0  0  0  0  0  0  0  0  0  0
  -15.3953   -0.8421    2.0600 N   0  0  0  0  0  0  0  0  0  0  0  0
  -14.7389    0.0808   -0.1355 C   0  0  0  0  0  0  0  0  0  0  0  0
  -15.7140   -0.2135    0.8528 N   0  0  0  0  0  0  0  0  0  0  0  0
  -14.7929   -1.9543    4.4986 O   0  0  0  0  0  0  0  0  0  0  0  0
  -16.0919    1.7919    2.0272 O   0  0  0  0  0  0  0  0  0  0  0  0
  -15.5888    2.0899    6.6011 O   0  0  0  0  0  0  0  0  0  0  0  0
  -13.5584   -0.2217    0.0590 O   0  0  0  0  0  0  0  0  0  0  0  0
  -15.1113    0.7673   -1.4445 C   0  0  0  0  0  0  0  0  0  0  0  0
  -15.3192    2.0284   -1.3857 O   0  0  0  0  0  0  0  0  0  0  0  0
  -15.5291    3.3015   -1.3274 C   0  0  0  0  0  0  0  0  0  0  0  0
  -14.7628    4.0904   -0.4426 C   0  0  0  0  0  0  0  0  0  0  0  0
  -14.9299    5.4419   -0.3278 C   0  0  0  0  0  0  0  0  0  0  0  0
  -16.6608    5.2825   -1.9985 C   0  0  0  0  0  0  0  0  0  0  0  0
  -16.5059    3.9315   -2.1248 C   0  0  0  0  0  0  0  0  0  0  0  0
  -15.8984    6.0280   -1.1262 C   0  0  0  0  0  0  0  0  0  0  0  0
  -14.1157    6.2603    0.6082 C   0  0  0  0  0  0  0  0  0  0  0  0
  1  7  2  3
  1  5  1  0
  1  4  1  0
  2  6  1  0
  2  4  1  0
  3  6  1  0
  3  5  1  0
  4 11  2  0
  5 10  2  0
  6 12  2  0
  7  9  1  0
  8 14  1  0
  8 13  2  0
  8  9  1  0
 14 15  1  0
 15 16  1  0
 16 20  1  0
 16 17  2  0
 17 18  1  0
 18 21  2  0
 18 22  1  0
 19 21  1  0
 19 20  2  0
M  END
$$$$
189
     RDKit          3D

 19 20  0  0  1  0  0  0  0  0999 V2000
  -15.1557    5.2851   -0.1759 N   0  0  0  0  0  0  0  0  0  0  0  0
  -13.4698    4.5238    1.3735 C   0  0  0  0  0  0  0  0  0  0  0  0
  -14.8678    6.5469    0.4063 C   0  0  0  0  0  0  0  0  0  0  0  0
  -15.9552    0.8540    4.6696 N   0  0  0  0  0  0  0  0  0  0  0  0
  -14.4185    4.2046    0.3290 C   0  0  0  0  0  0  0  0  0  0  0  0
  -13.2061    6.3054    1.1156 S   0  0  0  0  0  0  0  0  0  0  0  0
  -13.4078    2.4025    2.5593 C   0  0  0  0  0  0  0  0  0  0  0  0
  -12.9119    3.7299    2.2639 C   0  0  0  0  0  0  0  0  0  0  0  0
  -14.9174    1.0014    3.7276 C   0  0  0  0  0  0  0  0  0  0  0  0
  -14.4205   -0.1098    3.0760 C   0  0  0  0  0  0  0  0  0  0  0  0
  -13.4070    0.0482    2.1597 C   0  0  0  0  0  0  0  0  0  0  0  0
  -12.8908    1.3213    1.8958 C   0  0  0  0  0  0  0  0  0  0  0  0
  -14.4210    2.2750    3.4813 C   0  0  0  0  0  0  0  0  0  0  0  0
  -16.4552   -0.4040    4.9285 O   0  0  0  0  0  0  0  0  0  0  0  0
  -16.4011    1.8518    5.2503 O   0  0  0  0  0  0  0  0  0  0  0  0
  -15.5508    7.6049    0.4525 O   0  0  0  0  0  0  0  0  0  0  0  0
  -14.5681    3.0038   -0.0981 O   0  0  0  0  0  0  0  0  0  0  0  0
  -12.7113   -1.4731    1.2518 Br  0  0  0  0  0  0  0  0  0  0  0  0
  -11.8592    1.4271    0.9625 O   0  0  0  0  0  0  0  0  0  0  0  0
  1  5  1  0
  1  3  1  0
  2  6  1  0
  2  8  2  0
  2  5  1  0
  3 16  2  0
  3  6  1  0
  4 15  1  0
  4 14  2  0
  4  9  1  0
  5 17  2  0
  7 13  2  0
  7 12  1  0
  7  8  1  0
  9 10  2  0
  9 13  1  0
 10 11  1  0
 11 18  1  0
 11 12  2  0
 12 19  1  0
M  CHG  2   4   1  15  -1
M  END
$$$$
190
     RDKit          3D

 15 16  0  0  1  0  0  0  0  0999 V2000
  -15.1914   -0.6424    4.8882 N   0  0  0  0  0  0  0  0  0  0  0  0
  -15.2305   -0.7908    3.4742 C   0  0  0  0  0  0  0  0  0  0  0  0
  -15.6907    0.6454    5.2095 C   0  0  0  0  0  0  0  0  0  0  0  0
  -15.3552    0.5525    2.9257 C   0  0  0  0  0  0  0  0  0  0  0  0
  -16.0306    1.2700    3.9841 N   0  0  0  0  0  0  0  0  0  0  0  0
  -14.0718    1.2149    2.6518 C   0  0  0  0  0  0  0  0  0  0  0  0
  -15.1666   -1.8830    2.8700 O   0  0  0  0  0  0  0  0  0  0  0  0
  -15.8171    1.1593    6.3730 O   0  0  0  0  0  0  0  0  0  0  0  0
  -12.9517    0.5386    2.1961 C   0  0  0  0  0  0  0  0  0  0  0  0
  -13.9610    2.5737    2.8520 C   0  0  0  0  0  0  0  0  0  0  0  0
  -16.2220    0.6304    1.6952 C   0  0  0  0  0  0  0  0  0  0  0  0
  -12.7995    3.2836    2.6224 C   0  0  0  0  0  0  0  0  0  0  0  0
  -11.7657    1.1958    1.9498 C   0  0  0  0  0  0  0  0  0  0  0  0
  -11.7173    2.5569    2.1694 C   0  0  0  0  0  0  0  0  0  0  0  0
  -10.4602    3.3506    1.9252 C   0  0  0  0  0  0  0  0  0  0  0  0
  1  3  1  0
  1  2  1  0
  2  7  2  0
  2  4  1  0
  3  8  2  0
  3  5  1  0
  4  5  1  0
  4 11  1  0
  4  6  1  0
  6 10  1  0
  6  9  2  0
  9 13  1  0
 10 12  2  0
 12 14  1  0
 13 14  2  0
 14 15  1  0
M  END
$$$$
191
     RDKit          3D

 24 26  0  0  1  0  0  0  0  0999 V2000
  -12.9505   -1.3581    1.4199 C   0  0  0  0  0  0  0  0  0  0  0  0
  -11.4252   -5.1582   -1.2312 C   0  0  0  0  0  0  0  0  0  0  0  0
  -11.7216   -3.8219   -1.2064 C   0  0  0  0  0  0  0  0  0  0  0  0
  -13.9079   -1.7884    2.1939 O   0  0  0  0  0  0  0  0  0  0  0  0
  -12.8990    0.0122    1.5588 C   0  0  0  0  0  0  0  0  0  0  0  0
  -12.1024   -6.1060   -0.2929 C   0  0  0  0  0  0  0  0  0  0  0  0
  -12.0692   -2.1384    0.5498 C   0  0  0  0  0  0  0  0  0  0  0  0
  -12.6440   -3.0829   -0.3755 N   0  0  0  0  0  0  0  0  0  0  0  0
  -12.5510   -5.6870    0.9926 N   0  0  0  0  0  0  0  0  0  0  0  0
  -13.8853    0.3657    2.4629 C   0  0  0  0  0  0  0  0  0  0  0  0
  -14.4976   -0.8169    2.8364 C   0  0  0  0  0  0  0  0  0  0  0  0
  -13.1957   -6.5790    1.8925 C   0  0  0  0  0  0  0  0  0  0  0  0
  -10.7045   -3.1831   -2.4427 S   0  0  0  0  0  0  0  0  0  0  0  0
  -10.5080   -5.5635   -2.1299 C   0  0  0  0  0  0  0  0  0  0  0  0
   -9.9507   -4.6193   -2.9382 C   0  0  0  0  0  0  0  0  0  0  0  0
  -12.3006   -7.2941   -0.5958 O   0  0  0  0  0  0  0  0  0  0  0  0
  -10.8253   -1.9991    0.5959 O   0  0  0  0  0  0  0  0  0  0  0  0
  -13.3531   -7.7720    1.4940 O   0  0  0  0  0  0  0  0  0  0  0  0
  -13.6480   -6.1763    3.1760 N   0  0  0  0  0  0  0  0  0  0  0  0
  -11.9549    0.9468    0.8641 C   0  0  0  0  0  0  0  0  0  0  0  0
  -14.3159    1.5612    2.9971 C   0  0  0  0  0  0  0  0  0  0  0  0
  -15.5411   -0.7813    3.7476 C   0  0  0  0  0  0  0  0  0  0  0  0
  -15.3571    1.5975    3.9065 C   0  0  0  0  0  0  0  0  0  0  0  0
  -15.9720    0.4180    4.2827 C   0  0  0  0  0  0  0  0  0  0  0  0
  1  7  1  0
  1  5  2  0
  1  4  1  0
  2 14  1  0
  2  6  1  0
  2  3  2  0
  3 13  1  0
  3  8  1  0
  4 11  1  0
  5 20  1  0
  5 10  1  0
  6 16  2  0
  6  9  1  0
  7 17  2  0
  7  8  1  0
  9 12  1  0
 10 11  2  0
 10 21  1  0
 11 22  1  0
 12 19  1  0
 12 18  2  0
 13 15  1  0
 14 15  2  0
 21 23  2  0
 22 24  2  0
 23 24  1  0
M  END
$$$$
192
     RDKit          3D

 19 20  0  0  1  0  0  0  0  0999 V2000
  -14.3084   -0.8248    3.7291 C   0  0  0  0  0  0  0  0  0  0  0  0
  -14.9657   -0.2599    4.8620 N   0  0  0  0  0  0  0  0  0  0  0  0
  -14.6659   -0.0262    2.6132 N   0  0  0  0  0  0  0  0  0  0  0  0
  -15.7153    0.8718    4.4364 C   0  0  0  0  0  0  0  0  0  0  0  0
  -15.1264    1.2381    3.1250 C   0  0  0  0  0  0  0  0  0  0  0  0
  -13.9042    2.1232    3.2960 C   0  0  0  0  0  0  0  0  0  0  0  0
  -13.8128    3.1430    2.2258 C   0  0  0  0  0  0  0  0  0  0  0  0
  -14.5914   -0.3778    1.2150 C   0  0  0  0  0  0  0  0  0  0  0  0
  -13.5551   -1.8459    3.7480 O   0  0  0  0  0  0  0  0  0  0  0  0
  -16.6677    1.4719    4.9942 O   0  0  0  0  0  0  0  0  0  0  0  0
  -12.9932    4.0709    2.3063 O   0  0  0  0  0  0  0  0  0  0  0  0
  -13.2298   -0.6695    0.7438 C   0  0  0  0  0  0  0  0  0  0  0  0
  -14.6517    3.0381    1.1481 O   0  0  0  0  0  0  0  0  0  0  0  0
  -12.2663    0.3033    0.7343 C   0  0  0  0  0  0  0  0  0  0  0  0
  -12.9132   -1.9328    0.3066 C   0  0  0  0  0  0  0  0  0  0  0  0
  -14.6473    3.9631    0.0649 C   0  0  0  0  0  0  0  0  0  0  0  0
  -10.9671    0.0338    0.2880 C   0  0  0  0  0  0  0  0  0  0  0  0
  -11.6240   -2.2338   -0.1454 C   0  0  0  0  0  0  0  0  0  0  0  0
  -10.6644   -1.2421   -0.1485 C   0  0  0  0  0  0  0  0  0  0  0  0
  1  9  2  0
  1  3  1  0
  1  2  1  0
  2  4  1  0
  3  8  1  0
  3  5  1  0
  4  5  1  0
  4 10  2  0
  5  6  1  0
  6  7  1  0
  7 13  1  0
  7 11  2  0
  8 12  1  0
 12 15  1  0
 12 14  2  0
 13 16  1  0
 14 17  1  0
 15 18  2  0
 17 19  2  0
 18 19  1  0
M  END
$$$$
193
     RDKit          3D

 17 19  0  0  1  0  0  0  0  0999 V2000
  -12.2527   -5.5593   -1.4896 N   0  0  0  0  0  0  0  0  0  0  0  0
  -12.0428   -6.7424   -2.2407 C   0  0  0  0  0  0  0  0  0  0  0  0
  -12.6017   -4.5519   -2.4212 C   0  0  0  0  0  0  0  0  0  0  0  0
  -12.1358   -5.4279   -0.0925 N   0  0  0  0  0  0  0  0  0  0  0  0
  -12.2753   -6.4192   -3.6533 C   0  0  0  0  0  0  0  0  0  0  0  0
  -12.6154   -5.0929   -3.7769 C   0  0  0  0  0  0  0  0  0  0  0  0
  -12.8810   -6.2520    0.7895 C   0  0  0  0  0  0  0  0  0  0  0  0
  -12.7116   -6.0624    2.2604 C   0  0  0  0  0  0  0  0  0  0  0  0
  -13.6159   -6.7730    3.1960 C   0  0  0  0  0  0  0  0  0  0  0  0
  -13.7996   -5.2956    2.9958 C   0  0  0  0  0  0  0  0  0  0  0  0
  -12.8706   -3.3436   -2.1560 O   0  0  0  0  0  0  0  0  0  0  0  0
  -11.7129   -7.8893   -1.7979 O   0  0  0  0  0  0  0  0  0  0  0  0
  -13.6700   -7.1263    0.3498 O   0  0  0  0  0  0  0  0  0  0  0  0
  -12.8819   -4.5609   -5.0303 C   0  0  0  0  0  0  0  0  0  0  0  0
  -12.2109   -7.1869   -4.8057 C   0  0  0  0  0  0  0  0  0  0  0  0
  -12.4787   -6.6414   -6.0390 C   0  0  0  0  0  0  0  0  0  0  0  0
  -12.8222   -5.3117   -6.1879 C   0  0  0  0  0  0  0  0  0  0  0  0
  1  4  1  0
  1  3  1  0
  1  2  1  0
  2 12  2  0
  2  5  1  0
  3 11  2  0
  3  6  1  0
  4  7  1  0
  5  6  2  0
  5 15  1  0
  6 14  1  0
  7 13  2  0
  7  8  1  0
  8 10  1  0
  8  9  1  0
  9 10  1  0
 14 17  2  0
 15 16  2  0
 16 17  1  0
M  END
$$$$
194
     RDKit          3D

 21 23  0  0  1  0  0  0  0  0999 V2000
  -12.7777   -7.0989   -3.7934 N   0  0  0  0  0  0  0  0  0  0  0  0
  -12.3466   -6.9798   -2.4472 C   0  0  0  0  0  0  0  0  0  0  0  0
  -13.0776   -5.7907   -4.2511 C   0  0  0  0  0  0  0  0  0  0  0  0
  -12.8968   -8.2738   -4.5425 N   0  0  0  0  0  0  0  0  0  0  0  0
  -14.1125   -8.9626   -4.7500 C   0  0  0  0  0  0  0  0  0  0  0  0
  -12.3812   -5.5703   -2.0646 C   0  0  0  0  0  0  0  0  0  0  0  0
  -12.8274   -4.8287   -3.1613 C   0  0  0  0  0  0  0  0  0  0  0  0
  -14.1184  -10.1713   -5.5421 C   0  0  0  0  0  0  0  0  0  0  0  0
  -11.9830   -7.8886   -1.6593 O   0  0  0  0  0  0  0  0  0  0  0  0
  -13.4974   -5.4176   -5.3936 O   0  0  0  0  0  0  0  0  0  0  0  0
  -14.6517  -10.1479   -6.8222 C   0  0  0  0  0  0  0  0  0  0  0  0
  -15.1668   -8.5318   -4.2552 O   0  0  0  0  0  0  0  0  0  0  0  0
  -15.3137   -8.6612   -7.4301 Cl  0  0  0  0  0  0  0  0  0  0  0  0
  -13.6047  -11.3770   -5.1004 C   0  0  0  0  0  0  0  0  0  0  0  0
  -12.9327   -3.4673   -3.0039 C   0  0  0  0  0  0  0  0  0  0  0  0
  -12.0662   -4.9344   -0.8832 C   0  0  0  0  0  0  0  0  0  0  0  0
  -14.6619  -11.2981   -7.6166 C   0  0  0  0  0  0  0  0  0  0  0  0
  -13.6003  -12.5281   -5.8599 C   0  0  0  0  0  0  0  0  0  0  0  0
  -12.1804   -3.5496   -0.7457 C   0  0  0  0  0  0  0  0  0  0  0  0
  -12.6198   -2.8211   -1.8266 C   0  0  0  0  0  0  0  0  0  0  0  0
  -14.1379  -12.4827   -7.1355 C   0  0  0  0  0  0  0  0  0  0  0  0
  1  4  1  0
  1  3  1  0
  1  2  1  0
  2  9  2  0
  2  6  1  0
  3 10  2  0
  3  7  1  0
  4  5  1  0
  5 12  2  0
  5  8  1  0
  6  7  2  0
  6 16  1  0
  7 15  1  0
  8 14  1  0
  8 11  2  0
 11 17  1  0
 11 13  1  0
 14 18  2  0
 15 20  2  0
 16 19  2  0
 17 21  2  0
 18 21  1  0
 19 20  1  0
M  END
$$$$
195
     RDKit          3D

 19 22  0  0  1  0  0  0  0  0999 V2000
  -12.9427    0.0457    0.8483 N   0  0  0  0  0  0  0  0  0  0  0  0
  -11.8525   -0.5183    1.5782 C   0  0  0  0  0  0  0  0  0  0  0  0
  -12.4513    0.6997   -0.3143 C   0  0  0  0  0  0  0  0  0  0  0  0
  -10.6211   -0.0995    0.9408 C   0  0  0  0  0  0  0  0  0  0  0  0
  -10.9906    0.3955   -0.4638 C   0  0  0  0  0  0  0  0  0  0  0  0
   -9.9737    1.1332    1.4995 C   0  0  0  0  0  0  0  0  0  0  0  0
  -10.1847    1.6486   -0.6704 C   0  0  0  0  0  0  0  0  0  0  0  0
  -14.2712   -0.0572    1.2520 N   0  0  0  0  0  0  0  0  0  0  0  0
  -10.8619    2.7376    0.0728 C   0  0  0  0  0  0  0  0  0  0  0  0
  -10.8710    2.3280    1.3410 C   0  0  0  0  0  0  0  0  0  0  0  0
   -9.0218    1.4026    0.3104 C   0  0  0  0  0  0  0  0  0  0  0  0
  -11.9605   -1.2475    2.5944 O   0  0  0  0  0  0  0  0  0  0  0  0
  -13.0692    1.4265   -1.1320 O   0  0  0  0  0  0  0  0  0  0  0  0
  -14.7736    0.4408    2.4787 C   0  0  0  0  0  0  0  0  0  0  0  0
  -15.5426   -0.3203    3.3446 C   0  0  0  0  0  0  0  0  0  0  0  0
  -14.5092    1.7286    2.8779 C   0  0  0  0  0  0  0  0  0  0  0  0
  -14.9938    2.2298    4.0904 C   0  0  0  0  0  0  0  0  0  0  0  0
  -16.0293    0.1529    4.5387 C   0  0  0  0  0  0  0  0  0  0  0  0
  -15.7559    1.4483    4.9280 C   0  0  0  0  0  0  0  0  0  0  0  0
  1  8  1  0
  1  3  1  0
  1  2  1  0
  2 12  2  0
  2  4  1  0
  3 13  2  0
  3  5  1  0
  4  5  1  0
  4  6  1  0
  5  7  1  0
  6 11  1  0
  6 10  1  0
  7 11  1  0
  7  9  1  0
  8 14  1  0
  9 10  2  0
 14 16  1  0
 14 15  2  0
 15 18  1  0
 16 17  2  0
 17 19  1  0
 18 19  2  0
M  END
$$$$
196
     RDKit          3D

 17 18  0  0  1  0  0  0  0  0999 V2000
  -14.7932   -0.3697    4.9370 N   0  0  0  0  0  0  0  0  0  0  0  0
  -15.5040    0.8694    4.7014 C   0  0  0  0  0  0  0  0  0  0  0  0
  -14.9049   -1.1986    3.7847 C   0  0  0  0  0  0  0  0  0  0  0  0
  -15.5135    0.9482    3.2032 C   0  0  0  0  0  0  0  0  0  0  0  0
  -15.9157   -0.5146    2.9278 C   0  0  0  0  0  0  0  0  0  0  0  0
  -14.1650    1.1672    2.7688 N   0  0  0  0  0  0  0  0  0  0  0  0
  -15.9524    1.6069    5.5751 O   0  0  0  0  0  0  0  0  0  0  0  0
  -14.3141   -2.2721    3.4975 O   0  0  0  0  0  0  0  0  0  0  0  0
  -13.7574    2.3660    2.1767 C   0  0  0  0  0  0  0  0  0  0  0  0
  -12.9393    4.7319    0.9394 C   0  0  0  0  0  0  0  0  0  0  0  0
  -13.0070    3.3257    2.8494 C   0  0  0  0  0  0  0  0  0  0  0  0
  -14.0854    2.6249    0.8676 C   0  0  0  0  0  0  0  0  0  0  0  0
  -13.6775    3.7905    0.2723 C   0  0  0  0  0  0  0  0  0  0  0  0
  -12.6008    4.4917    2.2485 C   0  0  0  0  0  0  0  0  0  0  0  0
  -12.5608    5.8869    0.2775 O   0  0  0  0  0  0  0  0  0  0  0  0
  -13.4632    6.9367   -0.0001 C   0  0  0  0  0  0  0  0  0  0  0  0
  -13.1923    7.4402   -1.4089 C   0  0  0  0  0  0  0  0  0  0  0  0
  1  3  1  0
  1  2  1  0
  2  7  2  0
  2  4  1  0
  3  8  2  0
  3  5  1  0
  4  5  1  0
  4  6  1  0
  6  9  1  0
  9 12  1  0
  9 11  2  0
 10 14  2  0
 10 15  1  0
 10 13  1  0
 11 14  1  0
 12 13  2  0
 15 16  1  0
 16 17  1  0
M  END
$$$$
197
     RDKit          3D

 20 21  0  0  1  0  0  0  0  0999 V2000
  -14.6549   -0.0661    2.9065 C   0  0  0  0  0  0  0  0  0  0  0  0
  -15.3637   -0.2368    5.3353 N   0  0  0  0  0  0  0  0  0  0  0  0
  -15.2746    1.9596    4.2934 N   0  0  0  0  0  0  0  0  0  0  0  0
  -14.9399   -0.8517    4.1270 C   0  0  0  0  0  0  0  0  0  0  0  0
  -14.8408    1.3656    3.0469 C   0  0  0  0  0  0  0  0  0  0  0  0
  -15.5367    1.1675    5.4370 C   0  0  0  0  0  0  0  0  0  0  0  0
  -14.2352   -0.6783    1.8262 C   0  0  0  0  0  0  0  0  0  0  0  0
  -13.1209    0.9338   -1.9117 C   0  0  0  0  0  0  0  0  0  0  0  0
  -12.1714    0.4402   -1.0430 C   0  0  0  0  0  0  0  0  0  0  0  0
  -14.4560    0.8971   -1.5712 C   0  0  0  0  0  0  0  0  0  0  0  0
  -13.9056   -0.1424    0.5427 C   0  0  0  0  0  0  0  0  0  0  0  0
  -14.8256    0.3531   -0.3376 C   0  0  0  0  0  0  0  0  0  0  0  0
  -12.5650   -0.0879    0.1632 C   0  0  0  0  0  0  0  0  0  0  0  0
  -14.7906   -2.1059    4.0530 O   0  0  0  0  0  0  0  0  0  0  0  0
  -14.6162    2.1235    2.0556 O   0  0  0  0  0  0  0  0  0  0  0  0
  -15.9170    1.6712    6.5341 O   0  0  0  0  0  0  0  0  0  0  0  0
  -10.4960    0.5222   -1.5507 Cl  0  0  0  0  0  0  0  0  0  0  0  0
  -15.6510    1.5156   -2.6586 Cl  0  0  0  0  0  0  0  0  0  0  0  0
  -12.7304    1.4747   -3.1433 O   0  0  0  0  0  0  0  0  0  0  0  0
  -12.7650    0.6502   -4.2831 C   0  0  0  0  0  0  0  0  0  0  0  0
  1  7  2  3
  1  5  1  0
  1  4  1  0
  2  6  1  0
  2  4  1  0
  3  6  1  0
  3  5  1  0
  4 14  2  0
  5 15  2  0
  6 16  2  0
  7 11  1  0
  8 10  2  0
  8 19  1  0
  8  9  1  0
  9 17  1  0
  9 13  2  0
 10 18  1  0
 10 12  1  0
 11 13  1  0
 11 12  2  0
 19 20  1  0
M  END
$$$$
198
     RDKit          3D

 20 22  0  0  1  0  0  0  0  0999 V2000
  -14.6654    0.1439    2.8485 C   0  0  0  0  0  0  0  0  0  0  0  0
  -15.2184   -0.4498    5.2323 N   0  0  0  0  0  0  0  0  0  0  0  0
  -15.4289    1.8471    4.5372 N   0  0  0  0  0  0  0  0  0  0  0  0
  -14.7940   -0.8502    3.9456 C   0  0  0  0  0  0  0  0  0  0  0  0
  -15.0059    1.5090    3.2137 C   0  0  0  0  0  0  0  0  0  0  0  0
  -15.5401    0.8755    5.5590 C   0  0  0  0  0  0  0  0  0  0  0  0
  -14.3027   -0.2555    1.6502 C   0  0  0  0  0  0  0  0  0  0  0  0
  -14.1127    0.5331    0.4631 C   0  0  0  0  0  0  0  0  0  0  0  0
  -12.9200    1.2418    0.2385 C   0  0  0  0  0  0  0  0  0  0  0  0
  -14.5091   -2.0595    3.6780 O   0  0  0  0  0  0  0  0  0  0  0  0
  -14.9283    2.4245    2.3306 O   0  0  0  0  0  0  0  0  0  0  0  0
  -15.9167    1.1865    6.7312 O   0  0  0  0  0  0  0  0  0  0  0  0
  -12.7587    2.0353   -0.8703 C   0  0  0  0  0  0  0  0  0  0  0  0
  -15.1395    0.6462   -0.4593 C   0  0  0  0  0  0  0  0  0  0  0  0
  -14.9453    1.4499   -1.5608 C   0  0  0  0  0  0  0  0  0  0  0  0
  -11.9158    1.1002    1.1908 C   0  0  0  0  0  0  0  0  0  0  0  0
  -13.7767    2.1429   -1.7801 C   0  0  0  0  0  0  0  0  0  0  0  0
  -11.5951    2.7189   -1.0774 C   0  0  0  0  0  0  0  0  0  0  0  0
  -10.7391    1.7928    0.9792 C   0  0  0  0  0  0  0  0  0  0  0  0
  -10.5683    2.5947   -0.1358 C   0  0  0  0  0  0  0  0  0  0  0  0
  1  7  2  3
  1  5  1  0
  1  4  1  0
  2  6  1  0
  2  4  1  0
  3  6  1  0
  3  5  1  0
  4 10  2  0
  5 11  2  0
  6 12  2  0
  7  8  1  0
  8 14  2  0
  8  9  1  0
  9 16  2  0
  9 13  1  0
 13 17  1  0
 13 18  2  0
 14 15  1  0
 15 17  2  0
 16 19  1  0
 18 20  1  0
 19 20  2  0
M  END
$$$$
199
     RDKit          3D

 19 20  0  0  1  0  0  0  0  0999 V2000
  -15.0292   -0.0707    2.6495 C   0  0  0  0  0  0  0  0  0  0  0  0
  -16.1684    1.5034    4.2312 N   0  0  0  0  0  0  0  0  0  0  0  0
  -14.8182   -0.4008    5.1579 N   0  0  0  0  0  0  0  0  0  0  0  0
  -15.8567    1.0867    2.8843 C   0  0  0  0  0  0  0  0  0  0  0  0
  -14.5260   -0.7919    3.8237 C   0  0  0  0  0  0  0  0  0  0  0  0
  -15.6327    0.7381    5.3301 C   0  0  0  0  0  0  0  0  0  0  0  0
  -14.7241   -0.5022    1.4513 C   0  0  0  0  0  0  0  0  0  0  0  0
  -15.9214    2.5873   -1.1678 N   0  0  0  0  0  0  0  0  0  0  0  0
  -13.8074   -1.7972    3.6199 O   0  0  0  0  0  0  0  0  0  0  0  0
  -16.3201    1.7536    1.9134 O   0  0  0  0  0  0  0  0  0  0  0  0
  -15.9169    1.1202    6.4896 O   0  0  0  0  0  0  0  0  0  0  0  0
  -15.1824    0.1338    0.2777 N   0  0  0  0  0  0  0  0  0  0  0  0
  -14.5853    2.2970   -0.6478 C   0  0  0  0  0  0  0  0  0  0  0  0
  -16.3048    3.9371   -0.7491 C   0  0  0  0  0  0  0  0  0  0  0  0
  -15.9076    2.5109   -2.6278 C   0  0  0  0  0  0  0  0  0  0  0  0
  -14.2882    0.8457   -0.6251 C   0  0  0  0  0  0  0  0  0  0  0  0
  -15.8092    4.9251   -1.7507 C   0  0  0  0  0  0  0  0  0  0  0  0
  -17.0437    3.3570   -3.2154 C   0  0  0  0  0  0  0  0  0  0  0  0
  -16.6625    4.8182   -3.0269 C   0  0  0  0  0  0  0  0  0  0  0  0
  1  7  2  3
  1  5  1  0
  1  4  1  0
  2  6  1  0
  2  4  1  0
  3  6  1  0
  3  5  1  0
  4 10  2  0
  5  9  2  0
  6 11  2  0
  7 12  1  0
  8 15  1  0
  8 14  1  0
  8 13  1  0
 12 16  1  0
 13 16  1  0
 14 17  1  0
 15 18  1  0
 17 19  1  0
 18 19  1  0
M  END
$$$$
200
     RDKit          3D

 20 21  0  0  1  0  0  0  0  0999 V2000
  -15.0337   -0.5567    5.2226 N   0  0  0  0  0  0  0  0  0  0  0  0
  -15.5429    0.7321    5.4944 C   0  0  0  0  0  0  0  0  0  0  0  0
  -14.5496    0.3476    3.0524 C   0  0  0  0  0  0  0  0  0  0  0  0
  -14.5133   -0.7728    3.9562 C   0  0  0  0  0  0  0  0  0  0  0  0
  -15.5520    1.5596    3.8853 S   0  0  0  0  0  0  0  0  0  0  0  0
  -13.9899    0.4700    1.8850 C   0  0  0  0  0  0  0  0  0  0  0  0
  -14.3973    3.9215   -0.5972 C   0  0  0  0  0  0  0  0  0  0  0  0
  -15.3186    2.8607   -0.6324 C   0  0  0  0  0  0  0  0  0  0  0  0
  -14.1003    1.6672    1.0570 C   0  0  0  0  0  0  0  0  0  0  0  0
  -14.5933    5.0114   -1.4378 O   0  0  0  0  0  0  0  0  0  0  0  0
  -15.9183    1.2379    6.5872 O   0  0  0  0  0  0  0  0  0  0  0  0
  -14.0210   -1.8974    3.5836 O   0  0  0  0  0  0  0  0  0  0  0  0
  -15.1658    1.7621    0.1801 C   0  0  0  0  0  0  0  0  0  0  0  0
  -13.3554    3.7906    0.2847 C   0  0  0  0  0  0  0  0  0  0  0  0
  -13.1919    2.6970    1.1020 C   0  0  0  0  0  0  0  0  0  0  0  0
  -16.3852    2.9708   -1.5190 O   0  0  0  0  0  0  0  0  0  0  0  0
  -14.9279    6.3048   -1.0970 C   0  0  0  0  0  0  0  0  0  0  0  0
  -16.2806    2.6543   -2.8908 C   0  0  0  0  0  0  0  0  0  0  0  0
  -15.9843    6.3834   -0.0007 C   0  0  0  0  0  0  0  0  0  0  0  0
  -13.7338    7.1400   -0.6782 C   0  0  0  0  0  0  0  0  0  0  0  0
  1  4  1  0
  1  2  1  0
  2 11  2  0
  2  5  1  0
  3  5  1  0
  3  6  2  0
  3  4  1  0
  4 12  2  0
  6  9  1  0
  7  8  2  0
  7 10  1  0
  7 14  1  0
  8 16  1  0
  8 13  1  0
  9 15  1  0
  9 13  2  0
 10 17  1  0
 14 15  2  0
 16 18  1  0
 17 20  1  0
 17 19  1  0
M  END
$$$$
201
     RDKit          3D

 23 25  0  0  1  0  0  0  0  0999 V2000
  -12.5397   -2.5528   -0.2396 N   0  0  0  0  0  0  0  0  0  0  0  0
  -12.5423   -3.8826    0.2666 C   0  0  0  0  0  0  0  0  0  0  0  0
  -12.5250   -2.7232   -1.6825 C   0  0  0  0  0  0  0  0  0  0  0  0
  -12.5653   -1.3152    0.4019 N   0  0  0  0  0  0  0  0  0  0  0  0
  -15.6055    0.6666    2.4405 N   0  0  0  0  0  0  0  0  0  0  0  0
  -13.3571   -1.0000    1.5464 C   0  0  0  0  0  0  0  0  0  0  0  0
  -13.2263    0.3696    2.0987 C   0  0  0  0  0  0  0  0  0  0  0  0
  -12.5252   -4.1463   -2.0099 C   0  0  0  0  0  0  0  0  0  0  0  0
  -12.5362   -4.8501   -0.8322 C   0  0  0  0  0  0  0  0  0  0  0  0
  -14.2689    1.1730    2.4818 C   0  0  0  0  0  0  0  0  0  0  0  0
  -15.9869   -0.0498    1.3406 O   0  0  0  0  0  0  0  0  0  0  0  0
  -12.5143   -1.7552   -2.4883 O   0  0  0  0  0  0  0  0  0  0  0  0
  -12.5484   -4.1853    1.4908 O   0  0  0  0  0  0  0  0  0  0  0  0
  -16.3586    0.9174    3.4128 O   0  0  0  0  0  0  0  0  0  0  0  0
  -14.1138   -1.8686    2.0364 O   0  0  0  0  0  0  0  0  0  0  0  0
  -11.9288    0.9187    2.1801 C   0  0  0  0  0  0  0  0  0  0  0  0
  -12.5439   -6.2433   -0.9197 C   0  0  0  0  0  0  0  0  0  0  0  0
  -12.5242   -4.8020   -3.2481 C   0  0  0  0  0  0  0  0  0  0  0  0
  -14.0992    2.4737    2.9315 C   0  0  0  0  0  0  0  0  0  0  0  0
  -11.7200    2.1938    2.6228 C   0  0  0  0  0  0  0  0  0  0  0  0
  -12.5340   -6.1811   -3.3096 C   0  0  0  0  0  0  0  0  0  0  0  0
  -12.5431   -6.9068   -2.1386 C   0  0  0  0  0  0  0  0  0  0  0  0
  -12.8078    2.9821    3.0005 C   0  0  0  0  0  0  0  0  0  0  0  0
  1  4  1  0
  1  3  1  0
  1  2  1  0
  2 13  2  0
  2  9  1  0
  3 12  2  0
  3  8  1  0
  4  6  1  0
  5 14  1  0
  5 11  2  0
  5 10  1  0
  6 15  2  0
  6  7  1  0
  7 16  1  0
  7 10  2  0
  8  9  2  0
  8 18  1  0
  9 17  1  0
 10 19  1  0
 16 20  2  0
 17 22  2  0
 18 21  2  0
 19 23  2  0
 20 23  1  0
 21 22  1  0
M  CHG  2   5   1  14  -1
M  END
$$$$
202
     RDKit          3D

 21 23  0  0  1  0  0  0  0  0999 V2000
  -12.1913   -1.3744    0.9737 N   0  0  0  0  0  0  0  0  0  0  0  0
  -11.3418   -0.2482    0.9981 C   0  0  0  0  0  0  0  0  0  0  0  0
  -13.3742   -0.9356    1.6644 C   0  0  0  0  0  0  0  0  0  0  0  0
  -11.9956   -2.6349    0.3971 N   0  0  0  0  0  0  0  0  0  0  0  0
  -13.2520    0.4318    2.0987 C   0  0  0  0  0  0  0  0  0  0  0  0
  -12.0042    0.8772    1.6992 C   0  0  0  0  0  0  0  0  0  0  0  0
  -12.5005   -2.9890   -0.8667 C   0  0  0  0  0  0  0  0  0  0  0  0
  -12.3573   -4.2909   -1.5221 C   0  0  0  0  0  0  0  0  0  0  0  0
  -10.1873   -0.1025    0.5350 O   0  0  0  0  0  0  0  0  0  0  0  0
  -14.3904   -1.6400    1.8731 O   0  0  0  0  0  0  0  0  0  0  0  0
  -13.1718   -2.1590   -1.5835 O   0  0  0  0  0  0  0  0  0  0  0  0
  -12.9184   -4.4760   -2.7923 C   0  0  0  0  0  0  0  0  0  0  0  0
  -12.8327   -5.6437   -3.5022 C   0  0  0  0  0  0  0  0  0  0  0  0
  -13.5670   -5.8027   -5.0855 Cl  0  0  0  0  0  0  0  0  0  0  0  0
  -11.5821    2.1652    1.9596 C   0  0  0  0  0  0  0  0  0  0  0  0
  -14.0841    1.3255    2.7780 C   0  0  0  0  0  0  0  0  0  0  0  0
  -11.6857   -5.3609   -0.9825 C   0  0  0  0  0  0  0  0  0  0  0  0
  -11.5900   -6.5544   -1.6936 C   0  0  0  0  0  0  0  0  0  0  0  0
  -12.1537   -6.7092   -2.9389 C   0  0  0  0  0  0  0  0  0  0  0  0
  -12.3898    3.0565    2.6256 C   0  0  0  0  0  0  0  0  0  0  0  0
  -13.6368    2.6056    3.0224 C   0  0  0  0  0  0  0  0  0  0  0  0
  1  4  1  0
  1  3  1  0
  1  2  1  0
  2  9  2  0
  2  6  1  0
  3 10  2  0
  3  5  1  0
  4  7  1  0
  5  6  2  0
  5 16  1  0
  6 15  1  0
  7 11  2  0
  7  8  1  0
  8 17  1  0
  8 12  2  0
 12 13  1  0
 13 19  2  0
 13 14  1  0
 15 20  2  0
 16 21  2  0
 17 18  2  0
 18 19  1  0
 20 21  1  0
M  END
$$$$
203
     RDKit          3D

 24 26  0  0  1  0  0  0  0  0999 V2000
  -12.2742   -2.2829    1.1441 C   0  0  0  0  0  0  0  0  0  0  0  0
  -13.0344   -1.3034    1.7391 C   0  0  0  0  0  0  0  0  0  0  0  0
  -12.5810   -3.6827    1.0869 C   0  0  0  0  0  0  0  0  0  0  0  0
  -11.0429   -1.8418    0.5977 C   0  0  0  0  0  0  0  0  0  0  0  0
  -14.1835   -1.6822    2.2498 N   0  0  0  0  0  0  0  0  0  0  0  0
  -12.6415   -0.0548    1.7933 O   0  0  0  0  0  0  0  0  0  0  0  0
  -13.2038   -4.4893    2.0629 N   0  0  0  0  0  0  0  0  0  0  0  0
  -10.6867   -0.5313    0.6839 C   0  0  0  0  0  0  0  0  0  0  0  0
  -11.5084    0.3826    1.2978 C   0  0  0  0  0  0  0  0  0  0  0  0
  -15.0402   -0.7111    2.8850 C   0  0  0  0  0  0  0  0  0  0  0  0
  -13.4156   -5.8904    1.8457 C   0  0  0  0  0  0  0  0  0  0  0  0
  -12.2499   -4.3250   -0.0013 O   0  0  0  0  0  0  0  0  0  0  0  0
  -13.1449   -6.4031    0.7188 O   0  0  0  0  0  0  0  0  0  0  0  0
  -15.7598    0.1854    2.1422 C   0  0  0  0  0  0  0  0  0  0  0  0
   -9.4764   -0.0515    0.1609 C   0  0  0  0  0  0  0  0  0  0  0  0
  -11.1409    1.7306    1.3886 C   0  0  0  0  0  0  0  0  0  0  0  0
  -15.1143   -0.7120    4.2562 C   0  0  0  0  0  0  0  0  0  0  0  0
  -13.9435   -6.7473    2.9375 C   0  0  0  0  0  0  0  0  0  0  0  0
  -15.7132    0.2621    0.6568 C   0  0  0  0  0  0  0  0  0  0  0  0
  -16.5804    1.1112    2.7905 C   0  0  0  0  0  0  0  0  0  0  0  0
   -9.9409    2.1602    0.8594 C   0  0  0  0  0  0  0  0  0  0  0  0
   -9.1107    1.2478    0.2428 C   0  0  0  0  0  0  0  0  0  0  0  0
  -15.9222    0.2000    4.8747 C   0  0  0  0  0  0  0  0  0  0  0  0
  -16.6689    1.1282    4.1498 C   0  0  0  0  0  0  0  0  0  0  0  0
  1  4  2  0
  1  3  1  0
  1  2  1  0
  2  6  1  0
  2  5  2  0
  3 12  2  0
  3  7  1  0
  4  8  1  0
  5 10  1  0
  6  9  1  0
  7 11  1  0
  8 15  2  0
  8  9  1  0
  9 16  2  0
 10 17  1  0
 10 14  2  0
 11 18  1  0
 11 13  2  0
 14 20  1  0
 14 19  1  0
 15 22  1  0
 16 21  1  0
 17 23  2  0
 20 24  2  0
 21 22  2  0
 23 24  1  0
M  END
$$$$
204
     RDKit          3D

 21 22  0  0  1  0  0  0  0  0999 V2000
  -14.0039   -0.4861    2.2893 N   0  0  0  0  0  0  0  0  0  0  0  0
  -14.5893    1.5173    1.3269 C   0  0  0  0  0  0  0  0  0  0  0  0
  -14.8926    0.2636    1.4885 N   0  0  0  0  0  0  0  0  0  0  0  0
  -12.7706   -0.9490    1.8211 C   0  0  0  0  0  0  0  0  0  0  0  0
  -14.4319   -0.7671    3.6096 C   0  0  0  0  0  0  0  0  0  0  0  0
  -15.2227    2.4579    0.6390 N   0  0  0  0  0  0  0  0  0  0  0  0
  -13.2487    2.3345    1.9738 S   0  0  0  0  0  0  0  0  0  0  0  0
  -14.7141    3.6798    0.6217 C   0  0  0  0  0  0  0  0  0  0  0  0
  -13.5591    3.8866    1.3224 C   0  0  0  0  0  0  0  0  0  0  0  0
  -13.8157   -1.4814    4.4372 O   0  0  0  0  0  0  0  0  0  0  0  0
  -11.9902   -1.5232    2.6245 O   0  0  0  0  0  0  0  0  0  0  0  0
  -12.3526   -0.7925    0.4233 C   0  0  0  0  0  0  0  0  0  0  0  0
  -15.7279   -0.1959    4.1395 C   0  0  0  0  0  0  0  0  0  0  0  0
  -15.2404    4.8151   -0.0517 C   0  0  0  0  0  0  0  0  0  0  0  0
  -12.9207    5.1367    1.3823 C   0  0  0  0  0  0  0  0  0  0  0  0
  -12.3105   -2.0669   -0.3633 C   0  0  0  0  0  0  0  0  0  0  0  0
  -10.9382   -0.1861    0.3432 C   0  0  0  0  0  0  0  0  0  0  0  0
  -15.5594    1.2284    4.5828 C   0  0  0  0  0  0  0  0  0  0  0  0
  -16.2960   -1.0864    5.2193 C   0  0  0  0  0  0  0  0  0  0  0  0
  -13.4348    6.2421    0.7256 C   0  0  0  0  0  0  0  0  0  0  0  0
  -14.5973    6.0087    0.0277 C   0  0  0  0  0  0  0  0  0  0  0  0
  1  5  1  0
  1  4  1  0
  1  3  1  0
  2  7  1  0
  2  6  1  0
  2  3  2  0
  4 12  1  0
  4 11  2  0
  5 13  1  0
  5 10  2  0
  6  8  1  0
  7  9  1  0
  8  9  2  0
  8 14  1  0
  9 15  1  0
 12 17  1  0
 12 16  1  0
 13 19  1  0
 13 18  1  0
 14 21  2  0
 15 20  2  0
 20 21  1  0
M  END
$$$$
205
     RDKit          3D

 25 27  0  0  1  0  0  0  0  0999 V2000
  -13.9141    0.5585    2.5785 C   0  0  0  0  0  0  0  0  0  0  0  0
  -15.4653    1.6121    4.2132 N   0  0  0  0  0  0  0  0  0  0  0  0
  -14.8270   -0.7612    4.5546 N   0  0  0  0  0  0  0  0  0  0  0  0
  -14.6770    1.7216    3.0447 C   0  0  0  0  0  0  0  0  0  0  0  0
  -14.0203   -0.6597    3.3637 C   0  0  0  0  0  0  0  0  0  0  0  0
  -15.5413    0.3923    4.9587 C   0  0  0  0  0  0  0  0  0  0  0  0
  -12.2621   -7.0046   -0.8474 N   0  0  0  0  0  0  0  0  0  0  0  0
  -12.4229   -5.7213   -1.4277 C   0  0  0  0  0  0  0  0  0  0  0  0
  -12.0391   -2.1517   -0.3264 C   0  0  0  0  0  0  0  0  0  0  0  0
  -13.2171    0.6570    1.4881 C   0  0  0  0  0  0  0  0  0  0  0  0
  -12.9431   -1.3365    0.1569 O   0  0  0  0  0  0  0  0  0  0  0  0
  -12.3911   -0.3679    0.8613 C   0  0  0  0  0  0  0  0  0  0  0  0
  -12.1654   -4.5982   -0.6339 C   0  0  0  0  0  0  0  0  0  0  0  0
  -12.3065   -3.3284   -1.1494 C   0  0  0  0  0  0  0  0  0  0  0  0
  -10.7923   -1.7188    0.0682 C   0  0  0  0  0  0  0  0  0  0  0  0
  -11.0400   -0.5787    0.8246 C   0  0  0  0  0  0  0  0  0  0  0  0
  -11.5311   -7.9536   -1.5049 O   0  0  0  0  0  0  0  0  0  0  0  0
  -12.7676   -7.2854    0.2400 O   0  0  0  0  0  0  0  0  0  0  0  0
  -14.6558    2.8357    2.4318 O   0  0  0  0  0  0  0  0  0  0  0  0
  -13.4208   -1.7184    3.0648 O   0  0  0  0  0  0  0  0  0  0  0  0
  -16.2608    0.3521    5.9949 O   0  0  0  0  0  0  0  0  0  0  0  0
  -12.8214   -5.5640   -2.7376 C   0  0  0  0  0  0  0  0  0  0  0  0
  -12.7064   -3.2094   -2.4621 C   0  0  0  0  0  0  0  0  0  0  0  0
  -12.9630   -4.3112   -3.2537 C   0  0  0  0  0  0  0  0  0  0  0  0
  -13.0792   -6.8081   -3.5277 C   0  0  0  0  0  0  0  0  0  0  0  0
  1 10  2  3
  1  5  1  0
  1  4  1  0
  2  6  1  0
  2  4  1  0
  3  6  1  0
  3  5  1  0
  4 19  2  0
  5 20  2  0
  6 21  2  0
  7 18  1  0
  7 17  2  0
  7  8  1  0
  8 22  2  0
  8 13  1  0
  9 15  2  0
  9 14  1  0
  9 11  1  0
 10 12  1  0
 11 12  1  0
 12 16  2  0
 13 14  2  0
 14 23  1  0
 15 16  1  0
 22 25  1  0
 22 24  1  0
 23 24  2  0
M  CHG  2   7   1  18  -1
M  END
$$$$
206
     RDKit          3D

 24 26  0  0  1  0  0  0  0  0999 V2000
  -15.3168   -1.0999    4.8198 N   0  0  0  0  0  0  0  0  0  0  0  0
  -15.6122    0.2819    4.7260 C   0  0  0  0  0  0  0  0  0  0  0  0
  -15.0378   -1.6093    3.5296 C   0  0  0  0  0  0  0  0  0  0  0  0
  -15.5125    0.6573    3.2996 C   0  0  0  0  0  0  0  0  0  0  0  0
  -15.1693   -0.4906    2.6151 C   0  0  0  0  0  0  0  0  0  0  0  0
  -15.1694    2.4043   -5.9789 C   0  0  0  0  0  0  0  0  0  0  0  0
  -15.1456    3.4409   -5.0502 N   0  0  0  0  0  0  0  0  0  0  0  0
  -15.0055   -0.4370    1.2460 C   0  0  0  0  0  0  0  0  0  0  0  0
  -15.6944    1.8558    2.6395 C   0  0  0  0  0  0  0  0  0  0  0  0
  -15.9108    1.1058    5.6251 O   0  0  0  0  0  0  0  0  0  0  0  0
  -14.7405   -2.8134    3.2997 O   0  0  0  0  0  0  0  0  0  0  0  0
  -15.3583    1.2341   -5.6315 O   0  0  0  0  0  0  0  0  0  0  0  0
  -15.5272    1.8877    1.2808 C   0  0  0  0  0  0  0  0  0  0  0  0
  -15.6962    3.0595    0.5667 O   0  0  0  0  0  0  0  0  0  0  0  0
  -15.3236    3.3447   -3.6470 C   0  0  0  0  0  0  0  0  0  0  0  0
  -14.9661    2.6847   -7.4234 C   0  0  0  0  0  0  0  0  0  0  0  0
  -15.1877    0.7613    0.5891 C   0  0  0  0  0  0  0  0  0  0  0  0
  -15.5542    3.1501   -0.8093 C   0  0  0  0  0  0  0  0  0  0  0  0
  -14.2180    3.1377   -2.8115 C   0  0  0  0  0  0  0  0  0  0  0  0
  -16.5320    3.4487   -3.0104 C   0  0  0  0  0  0  0  0  0  0  0  0
  -14.3365    3.0448   -1.4426 C   0  0  0  0  0  0  0  0  0  0  0  0
  -16.6517    3.3533   -1.6095 C   0  0  0  0  0  0  0  0  0  0  0  0
  -13.5854    3.2922   -7.5921 C   0  0  0  0  0  0  0  0  0  0  0  0
  -16.0176    3.6253   -7.9631 C   0  0  0  0  0  0  0  0  0  0  0  0
  1  3  1  0
  1  2  1  0
  2 10  2  0
  2  4  1  0
  3 11  2  0
  3  5  1  0
  4  5  2  0
  4  9  1  0
  5  8  1  0
  6 16  1  0
  6 12  2  0
  6  7  1  0
  7 15  1  0
  8 17  2  0
  9 13  2  0
 13 17  1  0
 13 14  1  0
 14 18  1  0
 15 19  2  0
 15 20  1  0
 16 24  1  0
 16 23  1  0
 18 22  1  0
 18 21  2  0
 19 21  1  0
 20 22  2  0
M  END
$$$$
207
     RDKit          3D

 23 25  0  0  1  0  0  0  0  0999 V2000
  -12.9221   -7.4804    1.1099 N   0  0  0  0  0  0  0  0  0  0  0  0
  -12.5247   -5.3089    0.1409 C   0  0  0  0  0  0  0  0  0  0  0  0
  -13.2760   -6.7483    2.2557 C   0  0  0  0  0  0  0  0  0  0  0  0
  -15.6180   -0.6728    4.6663 N   0  0  0  0  0  0  0  0  0  0  0  0
  -12.5273   -6.7527   -0.0039 C   0  0  0  0  0  0  0  0  0  0  0  0
  -13.3384   -5.0424    1.7373 S   0  0  0  0  0  0  0  0  0  0  0  0
  -12.0626   -4.3753   -0.6529 C   0  0  0  0  0  0  0  0  0  0  0  0
  -14.8499   -0.0540    3.6386 C   0  0  0  0  0  0  0  0  0  0  0  0
  -12.7766   -1.1739    0.7072 C   0  0  0  0  0  0  0  0  0  0  0  0
  -12.8696   -2.4670    0.6365 O   0  0  0  0  0  0  0  0  0  0  0  0
  -12.1491   -2.9640   -0.3408 C   0  0  0  0  0  0  0  0  0  0  0  0
  -14.2055   -0.8618    2.7004 C   0  0  0  0  0  0  0  0  0  0  0  0
  -13.4583   -0.3138    1.6898 C   0  0  0  0  0  0  0  0  0  0  0  0
  -11.9379   -0.7514   -0.2869 C   0  0  0  0  0  0  0  0  0  0  0  0
  -11.5413   -1.8930   -0.9505 C   0  0  0  0  0  0  0  0  0  0  0  0
  -16.2927    0.0120    5.6306 O   0  0  0  0  0  0  0  0  0  0  0  0
  -15.6762   -1.9318    4.6823 O   0  0  0  0  0  0  0  0  0  0  0  0
  -13.5124   -7.1372    3.4203 O   0  0  0  0  0  0  0  0  0  0  0  0
  -14.7592    1.3101    3.5838 C   0  0  0  0  0  0  0  0  0  0  0  0
  -12.1738   -7.2747   -1.1250 O   0  0  0  0  0  0  0  0  0  0  0  0
  -13.3574    1.0567    1.6204 C   0  0  0  0  0  0  0  0  0  0  0  0
  -13.9928    1.8520    2.5454 C   0  0  0  0  0  0  0  0  0  0  0  0
  -15.4308    2.2305    4.5621 C   0  0  0  0  0  0  0  0  0  0  0  0
  1  5  1  0
  1  3  1  0
  2  6  1  0
  2  7  2  0
  2  5  1  0
  3 18  2  0
  3  6  1  0
  4 17  1  0
  4 16  2  0
  4  8  1  0
  5 20  2  0
  7 11  1  0
  8 19  2  0
  8 12  1  0
  9 14  2  0
  9 13  1  0
  9 10  1  0
 10 11  1  0
 11 15  2  0
 12 13  2  0
 13 21  1  0
 14 15  1  0
 19 23  1  0
 19 22  1  0
 21 22  2  0
M  CHG  2   4   1  17  -1
M  END
$$$$
208
     RDKit          3D

 19 20  0  0  1  0  0  0  0  0999 V2000
  -15.2170   -0.5572    5.2681 N   0  0  0  0  0  0  0  0  0  0  0  0
  -14.6992    0.5376    3.2670 C   0  0  0  0  0  0  0  0  0  0  0  0
  -15.4794    0.8272    5.4397 C   0  0  0  0  0  0  0  0  0  0  0  0
  -14.7384   -0.7675    3.9495 C   0  0  0  0  0  0  0  0  0  0  0  0
  -15.1594    1.4962    4.2066 N   0  0  0  0  0  0  0  0  0  0  0  0
  -14.2969    0.8012    2.0438 C   0  0  0  0  0  0  0  0  0  0  0  0
  -14.2870    2.1184    1.4257 C   0  0  0  0  0  0  0  0  0  0  0  0
  -13.2127    4.2139    1.0803 C   0  0  0  0  0  0  0  0  0  0  0  0
  -13.2163    2.9812    1.6934 C   0  0  0  0  0  0  0  0  0  0  0  0
  -14.2280    4.6241    0.2128 C   0  0  0  0  0  0  0  0  0  0  0  0
  -15.2791    3.7463   -0.0354 C   0  0  0  0  0  0  0  0  0  0  0  0
  -15.2953    2.5112    0.5706 C   0  0  0  0  0  0  0  0  0  0  0  0
  -15.9144    1.4056    6.4696 O   0  0  0  0  0  0  0  0  0  0  0  0
  -14.4131   -1.8775    3.4729 O   0  0  0  0  0  0  0  0  0  0  0  0
  -16.6731    4.2806   -1.2114 Br  0  0  0  0  0  0  0  0  0  0  0  0
  -12.2586    2.5252    2.5453 O   0  0  0  0  0  0  0  0  0  0  0  0
  -14.2508    5.8339   -0.4068 O   0  0  0  0  0  0  0  0  0  0  0  0
  -10.9184    2.8811    2.6246 C   0  0  0  0  0  0  0  0  0  0  0  0
  -14.5514    7.0232    0.2705 C   0  0  0  0  0  0  0  0  0  0  0  0
  1  4  1  0
  1  3  1  0
  2  5  1  0
  2  6  2  0
  2  4  1  0
  3 13  2  0
  3  5  1  0
  4 14  2  0
  6  7  1  0
  7 12  1  0
  7  9  2  0
  8 10  2  0
  8  9  1  0
  9 16  1  0
 10 17  1  0
 10 11  1  0
 11 15  1  0
 11 12  2  0
 16 18  1  0
 17 19  1  0
M  END
$$$$
209
     RDKit          3D

 21 23  0  0  1  0  0  0  0  0999 V2000
  -14.2903    3.0599   -0.2444 N   0  0  0  0  0  0  0  0  0  0  0  0
  -14.4564    1.1098    0.7629 C   0  0  0  0  0  0  0  0  0  0  0  0
  -15.1924   -0.2201    5.2075 N   0  0  0  0  0  0  0  0  0  0  0  0
  -15.0311    2.2853   -1.0612 C   0  0  0  0  0  0  0  0  0  0  0  0
  -14.7330    0.2262    2.9665 C   0  0  0  0  0  0  0  0  0  0  0  0
  -13.9360    2.3765    0.8538 C   0  0  0  0  0  0  0  0  0  0  0  0
  -15.7076    1.0957    4.9149 C   0  0  0  0  0  0  0  0  0  0  0  0
  -14.5965   -0.7714    4.0468 C   0  0  0  0  0  0  0  0  0  0  0  0
  -15.4067    1.3188    3.5512 N   0  0  0  0  0  0  0  0  0  0  0  0
  -15.1386    1.0558   -0.4301 C   0  0  0  0  0  0  0  0  0  0  0  0
  -14.2661    0.0635    1.7462 C   0  0  0  0  0  0  0  0  0  0  0  0
  -13.9293    4.4302   -0.4819 C   0  0  0  0  0  0  0  0  0  0  0  0
  -16.2883    1.8121    5.7689 O   0  0  0  0  0  0  0  0  0  0  0  0
  -14.0464   -1.8956    3.9309 O   0  0  0  0  0  0  0  0  0  0  0  0
  -12.4899    6.0115   -1.4130 N   0  0  0  0  0  0  0  0  0  0  0  0
  -15.5809    2.7263   -2.3737 C   0  0  0  0  0  0  0  0  0  0  0  0
  -13.1213    2.9419    1.9742 C   0  0  0  0  0  0  0  0  0  0  0  0
  -12.8040    4.7250   -1.1929 C   0  0  0  0  0  0  0  0  0  0  0  0
  -13.2344    7.0522   -0.9653 C   0  0  0  0  0  0  0  0  0  0  0  0
  -14.7208    5.4438   -0.0038 C   0  0  0  0  0  0  0  0  0  0  0  0
  -14.3568    6.7421   -0.2559 C   0  0  0  0  0  0  0  0  0  0  0  0
  1 12  1  0
  1  6  1  0
  1  4  1  0
  2 10  1  0
  2 11  1  0
  2  6  2  0
  3  7  1  0
  3  8  1  0
  4 16  1  0
  4 10  2  0
  5  9  1  0
  5  8  1  0
  5 11  2  0
  6 17  1  0
  7 13  2  0
  7  9  1  0
  8 14  2  0
 12 20  1  0
 12 18  2  0
 15 19  2  0
 15 18  1  0
 19 21  1  0
 20 21  2  0
M  END
$$$$
210
     RDKit          3D

 22 23  0  0  1  0  0  0  0  0999 V2000
  -14.7145    0.0042    2.6789 C   0  0  0  0  0  0  0  0  0  0  0  0
  -15.1910   -0.3519    5.1326 N   0  0  0  0  0  0  0  0  0  0  0  0
  -15.4788    1.8732    4.1853 N   0  0  0  0  0  0  0  0  0  0  0  0
  -12.6689    1.0347   -1.4420 C   0  0  0  0  0  0  0  0  0  0  0  0
  -14.7888   -0.8649    3.8730 C   0  0  0  0  0  0  0  0  0  0  0  0
  -15.0736    1.3850    2.8900 C   0  0  0  0  0  0  0  0  0  0  0  0
  -11.3212    1.2984   -1.7760 N   0  0  0  0  0  0  0  0  0  0  0  0
  -15.5402    1.0145    5.3083 C   0  0  0  0  0  0  0  0  0  0  0  0
  -13.7275    1.2944   -2.2604 C   0  0  0  0  0  0  0  0  0  0  0  0
  -14.3027   -0.5390    1.5607 C   0  0  0  0  0  0  0  0  0  0  0  0
  -12.9092    0.4447   -0.1929 C   0  0  0  0  0  0  0  0  0  0  0  0
  -10.8940    1.9032   -2.9187 O   0  0  0  0  0  0  0  0  0  0  0  0
  -14.9999    0.9523   -1.8094 C   0  0  0  0  0  0  0  0  0  0  0  0
  -10.4403    0.9510   -0.9545 O   0  0  0  0  0  0  0  0  0  0  0  0
  -14.1542    0.1045    0.2661 C   0  0  0  0  0  0  0  0  0  0  0  0
  -13.5728    1.9519   -3.5013 N   0  0  0  0  0  0  0  0  0  0  0  0
  -15.0261    2.1775    1.9155 O   0  0  0  0  0  0  0  0  0  0  0  0
  -14.4909   -2.0809    3.7735 O   0  0  0  0  0  0  0  0  0  0  0  0
  -15.8983    1.4415    6.4567 O   0  0  0  0  0  0  0  0  0  0  0  0
  -15.2071    0.3721   -0.5787 C   0  0  0  0  0  0  0  0  0  0  0  0
  -13.4542    1.1262   -4.7178 C   0  0  0  0  0  0  0  0  0  0  0  0
  -13.5815    3.3815   -3.6931 C   0  0  0  0  0  0  0  0  0  0  0  0
  1 10  2  3
  1  6  1  0
  1  5  1  0
  2  8  1  0
  2  5  1  0
  3  8  1  0
  3  6  1  0
  4  9  2  0
  4  7  1  0
  4 11  1  0
  5 18  2  0
  6 17  2  0
  7 14  1  0
  7 12  2  0
  8 19  2  0
  9 16  1  0
  9 13  1  0
 10 15  1  0
 11 15  2  0
 13 20  2  0
 15 20  1  0
 16 22  1  0
 16 21  1  0
M  CHG  2   7   1  14  -1
M  END
$$$$
211
     RDKit          3D

 17 17  0  0  1  0  0  0  0  0999 V2000
  -15.2974   -0.0459    2.7138 C   0  0  0  0  0  0  0  0  0  0  0  0
  -14.9780   -0.3440    5.1742 N   0  0  0  0  0  0  0  0  0  0  0  0
  -16.1875    1.6446    4.3613 N   0  0  0  0  0  0  0  0  0  0  0  0
  -16.0008    1.1900    3.0265 C   0  0  0  0  0  0  0  0  0  0  0  0
  -14.7783   -0.8193    3.8517 C   0  0  0  0  0  0  0  0  0  0  0  0
  -15.6771    0.8779    5.4284 C   0  0  0  0  0  0  0  0  0  0  0  0
  -15.1431   -0.4418    1.4714 C   0  0  0  0  0  0  0  0  0  0  0  0
  -16.4438    1.8498    2.0451 O   0  0  0  0  0  0  0  0  0  0  0  0
  -14.1710   -1.8808    3.6190 O   0  0  0  0  0  0  0  0  0  0  0  0
  -15.8586    1.3049    6.6073 O   0  0  0  0  0  0  0  0  0  0  0  0
  -15.6563    0.3187    0.3914 N   0  0  0  0  0  0  0  0  0  0  0  0
  -14.7164    0.8234   -0.5923 C   0  0  0  0  0  0  0  0  0  0  0  0
  -13.0405    2.8804    1.8394 C   0  0  0  0  0  0  0  0  0  0  0  0
  -14.3960    2.2448   -0.1530 C   0  0  0  0  0  0  0  0  0  0  0  0
  -13.0382    2.3446    0.4447 C   0  0  0  0  0  0  0  0  0  0  0  0
  -11.9217    2.2195    2.6221 C   0  0  0  0  0  0  0  0  0  0  0  0
  -12.9005    4.3944    1.8664 C   0  0  0  0  0  0  0  0  0  0  0  0
  1  7  2  3
  1  5  1  0
  1  4  1  0
  2  6  1  0
  2  5  1  0
  3  6  1  0
  3  4  1  0
  4  8  2  0
  5  9  2  0
  6 10  2  0
  7 11  1  0
 11 12  1  0
 12 14  1  0
 13 17  1  0
 13 16  1  0
 13 15  1  0
 14 15  1  0
M  END
$$$$
212
     RDKit          3D

 20 21  0  0  1  0  0  0  0  0999 V2000
  -14.8675    0.0849    2.5746 C   0  0  0  0  0  0  0  0  0  0  0  0
  -15.8393    1.7985    4.1439 N   0  0  0  0  0  0  0  0  0  0  0  0
  -15.0123   -0.3435    5.0695 N   0  0  0  0  0  0  0  0  0  0  0  0
  -14.6490   -0.7715    3.7796 C   0  0  0  0  0  0  0  0  0  0  0  0
  -15.4751    1.3765    2.8272 C   0  0  0  0  0  0  0  0  0  0  0  0
  -15.6122    0.9533    5.2473 C   0  0  0  0  0  0  0  0  0  0  0  0
  -14.5136   -0.3574    1.4017 C   0  0  0  0  0  0  0  0  0  0  0  0
  -14.6425    0.3105    0.1533 C   0  0  0  0  0  0  0  0  0  0  0  0
  -15.7036    2.1704    1.9037 O   0  0  0  0  0  0  0  0  0  0  0  0
  -14.1294   -1.8944    3.6240 O   0  0  0  0  0  0  0  0  0  0  0  0
  -15.9157    1.2833    6.4166 O   0  0  0  0  0  0  0  0  0  0  0  0
  -14.0432   -0.1544   -0.9395 C   0  0  0  0  0  0  0  0  0  0  0  0
  -14.1159    0.4549   -2.2520 C   0  0  0  0  0  0  0  0  0  0  0  0
  -14.3491    1.7225   -4.7833 C   0  0  0  0  0  0  0  0  0  0  0  0
  -13.3175    0.0867   -3.2993 C   0  0  0  0  0  0  0  0  0  0  0  0
  -15.0413    1.4790   -2.4991 C   0  0  0  0  0  0  0  0  0  0  0  0
  -15.1504    2.0887   -3.7242 C   0  0  0  0  0  0  0  0  0  0  0  0
  -13.4395    0.7185   -4.5467 C   0  0  0  0  0  0  0  0  0  0  0  0
  -14.4004    2.2847   -6.0332 O   0  0  0  0  0  0  0  0  0  0  0  0
  -15.4770    2.2305   -6.9149 C   0  0  0  0  0  0  0  0  0  0  0  0
  1  7  2  0
  1  5  1  0
  1  4  1  0
  2  6  1  0
  2  5  1  0
  3  6  1  0
  3  4  1  0
  4 10  2  0
  5  9  2  0
  6 11  2  0
  7  8  1  0
  8 12  2  0
 12 13  1  0
 13 16  1  0
 13 15  2  0
 14 18  2  0
 14 19  1  0
 14 17  1  0
 15 18  1  0
 16 17  2  0
 19 20  1  0
M  END
$$$$
213
     RDKit          3D

 22 24  0  0  1  0  0  0  0  0999 V2000
  -12.9419   -6.3831   -4.2939 N   0  0  0  0  0  0  0  0  0  0  0  0
  -13.1631   -4.9781   -4.2793 C   0  0  0  0  0  0  0  0  0  0  0  0
  -12.5025   -6.7277   -2.9893 C   0  0  0  0  0  0  0  0  0  0  0  0
  -13.1176   -7.2403   -5.3567 N   0  0  0  0  0  0  0  0  0  0  0  0
  -14.0984   -8.2474   -5.3367 C   0  0  0  0  0  0  0  0  0  0  0  0
  -14.3104   -9.1745   -6.4503 C   0  0  0  0  0  0  0  0  0  0  0  0
  -12.8549   -4.4484   -2.9444 C   0  0  0  0  0  0  0  0  0  0  0  0
  -12.4626   -5.5110   -2.1909 C   0  0  0  0  0  0  0  0  0  0  0  0
  -13.2820   -9.9583   -6.9628 C   0  0  0  0  0  0  0  0  0  0  0  0
  -15.5501   -9.3157   -7.0449 C   0  0  0  0  0  0  0  0  0  0  0  0
  -13.4827  -10.8303   -8.0070 C   0  0  0  0  0  0  0  0  0  0  0  0
  -13.5599   -4.2550   -5.2322 O   0  0  0  0  0  0  0  0  0  0  0  0
  -12.2107   -7.8947   -2.6347 O   0  0  0  0  0  0  0  0  0  0  0  0
  -14.8455   -8.3792   -4.3198 O   0  0  0  0  0  0  0  0  0  0  0  0
  -14.7177  -10.9658   -8.5934 C   0  0  0  0  0  0  0  0  0  0  0  0
  -11.7097   -9.7567   -6.1855 Cl  0  0  0  0  0  0  0  0  0  0  0  0
  -15.7535  -10.1921   -8.0949 C   0  0  0  0  0  0  0  0  0  0  0  0
  -14.9196  -12.0798   -9.9073 Cl  0  0  0  0  0  0  0  0  0  0  0  0
  -12.1094   -5.2676   -0.8607 C   0  0  0  0  0  0  0  0  0  0  0  0
  -12.9142   -3.1638   -2.4478 C   0  0  0  0  0  0  0  0  0  0  0  0
  -12.5666   -2.9213   -1.1368 C   0  0  0  0  0  0  0  0  0  0  0  0
  -12.1687   -3.9848   -0.3648 C   0  0  0  0  0  0  0  0  0  0  0  0
  1  4  1  0
  1  3  1  0
  1  2  1  0
  2 12  2  0
  2  7  1  0
  3 13  2  0
  3  8  1  0
  4  5  1  0
  5 14  2  0
  5  6  1  0
  6 10  1  0
  6  9  2  0
  7  8  2  0
  7 20  1  0
  8 19  1  0
  9 16  1  0
  9 11  1  0
 10 17  2  0
 11 15  2  0
 15 18  1  0
 15 17  1  0
 19 22  2  0
 20 21  2  0
 21 22  1  0
M  END
$$$$
214
     RDKit          3D

 23 25  0  0  1  0  0  0  0  0999 V2000
  -14.6481    0.0243    2.7596 C   0  0  0  0  0  0  0  0  0  0  0  0
  -15.1945   -0.5074    5.1869 N   0  0  0  0  0  0  0  0  0  0  0  0
  -15.4292    1.7662    4.3581 N   0  0  0  0  0  0  0  0  0  0  0  0
  -14.7674   -0.9013    3.8965 C   0  0  0  0  0  0  0  0  0  0  0  0
  -14.9975    1.4019    3.0307 C   0  0  0  0  0  0  0  0  0  0  0  0
  -15.5327    0.8506    5.4260 C   0  0  0  0  0  0  0  0  0  0  0  0
  -14.2078   -0.4530    1.6370 C   0  0  0  0  0  0  0  0  0  0  0  0
  -13.3543    2.3411   -3.1488 N   0  0  0  0  0  0  0  0  0  0  0  0
  -13.7590    1.6250   -2.0047 C   0  0  0  0  0  0  0  0  0  0  0  0
  -12.7063    1.5321   -1.1056 C   0  0  0  0  0  0  0  0  0  0  0  0
  -14.9706    1.0352   -1.6844 C   0  0  0  0  0  0  0  0  0  0  0  0
  -14.0279    0.2887    0.4094 C   0  0  0  0  0  0  0  0  0  0  0  0
  -14.4766   -2.1098    3.7235 O   0  0  0  0  0  0  0  0  0  0  0  0
  -14.9228    2.2631    2.1282 O   0  0  0  0  0  0  0  0  0  0  0  0
  -15.9180    1.2646    6.5476 O   0  0  0  0  0  0  0  0  0  0  0  0
  -12.8250    0.8731    0.0955 C   0  0  0  0  0  0  0  0  0  0  0  0
  -11.8896    2.0743   -3.2275 C   0  0  0  0  0  0  0  0  0  0  0  0
  -11.5622    2.2444   -1.7330 C   0  0  0  0  0  0  0  0  0  0  0  0
  -15.0974    0.3729   -0.4832 C   0  0  0  0  0  0  0  0  0  0  0  0
  -14.0315    3.1272   -4.0959 C   0  0  0  0  0  0  0  0  0  0  0  0
  -15.2326    2.6004   -4.7865 C   0  0  0  0  0  0  0  0  0  0  0  0
  -14.8243    1.6821   -5.9306 C   0  0  0  0  0  0  0  0  0  0  0  0
  -15.3858    2.2314   -7.2428 C   0  0  0  0  0  0  0  0  0  0  0  0
  1  7  2  3
  1  5  1  0
  1  4  1  0
  2  6  1  0
  2  4  1  0
  3  6  1  0
  3  5  1  0
  4 13  2  0
  5 14  2  0
  6 15  2  0
  7 12  1  0
  8 17  1  0
  8 20  1  0
  8  9  1  0
  9 10  2  0
  9 11  1  0
 10 18  1  0
 10 16  1  0
 11 19  2  0
 12 19  1  0
 12 16  2  0
 17 18  1  0
 20 21  1  0
 21 22  1  0
 22 23  1  0
M  END
$$$$
215
     RDKit          3D

 22 23  0  0  1  0  0  0  0  0999 V2000
  -11.6211    1.5005    1.5334 C   0  0  0  0  0  0  0  0  0  0  0  0
  -15.5705    0.9134    1.1794 C   0  0  0  0  0  0  0  0  0  0  0  0
  -14.4984    0.5431    0.3294 N   0  0  0  0  0  0  0  0  0  0  0  0
  -11.8879    1.9302    0.2616 C   0  0  0  0  0  0  0  0  0  0  0  0
  -11.4227    0.0880    1.8378 C   0  0  0  0  0  0  0  0  0  0  0  0
  -14.4730    0.9677   -1.0606 C   0  0  0  0  0  0  0  0  0  0  0  0
  -11.7561    0.8776   -1.1581 S   0  0  0  0  0  0  0  0  0  0  0  0
  -12.1738    3.2459    0.0312 N   0  0  0  0  0  0  0  0  0  0  0  0
  -16.4847    1.6179    0.6593 O   0  0  0  0  0  0  0  0  0  0  0  0
  -15.6806    0.5401    2.5816 C   0  0  0  0  0  0  0  0  0  0  0  0
  -10.6004   -0.6340    1.2179 O   0  0  0  0  0  0  0  0  0  0  0  0
  -15.4047    1.6618   -1.4597 O   0  0  0  0  0  0  0  0  0  0  0  0
  -13.3579    0.5457   -1.8771 C   0  0  0  0  0  0  0  0  0  0  0  0
  -12.1632   -0.5224    2.8597 O   0  0  0  0  0  0  0  0  0  0  0  0
  -11.6302    2.3952    2.6173 C   0  0  0  0  0  0  0  0  0  0  0  0
  -12.1867    4.1052    1.0571 C   0  0  0  0  0  0  0  0  0  0  0  0
  -16.0453    1.4766    3.5175 C   0  0  0  0  0  0  0  0  0  0  0  0
  -15.4247   -0.7393    3.0198 C   0  0  0  0  0  0  0  0  0  0  0  0
  -11.9198    3.7136    2.3547 C   0  0  0  0  0  0  0  0  0  0  0  0
  -15.5424   -1.0407    4.3845 C   0  0  0  0  0  0  0  0  0  0  0  0
  -16.1632    1.1810    4.8735 C   0  0  0  0  0  0  0  0  0  0  0  0
  -15.9098   -0.0795    5.2965 C   0  0  0  0  0  0  0  0  0  0  0  0
  1 15  2  0
  1  5  1  0
  1  4  1  0
  2 10  1  0
  2  9  2  0
  2  3  1  0
  3  6  1  0
  4  8  2  0
  4  7  1  0
  5 14  1  0
  5 11  2  0
  6 12  2  0
  6 13  1  0
  7 13  1  0
  8 16  1  0
 10 18  1  0
 10 17  2  0
 15 19  1  0
 16 19  2  0
 17 21  1  0
 18 20  2  0
 20 22  1  0
 21 22  2  0
M  END
$$$$
216
     RDKit          3D

 20 21  0  0  1  0  0  0  0  0999 V2000
  -14.7073    0.0403    2.7394 C   0  0  0  0  0  0  0  0  0  0  0  0
  -15.5174    1.9247    4.2224 N   0  0  0  0  0  0  0  0  0  0  0  0
  -15.1705   -0.3018    5.1643 N   0  0  0  0  0  0  0  0  0  0  0  0
  -15.0992    1.4102    2.9438 C   0  0  0  0  0  0  0  0  0  0  0  0
  -14.7537   -0.8479    3.9294 C   0  0  0  0  0  0  0  0  0  0  0  0
  -15.5476    1.0538    5.3252 C   0  0  0  0  0  0  0  0  0  0  0  0
  -14.2845   -0.4786    1.6220 C   0  0  0  0  0  0  0  0  0  0  0  0
  -12.8905    1.7274   -1.0247 C   0  0  0  0  0  0  0  0  0  0  0  0
  -14.4201   -2.0602    3.8006 O   0  0  0  0  0  0  0  0  0  0  0  0
  -15.0877    2.2084    1.9774 O   0  0  0  0  0  0  0  0  0  0  0  0
  -14.1413    0.2902    0.3989 C   0  0  0  0  0  0  0  0  0  0  0  0
  -15.9118    1.4927    6.4500 O   0  0  0  0  0  0  0  0  0  0  0  0
  -12.9959    0.9919    0.1314 C   0  0  0  0  0  0  0  0  0  0  0  0
  -13.8884    1.8148   -1.9719 C   0  0  0  0  0  0  0  0  0  0  0  0
  -15.0366    1.1044   -1.6932 C   0  0  0  0  0  0  0  0  0  0  0  0
  -11.3940    2.6236   -1.3360 Cl  0  0  0  0  0  0  0  0  0  0  0  0
  -15.1692    0.3578   -0.5398 C   0  0  0  0  0  0  0  0  0  0  0  0
  -13.6857    2.5768   -3.0934 O   0  0  0  0  0  0  0  0  0  0  0  0
  -13.7709    2.1918   -4.4230 C   0  0  0  0  0  0  0  0  0  0  0  0
  -15.1456    2.5163   -4.9514 C   0  0  0  0  0  0  0  0  0  0  0  0
  1  7  2  3
  1  5  1  0
  1  4  1  0
  2  6  1  0
  2  4  1  0
  3  6  1  0
  3  5  1  0
  4 10  2  0
  5  9  2  0
  6 12  2  0
  7 11  1  0
  8 14  2  0
  8 16  1  0
  8 13  1  0
 11 17  1  0
 11 13  2  0
 14 18  1  0
 14 15  1  0
 15 17  2  0
 18 19  1  0
 19 20  1  0
M  END
$$$$
217
     RDKit          3D

 22 24  0  0  1  0  0  0  0  0999 V2000
  -12.5424   -0.0278   -0.3090 N   0  0  0  0  0  0  0  0  0  0  0  0
  -13.8620    1.1273    1.0824 C   0  0  0  0  0  0  0  0  0  0  0  0
  -15.2885   -0.0930    5.0241 N   0  0  0  0  0  0  0  0  0  0  0  0
  -13.7426    0.1075   -0.8988 C   0  0  0  0  0  0  0  0  0  0  0  0
  -12.6083    0.5846    0.8844 C   0  0  0  0  0  0  0  0  0  0  0  0
  -14.6726    1.3710    3.3885 C   0  0  0  0  0  0  0  0  0  0  0  0
  -15.4806    1.2104    5.5429 C   0  0  0  0  0  0  0  0  0  0  0  0
  -14.7933   -0.0380    3.7053 C   0  0  0  0  0  0  0  0  0  0  0  0
  -15.1024    2.1263    4.5400 N   0  0  0  0  0  0  0  0  0  0  0  0
  -14.5749    0.8223   -0.0504 C   0  0  0  0  0  0  0  0  0  0  0  0
  -14.2607    1.8896    2.2363 C   0  0  0  0  0  0  0  0  0  0  0  0
  -11.4494   -0.7032   -0.8927 C   0  0  0  0  0  0  0  0  0  0  0  0
  -15.9203    1.5050    6.7161 O   0  0  0  0  0  0  0  0  0  0  0  0
  -14.4995   -0.9816    2.9246 O   0  0  0  0  0  0  0  0  0  0  0  0
  -11.2854   -2.0570   -0.6646 C   0  0  0  0  0  0  0  0  0  0  0  0
  -14.1621   -0.4135   -2.2548 C   0  0  0  0  0  0  0  0  0  0  0  0
  -12.1699   -2.7557    0.1213 F   0  0  0  0  0  0  0  0  0  0  0  0
  -11.4930    0.6784    1.8768 C   0  0  0  0  0  0  0  0  0  0  0  0
  -10.5367   -0.0380   -1.6891 C   0  0  0  0  0  0  0  0  0  0  0  0
  -10.2366   -2.7729   -1.2066 C   0  0  0  0  0  0  0  0  0  0  0  0
   -9.5015   -0.7698   -2.2178 C   0  0  0  0  0  0  0  0  0  0  0  0
   -9.3192   -2.1209   -2.0027 C   0  0  0  0  0  0  0  0  0  0  0  0
  1 12  1  0
  1  5  1  0
  1  4  1  0
  2 10  1  0
  2 11  1  0
  2  5  2  0
  3  7  1  0
  3  8  1  0
  4 16  1  0
  4 10  2  0
  5 18  1  0
  6  9  1  0
  6  8  1  0
  6 11  2  0
  7 13  2  0
  7  9  1  0
  8 14  2  0
 12 19  1  0
 12 15  2  0
 15 20  1  0
 15 17  1  0
 19 21  2  0
 20 22  2  0
 21 22  1  0
M  END
$$$$
218
     RDKit          3D

 15 16  0  0  1  0  0  0  0  0999 V2000
  -15.0597   -0.5739    5.1639 N   0  0  0  0  0  0  0  0  0  0  0  0
  -14.8741    0.2153    2.8921 C   0  0  0  0  0  0  0  0  0  0  0  0
  -15.7214    0.6668    5.3568 C   0  0  0  0  0  0  0  0  0  0  0  0
  -14.6069   -0.8237    3.8593 C   0  0  0  0  0  0  0  0  0  0  0  0
  -16.2541    1.1099    3.6698 S   0  0  0  0  0  0  0  0  0  0  0  0
  -14.2964    0.4520    1.7330 C   0  0  0  0  0  0  0  0  0  0  0  0
  -12.9019    0.1770    1.4666 C   0  0  0  0  0  0  0  0  0  0  0  0
  -15.9120    1.3236    6.4062 O   0  0  0  0  0  0  0  0  0  0  0  0
  -13.9890   -1.8939    3.5105 O   0  0  0  0  0  0  0  0  0  0  0  0
  -11.9019    1.0280    1.8025 C   0  0  0  0  0  0  0  0  0  0  0  0
  -12.5596   -0.9938    0.7886 C   0  0  0  0  0  0  0  0  0  0  0  0
  -12.2091    2.2597    2.5757 C   0  0  0  0  0  0  0  0  0  0  0  0
  -10.5654    0.7870    1.5008 C   0  0  0  0  0  0  0  0  0  0  0  0
  -11.2431   -1.2629    0.4752 C   0  0  0  0  0  0  0  0  0  0  0  0
  -10.2328   -0.3720    0.8294 C   0  0  0  0  0  0  0  0  0  0  0  0
  1  4  1  0
  1  3  1  0
  2  5  1  0
  2  6  2  0
  2  4  1  0
  3  8  2  0
  3  5  1  0
  4  9  2  0
  6  7  1  0
  7 11  1  0
  7 10  2  0
 10 13  1  0
 10 12  1  0
 11 14  2  0
 13 15  2  0
 14 15  1  0
M  END
$$$$
219
     RDKit          3D

 21 23  0  0  1  0  0  0  0  0999 V2000
  -14.8053   -0.2251    2.4559 C   0  0  0  0  0  0  0  0  0  0  0  0
  -14.6533   -0.6177    4.9572 N   0  0  0  0  0  0  0  0  0  0  0  0
  -16.1069    1.1662    4.0904 N   0  0  0  0  0  0  0  0  0  0  0  0
  -14.2843   -0.9380    3.6214 C   0  0  0  0  0  0  0  0  0  0  0  0
  -15.7590    0.8719    2.7445 C   0  0  0  0  0  0  0  0  0  0  0  0
  -15.5698    0.4409    5.1988 C   0  0  0  0  0  0  0  0  0  0  0  0
  -14.4723   -0.4862    1.2375 N   0  0  0  0  0  0  0  0  0  0  0  0
  -13.5654   -1.4972    0.9685 N   0  0  0  0  0  0  0  0  0  0  0  0
  -16.2387    1.5169    1.7980 O   0  0  0  0  0  0  0  0  0  0  0  0
  -13.4591   -1.8934    3.4048 O   0  0  0  0  0  0  0  0  0  0  0  0
  -15.9168    0.7494    6.3748 O   0  0  0  0  0  0  0  0  0  0  0  0
  -11.3860   -0.4599    0.6260 C   0  0  0  0  0  0  0  0  0  0  0  0
  -12.3003   -1.4463    0.3850 C   0  0  0  0  0  0  0  0  0  0  0  0
  -10.1334   -0.4770   -0.0171 C   0  0  0  0  0  0  0  0  0  0  0  0
  -10.7232   -2.4735   -1.1400 C   0  0  0  0  0  0  0  0  0  0  0  0
  -11.9564   -2.4663   -0.5133 C   0  0  0  0  0  0  0  0  0  0  0  0
  -11.6821    0.5578    1.5079 C   0  0  0  0  0  0  0  0  0  0  0  0
   -9.8053   -1.4831   -0.8979 C   0  0  0  0  0  0  0  0  0  0  0  0
   -9.2373    0.5351    0.2585 C   0  0  0  0  0  0  0  0  0  0  0  0
  -10.7604    1.5545    1.7606 C   0  0  0  0  0  0  0  0  0  0  0  0
   -9.5369    1.5378    1.1311 C   0  0  0  0  0  0  0  0  0  0  0  0
  1  7  2  3
  1  5  1  0
  1  4  1  0
  2  6  1  0
  2  4  1  0
  3  6  1  0
  3  5  1  0
  4 10  2  0
  5  9  2  0
  6 11  2  0
  7  8  1  0
  8 13  1  0
 12 17  1  0
 12 14  2  0
 12 13  1  0
 13 16  2  0
 14 18  1  0
 14 19  1  0
 15 18  2  0
 15 16  1  0
 17 20  2  0
 19 21  2  0
 20 21  1  0
M  END
$$$$
220
     RDKit          3D

 21 22  0  0  1  0  0  0  0  0999 V2000
  -14.6509    0.0881    2.7094 C   0  0  0  0  0  0  0  0  0  0  0  0
  -15.6467    1.7068    4.3246 N   0  0  0  0  0  0  0  0  0  0  0  0
  -14.9800   -0.4652    5.1768 N   0  0  0  0  0  0  0  0  0  0  0  0
  -15.2301    1.3952    2.9967 C   0  0  0  0  0  0  0  0  0  0  0  0
  -14.5531   -0.8176    3.8777 C   0  0  0  0  0  0  0  0  0  0  0  0
  -15.5342    0.8141    5.4052 C   0  0  0  0  0  0  0  0  0  0  0  0
  -14.2080   -0.3168    1.5661 C   0  0  0  0  0  0  0  0  0  0  0  0
  -14.1571    0.3845    0.3011 C   0  0  0  0  0  0  0  0  0  0  0  0
  -14.0652   -1.9767    3.7355 O   0  0  0  0  0  0  0  0  0  0  0  0
  -15.3586    2.2303    2.0719 O   0  0  0  0  0  0  0  0  0  0  0  0
  -11.2955    2.9360    2.3621 C   0  0  0  0  0  0  0  0  0  0  0  0
  -15.9178    1.1299    6.5818 O   0  0  0  0  0  0  0  0  0  0  0  0
  -13.0158    1.1456    0.0031 C   0  0  0  0  0  0  0  0  0  0  0  0
  -11.9869    1.1284    0.9391 O   0  0  0  0  0  0  0  0  0  0  0  0
  -12.4073    2.8839    2.9439 O   0  0  0  0  0  0  0  0  0  0  0  0
  -11.1997    2.2977    1.0358 C   0  0  0  0  0  0  0  0  0  0  0  0
  -10.2520    3.5781    2.9931 O   0  0  0  0  0  0  0  0  0  0  0  0
  -15.1652    0.4055   -0.6245 C   0  0  0  0  0  0  0  0  0  0  0  0
  -12.9231    1.8737   -1.1633 C   0  0  0  0  0  0  0  0  0  0  0  0
  -15.0759    1.1327   -1.7930 C   0  0  0  0  0  0  0  0  0  0  0  0
  -13.9533    1.8737   -2.0730 C   0  0  0  0  0  0  0  0  0  0  0  0
  1  7  2  3
  1  5  1  0
  1  4  1  0
  2  6  1  0
  2  4  1  0
  3  6  1  0
  3  5  1  0
  4 10  2  0
  5  9  2  0
  6 12  2  0
  7  8  1  0
  8 18  1  0
  8 13  2  0
 11 17  1  0
 11 15  2  0
 11 16  1  0
 13 19  1  0
 13 14  1  0
 14 16  1  0
 18 20  2  0
 19 21  2  0
 20 21  1  0
M  END
$$$$
221
     RDKit          3D

 19 21  0  0  1  0  0  0  0  0999 V2000
  -15.3237    0.8077    2.2504 C   0  0  0  0  0  0  0  0  0  0  0  0
  -15.9348   -0.5429    4.1556 N   0  0  0  0  0  0  0  0  0  0  0  0
  -15.7264    0.6231    4.9157 C   0  0  0  0  0  0  0  0  0  0  0  0
  -15.3038   -0.5308    2.9011 C   0  0  0  0  0  0  0  0  0  0  0  0
  -15.1706    1.8565    3.7581 S   0  0  0  0  0  0  0  0  0  0  0  0
  -15.3270    2.8076    0.7467 C   0  0  0  0  0  0  0  0  0  0  0  0
  -16.2959    1.8586    0.3890 O   0  0  0  0  0  0  0  0  0  0  0  0
  -14.0685    2.2645    0.8822 O   0  0  0  0  0  0  0  0  0  0  0  0
  -14.0685    1.0129    1.4576 C   0  0  0  0  0  0  0  0  0  0  0  0
  -16.5797    1.0864    1.5151 C   0  0  0  0  0  0  0  0  0  0  0  0
  -15.2753    3.7879   -0.3731 C   0  0  0  0  0  0  0  0  0  0  0  0
  -15.8844    0.7903    6.1244 O   0  0  0  0  0  0  0  0  0  0  0  0
  -14.7465   -1.5211    2.3097 O   0  0  0  0  0  0  0  0  0  0  0  0
  -15.7110    3.4050   -1.6256 C   0  0  0  0  0  0  0  0  0  0  0  0
  -15.6836    4.2673   -2.6863 C   0  0  0  0  0  0  0  0  0  0  0  0
  -16.2882    3.7355   -4.4236 Br  0  0  0  0  0  0  0  0  0  0  0  0
  -14.8023    5.0697   -0.1908 C   0  0  0  0  0  0  0  0  0  0  0  0
  -14.7764    5.9483   -1.2797 C   0  0  0  0  0  0  0  0  0  0  0  0
  -15.2121    5.5566   -2.5198 C   0  0  0  0  0  0  0  0  0  0  0  0
  1 10  1  0
  1  9  1  0
  1  5  1  0
  1  4  1  0
  2  3  1  0
  2  4  1  0
  3 12  2  0
  3  5  1  0
  4 13  2  0
  6  8  1  0
  6 11  1  0
  6  7  1  0
  7 10  1  0
  8  9  1  0
 11 17  1  0
 11 14  2  0
 14 15  1  0
 15 19  2  0
 15 16  1  0
 17 18  2  0
 18 19  1  0
M  END
$$$$
222
     RDKit          3D

 24 26  0  0  1  0  0  0  0  0999 V2000
  -16.0401    3.3368    9.9897 N   0  0  0  0  0  0  0  0  0  0  0  0
  -16.2141    3.3643    8.6669 C   0  0  0  0  0  0  0  0  0  0  0  0
  -17.3214    4.0668    8.3995 N   0  0  0  0  0  0  0  0  0  0  0  0
  -17.8427    4.4787    9.5297 N   0  0  0  0  0  0  0  0  0  0  0  0
  -17.0618    4.0332   10.4902 N   0  0  0  0  0  0  0  0  0  0  0  0
  -14.7918   -0.1955    3.3456 C   0  0  0  0  0  0  0  0  0  0  0  0
  -15.0960    1.0473    3.9175 N   0  0  0  0  0  0  0  0  0  0  0  0
  -15.1667    2.6050    7.4690 S   0  0  0  0  0  0  0  0  0  0  0  0
  -15.6002    1.1500    5.2433 C   0  0  0  0  0  0  0  0  0  0  0  0
  -15.0164    2.7223   10.7585 C   0  0  0  0  0  0  0  0  0  0  0  0
  -14.9869   -1.2240    4.0755 O   0  0  0  0  0  0  0  0  0  0  0  0
  -14.2771   -0.3903    1.9980 C   0  0  0  0  0  0  0  0  0  0  0  0
  -15.7822    0.1066    5.9218 O   0  0  0  0  0  0  0  0  0  0  0  0
  -15.9173    2.4507    5.8493 C   0  0  0  0  0  0  0  0  0  0  0  0
  -13.8411    3.3862   11.0425 C   0  0  0  0  0  0  0  0  0  0  0  0
  -15.1891    1.4195   11.2465 C   0  0  0  0  0  0  0  0  0  0  0  0
  -13.3921   -1.3989    1.7001 C   0  0  0  0  0  0  0  0  0  0  0  0
  -14.6604    0.4320    0.9670 C   0  0  0  0  0  0  0  0  0  0  0  0
  -12.9001   -1.5857    0.4093 C   0  0  0  0  0  0  0  0  0  0  0  0
  -12.8940    2.7262   11.7969 C   0  0  0  0  0  0  0  0  0  0  0  0
  -14.2444    0.7704   11.9949 C   0  0  0  0  0  0  0  0  0  0  0  0
  -14.1796    0.2563   -0.3142 C   0  0  0  0  0  0  0  0  0  0  0  0
  -13.2926   -0.7530   -0.6176 C   0  0  0  0  0  0  0  0  0  0  0  0
  -13.0773    1.4417   12.2719 C   0  0  0  0  0  0  0  0  0  0  0  0
  1 10  1  0
  1  5  1  0
  1  2  1  0
  2  8  1  0
  2  3  2  0
  3  4  1  0
  4  5  2  0
  6 12  1  0
  6 11  2  0
  6  7  1  0
  7  9  1  0
  8 14  1  0
  9 13  2  0
  9 14  1  0
 10 16  1  0
 10 15  2  0
 12 18  1  0
 12 17  2  0
 15 20  1  0
 16 21  2  0
 17 19  1  0
 18 22  2  0
 19 23  2  0
 20 24  2  0
 21 24  1  0
 22 23  1  0
M  END
$$$$
223
     RDKit          3D

 25 27  0  0  1  0  0  0  0  0999 V2000
  -14.8539   -0.2825    4.6352 N   0  0  0  0  0  0  0  0  0  0  0  0
  -14.3414    0.4345    2.4830 C   0  0  0  0  0  0  0  0  0  0  0  0
  -15.6146    0.8913    4.4070 C   0  0  0  0  0  0  0  0  0  0  0  0
  -14.0598   -0.5896    3.4706 C   0  0  0  0  0  0  0  0  0  0  0  0
  -13.7101    6.2297    0.1340 N   0  0  0  0  0  0  0  0  0  0  0  0
  -15.2891    1.3133    3.0924 N   0  0  0  0  0  0  0  0  0  0  0  0
  -13.8372    0.5112    1.2647 C   0  0  0  0  0  0  0  0  0  0  0  0
  -12.9023   -0.4484    0.7084 C   0  0  0  0  0  0  0  0  0  0  0  0
  -12.9265    5.1157    0.5700 C   0  0  0  0  0  0  0  0  0  0  0  0
  -14.4884    6.9265    1.0222 O   0  0  0  0  0  0  0  0  0  0  0  0
  -13.6893    6.5731   -1.0561 O   0  0  0  0  0  0  0  0  0  0  0  0
  -16.3982    1.3952    5.2503 O   0  0  0  0  0  0  0  0  0  0  0  0
  -13.2796   -1.5607    3.3566 O   0  0  0  0  0  0  0  0  0  0  0  0
  -11.5400   -0.3991    1.0265 C   0  0  0  0  0  0  0  0  0  0  0  0
  -11.1741    0.5697    1.9141 O   0  0  0  0  0  0  0  0  0  0  0  0
  -12.9140    4.6926    1.8738 C   0  0  0  0  0  0  0  0  0  0  0  0
  -12.1446    4.4258   -0.3434 C   0  0  0  0  0  0  0  0  0  0  0  0
  -10.5420    1.7780    1.7100 C   0  0  0  0  0  0  0  0  0  0  0  0
  -11.3784    2.9302    1.3822 C   0  0  0  0  0  0  0  0  0  0  0  0
  -12.1602    3.6268    2.2738 C   0  0  0  0  0  0  0  0  0  0  0  0
  -11.3854    3.3525    0.0608 C   0  0  0  0  0  0  0  0  0  0  0  0
  -13.2894   -1.4182   -0.1854 C   0  0  0  0  0  0  0  0  0  0  0  0
  -10.6776   -1.2997    0.4467 C   0  0  0  0  0  0  0  0  0  0  0  0
  -12.4059   -2.3223   -0.7630 C   0  0  0  0  0  0  0  0  0  0  0  0
  -11.0689   -2.2704   -0.4472 C   0  0  0  0  0  0  0  0  0  0  0  0
  1  4  1  0
  1  3  1  0
  2  6  1  0
  2  7  2  0
  2  4  1  0
  3 12  2  0
  3  6  1  0
  4 13  2  0
  5 11  1  0
  5 10  2  0
  5  9  1  0
  7  8  1  0
  8 22  2  0
  8 14  1  0
  9 16  2  0
  9 17  1  0
 14 23  2  0
 14 15  1  0
 15 18  1  0
 16 20  1  0
 17 21  2  0
 18 19  1  0
 19 21  1  0
 19 20  2  0
 22 24  1  0
 23 25  1  0
 24 25  2  0
M  CHG  2   5   1  11  -1
M  END
$$$$
224
     RDKit          3D

 23 24  0  0  1  0  0  0  0  0999 V2000
  -14.4584    0.1401    2.6452 C   0  0  0  0  0  0  0  0  0  0  0  0
  -13.5884    0.3304   -0.8867 C   0  0  0  0  0  0  0  0  0  0  0  0
  -15.0711    1.4276    2.9346 C   0  0  0  0  0  0  0  0  0  0  0  0
  -14.3842   -0.7724    3.7818 C   0  0  0  0  0  0  0  0  0  0  0  0
  -14.0022   -0.1843    1.4488 C   0  0  0  0  0  0  0  0  0  0  0  0
  -12.9941   -0.9626   -1.1007 N   0  0  0  0  0  0  0  0  0  0  0  0
  -15.5672    1.7713    4.2505 N   0  0  0  0  0  0  0  0  0  0  0  0
  -14.8936   -0.3889    5.0854 N   0  0  0  0  0  0  0  0  0  0  0  0
  -15.4792    0.8697    5.3184 C   0  0  0  0  0  0  0  0  0  0  0  0
  -14.0551    0.6902    0.2937 C   0  0  0  0  0  0  0  0  0  0  0  0
  -12.9132   -1.8489   -0.0272 C   0  0  0  0  0  0  0  0  0  0  0  0
  -13.6849    1.2969   -2.0292 C   0  0  0  0  0  0  0  0  0  0  0  0
  -13.3882   -1.4939    1.1896 C   0  0  0  0  0  0  0  0  0  0  0  0
  -13.8980   -1.9180    3.7437 O   0  0  0  0  0  0  0  0  0  0  0  0
  -15.1984    2.3024    2.0545 O   0  0  0  0  0  0  0  0  0  0  0  0
  -15.9138    1.1702    6.4728 O   0  0  0  0  0  0  0  0  0  0  0  0
  -12.4727   -1.2840   -2.4017 C   0  0  0  0  0  0  0  0  0  0  0  0
  -14.3457    2.4574   -1.5936 F   0  0  0  0  0  0  0  0  0  0  0  0
  -14.5029    0.8113   -3.0441 F   0  0  0  0  0  0  0  0  0  0  0  0
  -12.4576    1.6983   -2.4982 F   0  0  0  0  0  0  0  0  0  0  0  0
  -12.2813   -3.1683   -0.1598 C   0  0  0  0  0  0  0  0  0  0  0  0
  -13.1135   -2.4114   -3.1269 C   0  0  0  0  0  0  0  0  0  0  0  0
  -10.9475   -1.4512   -2.3369 C   0  0  0  0  0  0  0  0  0  0  0  0
  1  5  2  3
  1  4  1  0
  1  3  1  0
  2  6  1  0
  2 12  1  0
  2 10  2  0
  3 15  2  0
  3  7  1  0
  4 14  2  0
  4  8  1  0
  5 13  1  0
  5 10  1  0
  6 17  1  0
  6 11  1  0
  7  9  1  0
  8  9  1  0
  9 16  2  0
 11 21  1  0
 11 13  2  0
 12 20  1  0
 12 19  1  0
 12 18  1  0
 17 23  1  0
 17 22  1  0
M  END
$$$$
225
     RDKit          3D

 21 23  0  0  1  0  0  0  0  0999 V2000
  -16.8510    1.0949    4.0813 N   0  0  0  0  0  0  0  0  0  0  0  0
  -14.9518    1.8417    2.9120 C   0  0  0  0  0  0  0  0  0  0  0  0
  -15.8744    1.4480    5.0424 C   0  0  0  0  0  0  0  0  0  0  0  0
  -12.8223    2.6512    2.1748 C   0  0  0  0  0  0  0  0  0  0  0  0
  -16.3321    1.3180    2.7832 C   0  0  0  0  0  0  0  0  0  0  0  0
  -14.7196    1.9025    4.3053 N   0  0  0  0  0  0  0  0  0  0  0  0
  -14.1484    2.1436    1.9018 C   0  0  0  0  0  0  0  0  0  0  0  0
  -12.2846    3.7896    1.6720 C   0  0  0  0  0  0  0  0  0  0  0  0
  -11.0298    3.9054    2.2005 N   0  0  0  0  0  0  0  0  0  0  0  0
  -10.7614    2.9074    2.9987 N   0  0  0  0  0  0  0  0  0  0  0  0
  -11.8547    2.1163    3.0006 C   0  0  0  0  0  0  0  0  0  0  0  0
  -12.8213    4.7699    0.7484 C   0  0  0  0  0  0  0  0  0  0  0  0
  -15.9106    1.4098    6.2965 O   0  0  0  0  0  0  0  0  0  0  0  0
  -16.9355    1.1092    1.6906 O   0  0  0  0  0  0  0  0  0  0  0  0
  -13.6623    5.7644    1.2414 C   0  0  0  0  0  0  0  0  0  0  0  0
  -12.5574    4.7964   -0.5894 C   0  0  0  0  0  0  0  0  0  0  0  0
  -13.9439    6.7542   -0.8932 C   0  0  0  0  0  0  0  0  0  0  0  0
  -14.2219    6.7450    0.4516 C   0  0  0  0  0  0  0  0  0  0  0  0
  -13.1078    5.7664   -1.3847 C   0  0  0  0  0  0  0  0  0  0  0  0
  -14.4880    7.7275   -1.7274 O   0  0  0  0  0  0  0  0  0  0  0  0
  -15.7866    7.5437   -2.2540 C   0  0  0  0  0  0  0  0  0  0  0  0
  1  5  1  0
  1  3  1  0
  2  6  1  0
  2  7  2  0
  2  5  1  0
  3 13  2  0
  3  6  1  0
  4 11  2  0
  4  8  1  0
  4  7  1  0
  5 14  2  0
  8 12  1  0
  8  9  2  0
  9 10  1  0
 10 11  1  0
 12 16  1  0
 12 15  2  0
 15 18  1  0
 16 19  2  0
 17 18  2  0
 17 20  1  0
 17 19  1  0
 20 21  1  0
M  END
$$$$
226
     RDKit          3D

 22 23  0  0  1  0  0  0  0  0999 V2000
  -15.5350   -0.7354    5.5147 N   0  0  0  0  0  0  0  0  0  0  0  0
  -15.6510    0.7038    5.4649 C   0  0  0  0  0  0  0  0  0  0  0  0
  -15.1220    0.0425    3.3678 C   0  0  0  0  0  0  0  0  0  0  0  0
  -15.1842   -1.2125    4.1597 C   0  0  0  0  0  0  0  0  0  0  0  0
  -15.3714    1.1217    4.0628 N   0  0  0  0  0  0  0  0  0  0  0  0
  -14.3517    3.9108    0.1761 C   0  0  0  0  0  0  0  0  0  0  0  0
  -14.7358    0.0092    2.0333 C   0  0  0  0  0  0  0  0  0  0  0  0
[truncated: 785,377 more chars]
