# Supplementary material for: A New Class of Uracil–DNA Glycosylase Inhibitors Active against Human and Vaccinia Virus Enzyme
Source: Molecules. 2021 Nov 3;26(21):6668. doi: 10.3390/molecules26216668 (PMC8587785; doi:10.3390/molecules26216668)
Supplement: Supplementary file 1 [file molecules-26-06668-s001.zip › 4B_hUNG.pdb]

COMPND    _C:\Users\grish\Fedor\Nsk\final\11\protein.pdb_C:\Users\grish\Fedor\Nsk\final\11\ligand.pdb 
AUTHOR    GENERATED BY OPEN BABEL 3.1.1
ATOM      1  N   MET A   1     -19.242   8.925  28.563  1.00  0.00           N  
ATOM      2  H1  MET A   1     -19.887   8.367  29.086  1.00  0.00           H  
ATOM      3  H2  MET A   1     -18.399   9.047  29.087  1.00  0.00           H  
ATOM      4  CA  MET A   1     -18.939   8.238  27.276  1.00  0.00           C  
ATOM      5  HA  MET A   1     -19.710   7.645  27.045  1.00  0.00           H  
ATOM      6  CB  MET A   1     -18.766   9.263  26.155  1.00  0.00           C  
ATOM      7  HB1 MET A   1     -19.554   9.879  26.166  1.00  0.00           H  
ATOM      8  HB2 MET A   1     -17.937   9.792  26.337  1.00  0.00           H  
ATOM      9  CG  MET A   1     -18.652   8.653  24.763  1.00  0.00           C  
ATOM     10  HG1 MET A   1     -18.223   7.753  24.843  1.00  0.00           H  
ATOM     11  HG2 MET A   1     -19.572   8.543  24.387  1.00  0.00           H  
ATOM     12  SD  MET A   1     -17.680   9.653  23.623  1.00  0.00           S  
ATOM     13  CE  MET A   1     -16.129   9.729  24.507  1.00  0.00           C  
ATOM     14  HE1 MET A   1     -16.216   9.217  25.361  1.00  0.00           H  
ATOM     15  HE2 MET A   1     -15.402   9.331  23.948  1.00  0.00           H  
ATOM     16  HE3 MET A   1     -15.901  10.682  24.706  1.00  0.00           H  
ATOM     17  C   MET A   1     -17.685   7.373  27.400  1.00  0.00           C  
ATOM     18  O   MET A   1     -16.647   7.829  27.895  1.00  0.00           O  
ATOM     19  N   GLU A   2     -17.787   6.131  26.936  1.00  0.00           N  
ATOM     20  H   GLU A   2     -18.640   5.847  26.499  1.00  0.00           H  
ATOM     21  CA  GLU A   2     -16.693   5.166  27.043  1.00  0.00           C  
ATOM     22  HA  GLU A   2     -16.096   5.455  27.792  1.00  0.00           H  
ATOM     23  CB  GLU A   2     -17.227   3.763  27.372  1.00  0.00           C  
ATOM     24  HB1 GLU A   2     -17.745   3.434  26.583  1.00  0.00           H  
ATOM     25  HB2 GLU A   2     -16.444   3.160  27.521  1.00  0.00           H  
ATOM     26  CG  GLU A   2     -18.134   3.682  28.605  1.00  0.00           C  
ATOM     27  HG1 GLU A   2     -17.956   2.819  29.077  1.00  0.00           H  
ATOM     28  HG2 GLU A   2     -17.909   4.440  29.217  1.00  0.00           H  
ATOM     29  CD  GLU A   2     -19.619   3.754  28.263  1.00  0.00           C  
ATOM     30  OE2 GLU A   2     -20.449   3.692  29.198  1.00  0.00           O  
ATOM     31  OE1 GLU A   2     -19.962   3.863  27.063  1.00  0.00           O  
ATOM     32  C   GLU A   2     -15.858   5.110  25.766  1.00  0.00           C  
ATOM     33  O   GLU A   2     -16.377   5.262  24.661  1.00  0.00           O  
ATOM     34  N   PHE A   3     -14.560   4.890  25.934  1.00  0.00           N  
ATOM     35  H   PHE A   3     -14.192   4.869  26.863  1.00  0.00           H  
ATOM     36  CA  PHE A   3     -13.650   4.678  24.813  1.00  0.00           C  
ATOM     37  HA  PHE A   3     -13.849   5.358  24.108  1.00  0.00           H  
ATOM     38  CB  PHE A   3     -12.208   4.875  25.290  1.00  0.00           C  
ATOM     39  HB1 PHE A   3     -12.133   5.785  25.698  1.00  0.00           H  
ATOM     40  HB2 PHE A   3     -12.011   4.187  25.989  1.00  0.00           H  
ATOM     41  CG  PHE A   3     -11.173   4.757  24.204  1.00  0.00           C  
ATOM     42  CD2 PHE A   3     -10.267   3.702  24.210  1.00  0.00           C  
ATOM     43  HD2 PHE A   3     -10.316   3.014  24.934  1.00  0.00           H  
ATOM     44  CD1 PHE A   3     -11.080   5.715  23.196  1.00  0.00           C  
ATOM     45  HD1 PHE A   3     -11.715   6.488  23.188  1.00  0.00           H  
ATOM     46  CE2 PHE A   3      -9.293   3.592  23.221  1.00  0.00           C  
ATOM     47  HE2 PHE A   3      -8.649   2.827  23.237  1.00  0.00           H  
ATOM     48  CE1 PHE A   3     -10.111   5.608  22.198  1.00  0.00           C  
ATOM     49  HE1 PHE A   3     -10.061   6.295  21.473  1.00  0.00           H  
ATOM     50  CZ  PHE A   3      -9.215   4.544  22.212  1.00  0.00           C  
ATOM     51  HZ  PHE A   3      -8.518   4.465  21.499  1.00  0.00           H  
ATOM     52  C   PHE A   3     -13.847   3.278  24.213  1.00  0.00           C  
ATOM     53  O   PHE A   3     -13.795   3.100  22.993  1.00  0.00           O  
ATOM     54  N   PHE A   4     -14.096   2.301  25.082  1.00  0.00           N  
ATOM     55  H   PHE A   4     -14.235   2.542  26.043  1.00  0.00           H  
ATOM     56  CA  PHE A   4     -14.176   0.893  24.698  1.00  0.00           C  
ATOM     57  HA  PHE A   4     -14.381   0.821  23.722  1.00  0.00           H  
ATOM     58  CB  PHE A   4     -12.827   0.218  24.995  1.00  0.00           C  
ATOM     59  HB1 PHE A   4     -12.097   0.862  24.768  1.00  0.00           H  
ATOM     60  HB2 PHE A   4     -12.788   0.014  25.973  1.00  0.00           H  
ATOM     61  CG  PHE A   4     -12.582  -1.061  24.234  1.00  0.00           C  
ATOM     62  CD1 PHE A   4     -11.621  -1.103  23.227  1.00  0.00           C  
ATOM     63  HD1 PHE A   4     -11.105  -0.276  23.004  1.00  0.00           H  
ATOM     64  CD2 PHE A   4     -13.276  -2.228  24.546  1.00  0.00           C  
ATOM     65  HD2 PHE A   4     -13.956  -2.218  25.279  1.00  0.00           H  
ATOM     66  CE1 PHE A   4     -11.368  -2.279  22.526  1.00  0.00           C  
ATOM     67  HE1 PHE A   4     -10.677  -2.293  21.803  1.00  0.00           H  
ATOM     68  CE2 PHE A   4     -13.034  -3.410  23.848  1.00  0.00           C  
ATOM     69  HE2 PHE A   4     -13.545  -4.239  24.075  1.00  0.00           H  
ATOM     70  CZ  PHE A   4     -12.077  -3.433  22.832  1.00  0.00           C  
ATOM     71  HZ  PHE A   4     -11.903  -4.278  22.326  1.00  0.00           H  
ATOM     72  C   PHE A   4     -15.294   0.234  25.511  1.00  0.00           C  
ATOM     73  O   PHE A   4     -15.273   0.283  26.740  1.00  0.00           O  
ATOM     74  N   GLY A   5     -16.266  -0.367  24.824  1.00  0.00           N  
ATOM     75  H   GLY A   5     -16.206  -0.386  23.826  1.00  0.00           H  
ATOM     76  CA  GLY A   5     -17.422  -1.003  25.473  1.00  0.00           C  
ATOM     77  HA1 GLY A   5     -17.974  -0.287  25.901  1.00  0.00           H  
ATOM     78  HA2 GLY A   5     -17.967  -1.455  24.767  1.00  0.00           H  
ATOM     79  C   GLY A   5     -17.070  -2.033  26.537  1.00  0.00           C  
ATOM     80  O   GLY A   5     -16.196  -2.876  26.327  1.00  0.00           O  
ATOM     81  N   GLU A   6     -17.770  -1.962  27.671  1.00  0.00           N  
ATOM     82  H   GLU A   6     -18.522  -1.305  27.720  1.00  0.00           H  
ATOM     83  CA  GLU A   6     -17.498  -2.796  28.855  1.00  0.00           C  
ATOM     84  HA  GLU A   6     -16.592  -2.534  29.188  1.00  0.00           H  
ATOM     85  CB  GLU A   6     -18.496  -2.466  29.983  1.00  0.00           C  
ATOM     86  HB1 GLU A   6     -18.319  -1.532  30.293  1.00  0.00           H  
ATOM     87  HB2 GLU A   6     -19.420  -2.513  29.604  1.00  0.00           H  
ATOM     88  CG  GLU A   6     -18.431  -3.394  31.203  1.00  0.00           C  
ATOM     89  HG1 GLU A   6     -18.707  -4.313  30.921  1.00  0.00           H  
ATOM     90  HG2 GLU A   6     -17.487  -3.424  31.531  1.00  0.00           H  
ATOM     91  CD  GLU A   6     -19.333  -2.946  32.352  1.00  0.00           C  
ATOM     92  OE1 GLU A   6     -20.310  -3.663  32.657  1.00  0.00           O  
ATOM     93  OE2 GLU A   6     -19.071  -1.877  32.950  1.00  0.00           O  
ATOM     94  C   GLU A   6     -17.450  -4.308  28.591  1.00  0.00           C  
ATOM     95  O   GLU A   6     -16.466  -4.961  28.932  1.00  0.00           O  
ATOM     96  N   SER A   7     -18.507  -4.858  27.993  1.00  0.00           N  
ATOM     97  H   SER A   7     -19.257  -4.268  27.693  1.00  0.00           H  
ATOM     98  CA  SER A   7     -18.602  -6.307  27.762  1.00  0.00           C  
ATOM     99  HA  SER A   7     -18.450  -6.765  28.638  1.00  0.00           H  
ATOM    100  CB  SER A   7     -19.998  -6.695  27.271  1.00  0.00           C  
ATOM    101  HB1 SER A   7     -20.062  -7.691  27.215  1.00  0.00           H  
ATOM    102  HB2 SER A   7     -20.679  -6.361  27.922  1.00  0.00           H  
ATOM    103  OG  SER A   7     -20.264  -6.138  25.989  1.00  0.00           O  
ATOM    104  H   SER A   7     -21.229  -5.880  25.940  1.00  0.00           H  
ATOM    105  C   SER A   7     -17.553  -6.823  26.782  1.00  0.00           C  
ATOM    106  O   SER A   7     -17.079  -7.955  26.913  1.00  0.00           O  
ATOM    107  N   TRP A   8     -17.210  -5.994  25.797  1.00  0.00           N  
ATOM    108  H   TRP A   8     -17.684  -5.117  25.717  1.00  0.00           H  
ATOM    109  CA  TRP A   8     -16.166  -6.321  24.830  1.00  0.00           C  
ATOM    110  HA  TRP A   8     -16.327  -7.249  24.494  1.00  0.00           H  
ATOM    111  CB  TRP A   8     -16.217  -5.358  23.635  1.00  0.00           C  
ATOM    112  HB1 TRP A   8     -16.093  -4.425  23.972  1.00  0.00           H  
ATOM    113  HB2 TRP A   8     -15.466  -5.582  23.014  1.00  0.00           H  
ATOM    114  CG  TRP A   8     -17.521  -5.423  22.862  1.00  0.00           C  
ATOM    115  CD1 TRP A   8     -18.725  -4.889  23.236  1.00  0.00           C  
ATOM    116  HD1 TRP A   8     -18.887  -4.378  24.080  1.00  0.00           H  
ATOM    117  CD2 TRP A   8     -17.741  -6.057  21.595  1.00  0.00           C  
ATOM    118  NE1 TRP A   8     -19.680  -5.157  22.284  1.00  0.00           N  
ATOM    119  HE1 TRP A   8     -20.640  -4.879  22.329  1.00  0.00           H  
ATOM    120  CE2 TRP A   8     -19.103  -5.867  21.263  1.00  0.00           C  
ATOM    121  CE3 TRP A   8     -16.920  -6.766  20.705  1.00  0.00           C  
ATOM    122  HE3 TRP A   8     -15.953  -6.916  20.912  1.00  0.00           H  
ATOM    123  CZ2 TRP A   8     -19.666  -6.363  20.079  1.00  0.00           C  
ATOM    124  HZ2 TRP A   8     -20.632  -6.220  19.864  1.00  0.00           H  
ATOM    125  CZ3 TRP A   8     -17.481  -7.258  19.525  1.00  0.00           C  
ATOM    126  HZ3 TRP A   8     -16.907  -7.765  18.882  1.00  0.00           H  
ATOM    127  CH2 TRP A   8     -18.842  -7.052  19.226  1.00  0.00           C  
ATOM    128  HH2 TRP A   8     -19.216  -7.416  18.373  1.00  0.00           H  
ATOM    129  C   TRP A   8     -14.796  -6.285  25.511  1.00  0.00           C  
ATOM    130  O   TRP A   8     -13.954  -7.158  25.276  1.00  0.00           O  
ATOM    131  N   LYS A   9     -14.594  -5.282  26.369  1.00  0.00           N  
ATOM    132  H   LYS A   9     -15.327  -4.617  26.513  1.00  0.00           H  
ATOM    133  CA  LYS A   9     -13.339  -5.118  27.108  1.00  0.00           C  
ATOM    134  HA  LYS A   9     -12.599  -5.003  26.446  1.00  0.00           H  
ATOM    135  CB  LYS A   9     -13.395  -3.866  27.985  1.00  0.00           C  
ATOM    136  HB1 LYS A   9     -13.866  -3.145  27.476  1.00  0.00           H  
ATOM    137  HB2 LYS A   9     -13.922  -4.082  28.807  1.00  0.00           H  
ATOM    138  CG  LYS A   9     -12.025  -3.334  28.416  1.00  0.00           C  
ATOM    139  HG1 LYS A   9     -11.544  -4.046  28.928  1.00  0.00           H  
ATOM    140  HG2 LYS A   9     -11.493  -3.104  27.601  1.00  0.00           H  
ATOM    141  CD  LYS A   9     -12.155  -2.099  29.289  1.00  0.00           C  
ATOM    142  HD1 LYS A   9     -12.816  -2.282  30.017  1.00  0.00           H  
ATOM    143  HD2 LYS A   9     -11.266  -1.896  29.700  1.00  0.00           H  
ATOM    144  CE  LYS A   9     -12.621  -0.888  28.490  1.00  0.00           C  
ATOM    145  HE1 LYS A   9     -11.919  -0.654  27.817  1.00  0.00           H  
ATOM    146  HE2 LYS A   9     -13.466  -1.124  28.010  1.00  0.00           H  
ATOM    147  NZ  LYS A   9     -12.873   0.301  29.357  1.00  0.00           N  
ATOM    148  HZ1 LYS A   9     -13.714   0.755  29.064  1.00  0.00           H  
ATOM    149  HZ2 LYS A   9     -12.971  -0.002  30.305  1.00  0.00           H  
ATOM    150  HZ3 LYS A   9     -12.107   0.940  29.285  1.00  0.00           H  
ATOM    151  C   LYS A   9     -13.033  -6.351  27.957  1.00  0.00           C  
ATOM    152  O   LYS A   9     -11.904  -6.837  27.975  1.00  0.00           O  
ATOM    153  N   LYS A  10     -14.060  -6.867  28.630  1.00  0.00           N  
ATOM    154  H   LYS A  10     -14.953  -6.424  28.554  1.00  0.00           H  
ATOM    155  CA  LYS A  10     -13.937  -8.052  29.474  1.00  0.00           C  
ATOM    156  HA  LYS A  10     -13.336  -7.824  30.240  1.00  0.00           H  
ATOM    157  CB  LYS A  10     -15.310  -8.425  30.047  1.00  0.00           C  
ATOM    158  HB1 LYS A  10     -15.688  -7.622  30.508  1.00  0.00           H  
ATOM    159  HB2 LYS A  10     -15.910  -8.676  29.287  1.00  0.00           H  
ATOM    160  CG  LYS A  10     -15.286  -9.578  31.039  1.00  0.00           C  
ATOM    161  HG1 LYS A  10     -14.735 -10.323  30.664  1.00  0.00           H  
ATOM    162  HG2 LYS A  10     -14.872  -9.266  31.894  1.00  0.00           H  
ATOM    163  CD  LYS A  10     -16.690 -10.089  31.321  1.00  0.00           C  
ATOM    164  HD1 LYS A  10     -17.155  -9.451  31.934  1.00  0.00           H  
ATOM    165  HD2 LYS A  10     -17.198 -10.143  30.461  1.00  0.00           H  
ATOM    166  CE  LYS A  10     -16.654 -11.466  31.968  1.00  0.00           C  
ATOM    167  HE1 LYS A  10     -17.589 -11.814  32.039  1.00  0.00           H  
ATOM    168  HE2 LYS A  10     -16.122 -12.081  31.387  1.00  0.00           H  
ATOM    169  NZ  LYS A  10     -16.045 -11.442  33.329  1.00  0.00           N  
ATOM    170  HZ1 LYS A  10     -16.135 -10.525  33.718  1.00  0.00           H  
ATOM    171  HZ2 LYS A  10     -16.523 -12.100  33.911  1.00  0.00           H  
ATOM    172  HZ3 LYS A  10     -15.077 -11.685  33.270  1.00  0.00           H  
ATOM    173  C   LYS A  10     -13.326  -9.248  28.735  1.00  0.00           C  
ATOM    174  O   LYS A  10     -12.510  -9.982  29.291  1.00  0.00           O  
ATOM    175  N   HIS A  11     -13.713  -9.431  27.477  1.00  0.00           N  
ATOM    176  H   HIS A  11     -14.278  -8.737  27.031  1.00  0.00           H  
ATOM    177  CA  HIS A  11     -13.329 -10.625  26.736  1.00  0.00           C  
ATOM    178  HA  HIS A  11     -13.049 -11.309  27.410  1.00  0.00           H  
ATOM    179  CB  HIS A  11     -14.540 -11.198  25.995  1.00  0.00           C  
ATOM    180  HB1 HIS A  11     -14.907 -10.492  25.389  1.00  0.00           H  
ATOM    181  HB2 HIS A  11     -14.237 -11.975  25.444  1.00  0.00           H  
ATOM    182  CG  HIS A  11     -15.634 -11.657  26.908  1.00  0.00           C  
ATOM    183  ND1 HIS A  11     -16.840 -10.996  27.016  1.00  0.00           N  
ATOM    184  HD1 HIS A  11     -17.093 -10.171  26.511  1.00  0.00           H  
ATOM    185  CD2 HIS A  11     -15.705 -12.710  27.756  1.00  0.00           C  
ATOM    186  HD2 HIS A  11     -14.991 -13.392  27.918  1.00  0.00           H  
ATOM    187  CE1 HIS A  11     -17.607 -11.624  27.889  1.00  0.00           C  
ATOM    188  HE1 HIS A  11     -18.533 -11.355  28.154  1.00  0.00           H  
ATOM    189  NE2 HIS A  11     -16.943 -12.667  28.353  1.00  0.00           N  
ATOM    190  C   HIS A  11     -12.150 -10.425  25.787  1.00  0.00           C  
ATOM    191  O   HIS A  11     -11.535 -11.400  25.356  1.00  0.00           O  
ATOM    192  N   LEU A  12     -11.832  -9.169  25.477  1.00  0.00           N  
ATOM    193  H   LEU A  12     -12.353  -8.419  25.885  1.00  0.00           H  
ATOM    194  CA  LEU A  12     -10.736  -8.859  24.552  1.00  0.00           C  
ATOM    195  HA  LEU A  12     -10.464  -9.721  24.124  1.00  0.00           H  
ATOM    196  CB  LEU A  12     -11.222  -7.935  23.427  1.00  0.00           C  
ATOM    197  HB1 LEU A  12     -11.594  -7.111  23.853  1.00  0.00           H  
ATOM    198  HB2 LEU A  12     -10.425  -7.685  22.878  1.00  0.00           H  
ATOM    199  CG  LEU A  12     -12.291  -8.483  22.470  1.00  0.00           C  
ATOM    200  HG  LEU A  12     -13.036  -8.857  23.023  1.00  0.00           H  
ATOM    201  CD1 LEU A  12     -12.861  -7.363  21.615  1.00  0.00           C  
ATOM    202 HD11 LEU A  12     -12.413  -6.504  21.863  1.00  0.00           H  
ATOM    203 HD12 LEU A  12     -12.700  -7.561  20.648  1.00  0.00           H  
ATOM    204 HD13 LEU A  12     -13.846  -7.288  21.772  1.00  0.00           H  
ATOM    205  CD2 LEU A  12     -11.744  -9.611  21.593  1.00  0.00           C  
ATOM    206 HD21 LEU A  12     -10.784  -9.767  21.824  1.00  0.00           H  
ATOM    207 HD22 LEU A  12     -12.268 -10.447  21.752  1.00  0.00           H  
ATOM    208 HD23 LEU A  12     -11.823  -9.357  20.629  1.00  0.00           H  
ATOM    209  C   LEU A  12      -9.481  -8.274  25.216  1.00  0.00           C  
ATOM    210  O   LEU A  12      -8.441  -8.153  24.569  1.00  0.00           O  
ATOM    211  N   SER A  13      -9.567  -7.938  26.504  1.00  0.00           N  
ATOM    212  H   SER A  13     -10.401  -8.157  27.011  1.00  0.00           H  
ATOM    213  CA  SER A  13      -8.464  -7.253  27.198  1.00  0.00           C  
ATOM    214  HA  SER A  13      -8.248  -6.443  26.653  1.00  0.00           H  
ATOM    215  CB  SER A  13      -8.903  -6.743  28.575  1.00  0.00           C  
ATOM    216  HB1 SER A  13      -8.134  -6.282  29.019  1.00  0.00           H  
ATOM    217  HB2 SER A  13      -9.653  -6.091  28.463  1.00  0.00           H  
ATOM    218  OG  SER A  13      -9.333  -7.815  29.383  1.00  0.00           O  
ATOM    219  H   SER A  13     -10.314  -7.952  29.247  1.00  0.00           H  
ATOM    220  C   SER A  13      -7.163  -8.059  27.308  1.00  0.00           C  
ATOM    221  O   SER A  13      -6.097  -7.489  27.562  1.00  0.00           O  
ATOM    222  N   GLY A  14      -7.252  -9.370  27.103  1.00  0.00           N  
ATOM    223  H   GLY A  14      -8.157  -9.782  26.997  1.00  0.00           H  
ATOM    224  CA  GLY A  14      -6.070 -10.230  27.028  1.00  0.00           C  
ATOM    225  HA1 GLY A  14      -5.572 -10.173  27.894  1.00  0.00           H  
ATOM    226  HA2 GLY A  14      -6.366 -11.174  26.884  1.00  0.00           H  
ATOM    227  C   GLY A  14      -5.134  -9.828  25.895  1.00  0.00           C  
ATOM    228  O   GLY A  14      -3.936 -10.119  25.928  1.00  0.00           O  
ATOM    229  N   GLU A  15      -5.685  -9.147  24.894  1.00  0.00           N  
ATOM    230  H   GLU A  15      -6.671  -8.980  24.908  1.00  0.00           H  
ATOM    231  CA  GLU A  15      -4.897  -8.636  23.776  1.00  0.00           C  
ATOM    232  HA  GLU A  15      -4.275  -9.362  23.483  1.00  0.00           H  
ATOM    233  CB  GLU A  15      -5.812  -8.295  22.592  1.00  0.00           C  
ATOM    234  HB1 GLU A  15      -6.516  -7.658  22.907  1.00  0.00           H  
ATOM    235  HB2 GLU A  15      -5.263  -7.849  21.885  1.00  0.00           H  
ATOM    236  CG  GLU A  15      -6.498  -9.508  21.979  1.00  0.00           C  
ATOM    237  HG1 GLU A  15      -7.112  -9.910  22.659  1.00  0.00           H  
ATOM    238  HG2 GLU A  15      -7.037  -9.209  21.191  1.00  0.00           H  
ATOM    239  CD  GLU A  15      -5.509 -10.569  21.524  1.00  0.00           C  
ATOM    240  OE2 GLU A  15      -4.655 -10.264  20.660  1.00  0.00           O  
ATOM    241  OE1 GLU A  15      -5.583 -11.708  22.035  1.00  0.00           O  
ATOM    242  C   GLU A  15      -4.053  -7.415  24.140  1.00  0.00           C  
ATOM    243  O   GLU A  15      -2.966  -7.224  23.585  1.00  0.00           O  
ATOM    244  N   PHE A  16      -4.553  -6.612  25.078  1.00  0.00           N  
ATOM    245  H   PHE A  16      -5.314  -6.945  25.635  1.00  0.00           H  
ATOM    246  CA  PHE A  16      -4.040  -5.262  25.332  1.00  0.00           C  
ATOM    247  HA  PHE A  16      -4.108  -4.759  24.470  1.00  0.00           H  
ATOM    248  CB  PHE A  16      -4.920  -4.524  26.347  1.00  0.00           C  
ATOM    249  HB1 PHE A  16      -4.941  -5.056  27.194  1.00  0.00           H  
ATOM    250  HB2 PHE A  16      -4.507  -3.633  26.533  1.00  0.00           H  
ATOM    251  CG  PHE A  16      -6.344  -4.304  25.888  1.00  0.00           C  
ATOM    252  CD2 PHE A  16      -7.325  -3.948  26.806  1.00  0.00           C  
ATOM    253  HD2 PHE A  16      -7.083  -3.841  27.770  1.00  0.00           H  
ATOM    254  CD1 PHE A  16      -6.705  -4.447  24.546  1.00  0.00           C  
ATOM    255  HD1 PHE A  16      -6.010  -4.700  23.873  1.00  0.00           H  
ATOM    256  CE2 PHE A  16      -8.646  -3.737  26.397  1.00  0.00           C  
ATOM    257  HE2 PHE A  16      -9.342  -3.479  27.067  1.00  0.00           H  
ATOM    258  CE1 PHE A  16      -8.019  -4.242  24.130  1.00  0.00           C  
ATOM    259  HE1 PHE A  16      -8.263  -4.350  23.166  1.00  0.00           H  
ATOM    260  CZ  PHE A  16      -8.991  -3.886  25.060  1.00  0.00           C  
ATOM    261  HZ  PHE A  16      -9.935  -3.738  24.766  1.00  0.00           H  
ATOM    262  C   PHE A  16      -2.576  -5.194  25.770  1.00  0.00           C  
ATOM    263  O   PHE A  16      -1.852  -4.272  25.386  1.00  0.00           O  
ATOM    264  N   GLY A  17      -2.148  -6.167  26.568  1.00  0.00           N  
ATOM    265  H   GLY A  17      -2.781  -6.894  26.836  1.00  0.00           H  
ATOM    266  CA  GLY A  17      -0.773  -6.199  27.063  1.00  0.00           C  
ATOM    267  HA1 GLY A  17      -0.474  -5.258  27.221  1.00  0.00           H  
ATOM    268  HA2 GLY A  17      -0.765  -6.693  27.933  1.00  0.00           H  
ATOM    269  C   GLY A  17       0.221  -6.863  26.129  1.00  0.00           C  
ATOM    270  O   GLY A  17       1.419  -6.880  26.413  1.00  0.00           O  
ATOM    271  N   LYS A  18      -0.268  -7.416  25.019  1.00  0.00           N  
ATOM    272  H   LYS A  18      -1.249  -7.356  24.835  1.00  0.00           H  
ATOM    273  CA  LYS A  18       0.598  -8.110  24.063  1.00  0.00           C  
ATOM    274  HA  LYS A  18       1.200  -8.718  24.581  1.00  0.00           H  
ATOM    275  CB  LYS A  18      -0.222  -8.973  23.095  1.00  0.00           C  
ATOM    276  HB1 LYS A  18      -0.923  -8.398  22.674  1.00  0.00           H  
ATOM    277  HB2 LYS A  18       0.390  -9.316  22.382  1.00  0.00           H  
ATOM    278  CG  LYS A  18      -0.911 -10.167  23.757  1.00  0.00           C  
ATOM    279  HG1 LYS A  18      -0.214 -10.771  24.143  1.00  0.00           H  
ATOM    280  HG2 LYS A  18      -1.498  -9.834  24.495  1.00  0.00           H  
ATOM    281  CD  LYS A  18      -1.757 -10.957  22.769  1.00  0.00           C  
ATOM    282  HD1 LYS A  18      -2.531 -10.396  22.475  1.00  0.00           H  
ATOM    283  HD2 LYS A  18      -1.200 -11.188  21.971  1.00  0.00           H  
ATOM    284  CE  LYS A  18      -2.282 -12.241  23.405  1.00  0.00           C  
ATOM    285  HE1 LYS A  18      -1.506 -12.769  23.750  1.00  0.00           H  
ATOM    286  HE2 LYS A  18      -2.877 -11.999  24.171  1.00  0.00           H  
ATOM    287  NZ  LYS A  18      -3.054 -13.093  22.447  1.00  0.00           N  
ATOM    288  HZ1 LYS A  18      -3.999 -12.770  22.401  1.00  0.00           H  
ATOM    289  HZ2 LYS A  18      -2.635 -13.026  21.541  1.00  0.00           H  
ATOM    290  HZ3 LYS A  18      -3.041 -14.044  22.755  1.00  0.00           H  
ATOM    291  C   LYS A  18       1.478  -7.107  23.312  1.00  0.00           C  
ATOM    292  O   LYS A  18       1.045  -5.983  23.049  1.00  0.00           O  
ATOM    293  N   PRO A  19       2.729  -7.494  22.998  1.00  0.00           N  
ATOM    294  CA  PRO A  19       3.662  -6.589  22.312  1.00  0.00           C  
ATOM    295  HA  PRO A  19       3.981  -5.897  22.960  1.00  0.00           H  
ATOM    296  CB  PRO A  19       4.831  -7.510  21.947  1.00  0.00           C  
ATOM    297  HB1 PRO A  19       4.694  -7.922  21.046  1.00  0.00           H  
ATOM    298  HB2 PRO A  19       5.695  -7.006  21.946  1.00  0.00           H  
ATOM    299  CG  PRO A  19       4.821  -8.547  23.011  1.00  0.00           C  
ATOM    300  HG1 PRO A  19       5.268  -9.384  22.695  1.00  0.00           H  
ATOM    301  HG2 PRO A  19       5.290  -8.217  23.831  1.00  0.00           H  
ATOM    302  CD  PRO A  19       3.359  -8.797  23.294  1.00  0.00           C  
ATOM    303  HD1 PRO A  19       3.217  -9.058  24.249  1.00  0.00           H  
ATOM    304  HD2 PRO A  19       2.994  -9.516  22.702  1.00  0.00           H  
ATOM    305  C   PRO A  19       3.093  -5.886  21.067  1.00  0.00           C  
ATOM    306  O   PRO A  19       3.277  -4.673  20.914  1.00  0.00           O  
ATOM    307  N   TYR A  20       2.389  -6.624  20.208  1.00  0.00           N  
ATOM    308  H   TYR A  20       2.238  -7.593  20.402  1.00  0.00           H  
ATOM    309  CA  TYR A  20       1.832  -6.039  18.982  1.00  0.00           C  
ATOM    310  HA  TYR A  20       2.590  -5.651  18.458  1.00  0.00           H  
ATOM    311  CB  TYR A  20       1.154  -7.109  18.106  1.00  0.00           C  
ATOM    312  HB1 TYR A  20       1.223  -6.825  17.150  1.00  0.00           H  
ATOM    313  HB2 TYR A  20       1.645  -7.972  18.225  1.00  0.00           H  
ATOM    314  CG  TYR A  20      -0.308  -7.341  18.431  1.00  0.00           C  
ATOM    315  CD2 TYR A  20      -0.686  -8.268  19.399  1.00  0.00           C  
ATOM    316  HD2 TYR A  20       0.017  -8.793  19.878  1.00  0.00           H  
ATOM    317  CD1 TYR A  20      -1.314  -6.609  17.785  1.00  0.00           C  
ATOM    318  HD1 TYR A  20      -1.063  -5.936  17.089  1.00  0.00           H  
ATOM    319  CE2 TYR A  20      -2.023  -8.475  19.710  1.00  0.00           C  
ATOM    320  HE2 TYR A  20      -2.280  -9.151  20.401  1.00  0.00           H  
ATOM    321  CE1 TYR A  20      -2.654  -6.803  18.095  1.00  0.00           C  
ATOM    322  HE1 TYR A  20      -3.361  -6.272  17.628  1.00  0.00           H  
ATOM    323  CZ  TYR A  20      -3.002  -7.738  19.056  1.00  0.00           C  
ATOM    324  OH  TYR A  20      -4.326  -7.942  19.366  1.00  0.00           O  
ATOM    325  HH  TYR A  20      -4.390  -8.646  20.073  1.00  0.00           H  
ATOM    326  C   TYR A  20       0.852  -4.903  19.299  1.00  0.00           C  
ATOM    327  O   TYR A  20       0.784  -3.909  18.568  1.00  0.00           O  
ATOM    328  N   PHE A  21       0.106  -5.054  20.394  1.00  0.00           N  
ATOM    329  H   PHE A  21       0.277  -5.833  20.997  1.00  0.00           H  
ATOM    330  CA  PHE A  21      -0.955  -4.109  20.734  1.00  0.00           C  
ATOM    331  HA  PHE A  21      -1.449  -3.902  19.889  1.00  0.00           H  
ATOM    332  CB  PHE A  21      -1.966  -4.710  21.714  1.00  0.00           C  
ATOM    333  HB1 PHE A  21      -2.178  -5.643  21.424  1.00  0.00           H  
ATOM    334  HB2 PHE A  21      -1.552  -4.738  22.624  1.00  0.00           H  
ATOM    335  CG  PHE A  21      -3.248  -3.929  21.792  1.00  0.00           C  
ATOM    336  CD2 PHE A  21      -3.389  -2.884  22.701  1.00  0.00           C  
ATOM    337  HD2 PHE A  21      -2.635  -2.662  23.319  1.00  0.00           H  
ATOM    338  CD1 PHE A  21      -4.298  -4.209  20.923  1.00  0.00           C  
ATOM    339  HD1 PHE A  21      -4.204  -4.948  20.256  1.00  0.00           H  
ATOM    340  CE2 PHE A  21      -4.568  -2.143  22.761  1.00  0.00           C  
ATOM    341  HE2 PHE A  21      -4.661  -1.403  23.427  1.00  0.00           H  
ATOM    342  CE1 PHE A  21      -5.480  -3.470  20.973  1.00  0.00           C  
ATOM    343  HE1 PHE A  21      -6.231  -3.683  20.348  1.00  0.00           H  
ATOM    344  CZ  PHE A  21      -5.612  -2.434  21.895  1.00  0.00           C  
ATOM    345  HZ  PHE A  21      -6.457  -1.901  21.933  1.00  0.00           H  
ATOM    346  C   PHE A  21      -0.412  -2.794  21.273  1.00  0.00           C  
ATOM    347  O   PHE A  21      -0.850  -1.726  20.858  1.00  0.00           O  
ATOM    348  N   ILE A  22       0.534  -2.882  22.204  1.00  0.00           N  
ATOM    349  H   ILE A  22       0.768  -3.782  22.571  1.00  0.00           H  
ATOM    350  CA  ILE A  22       1.244  -1.707  22.709  1.00  0.00           C  
ATOM    351  HA  ILE A  22       0.572  -1.097  23.129  1.00  0.00           H  
ATOM    352  CB  ILE A  22       2.276  -2.103  23.797  1.00  0.00           C  
ATOM    353  HB  ILE A  22       2.845  -2.842  23.437  1.00  0.00           H  
ATOM    354  CG1 ILE A  22       1.547  -2.617  25.044  1.00  0.00           C  
ATOM    355 HG11 ILE A  22       1.162  -1.834  25.532  1.00  0.00           H  
ATOM    356 HG12 ILE A  22       0.802  -3.216  24.750  1.00  0.00           H  
ATOM    357  CG2 ILE A  22       3.186  -0.924  24.158  1.00  0.00           C  
ATOM    358 HG21 ILE A  22       2.923  -0.130  23.610  1.00  0.00           H  
ATOM    359 HG22 ILE A  22       3.090  -0.709  25.130  1.00  0.00           H  
ATOM    360 HG23 ILE A  22       4.138  -1.164  23.970  1.00  0.00           H  
ATOM    361  CD1 ILE A  22       2.442  -3.393  26.007  1.00  0.00           C  
ATOM    362 HD11 ILE A  22       3.370  -3.425  25.635  1.00  0.00           H  
ATOM    363 HD12 ILE A  22       2.451  -2.940  26.899  1.00  0.00           H  
ATOM    364 HD13 ILE A  22       2.091  -4.323  26.118  1.00  0.00           H  
ATOM    365  C   ILE A  22       1.902  -0.955  21.542  1.00  0.00           C  
ATOM    366  O   ILE A  22       1.780   0.264  21.439  1.00  0.00           O  
ATOM    367  N   LYS A  23       2.569  -1.700  20.662  1.00  0.00           N  
ATOM    368  H   LYS A  23       2.645  -2.683  20.828  1.00  0.00           H  
ATOM    369  CA  LYS A  23       3.196  -1.142  19.462  1.00  0.00           C  
ATOM    370  HA  LYS A  23       3.876  -0.469  19.752  1.00  0.00           H  
ATOM    371  CB  LYS A  23       3.922  -2.247  18.683  1.00  0.00           C  
ATOM    372  HB1 LYS A  23       4.655  -2.609  19.259  1.00  0.00           H  
ATOM    373  HB2 LYS A  23       3.267  -2.978  18.492  1.00  0.00           H  
ATOM    374  CG  LYS A  23       4.529  -1.795  17.369  1.00  0.00           C  
ATOM    375  HG1 LYS A  23       3.866  -1.230  16.877  1.00  0.00           H  
ATOM    376  HG2 LYS A  23       5.346  -1.250  17.555  1.00  0.00           H  
ATOM    377  CD  LYS A  23       4.906  -2.979  16.511  1.00  0.00           C  
ATOM    378  HD1 LYS A  23       5.814  -3.305  16.776  1.00  0.00           H  
ATOM    379  HD2 LYS A  23       4.243  -3.714  16.652  1.00  0.00           H  
ATOM    380  CE  LYS A  23       4.921  -2.589  15.041  1.00  0.00           C  
ATOM    381  HE1 LYS A  23       4.037  -2.186  14.804  1.00  0.00           H  
ATOM    382  HE2 LYS A  23       5.639  -1.908  14.895  1.00  0.00           H  
ATOM    383  NZ  LYS A  23       5.171  -3.748  14.155  1.00  0.00           N  
ATOM    384  HZ1 LYS A  23       5.181  -4.587  14.699  1.00  0.00           H  
ATOM    385  HZ2 LYS A  23       4.441  -3.800  13.474  1.00  0.00           H  
ATOM    386  HZ3 LYS A  23       6.053  -3.638  13.696  1.00  0.00           H  
ATOM    387  C   LYS A  23       2.177  -0.431  18.565  1.00  0.00           C  
ATOM    388  O   LYS A  23       2.430   0.671  18.073  1.00  0.00           O  
ATOM    389  N   LEU A  24       1.027  -1.066  18.359  1.00  0.00           N  
ATOM    390  H   LEU A  24       0.899  -1.980  18.744  1.00  0.00           H  
ATOM    391  CA  LEU A  24      -0.057  -0.462  17.583  1.00  0.00           C  
ATOM    392  HA  LEU A  24       0.292  -0.262  16.667  1.00  0.00           H  
ATOM    393  CB  LEU A  24      -1.218  -1.446  17.442  1.00  0.00           C  
ATOM    394  HB1 LEU A  24      -0.915  -2.191  16.848  1.00  0.00           H  
ATOM    395  HB2 LEU A  24      -1.415  -1.815  18.351  1.00  0.00           H  
ATOM    396  CG  LEU A  24      -2.529  -0.899  16.868  1.00  0.00           C  
ATOM    397  HG  LEU A  24      -2.768  -0.069  17.371  1.00  0.00           H  
ATOM    398  CD2 LEU A  24      -2.373  -0.533  15.386  1.00  0.00           C  
ATOM    399 HD21 LEU A  24      -1.436  -0.730  15.099  1.00  0.00           H  
ATOM    400 HD22 LEU A  24      -3.013  -1.069  14.836  1.00  0.00           H  
ATOM    401 HD23 LEU A  24      -2.568   0.439  15.257  1.00  0.00           H  
ATOM    402  CD1 LEU A  24      -3.638  -1.922  17.082  1.00  0.00           C  
ATOM    403 HD11 LEU A  24      -3.259  -2.720  17.549  1.00  0.00           H  
ATOM    404 HD12 LEU A  24      -4.365  -1.520  17.638  1.00  0.00           H  
ATOM    405 HD13 LEU A  24      -4.018  -2.197  16.199  1.00  0.00           H  
ATOM    406  C   LEU A  24      -0.548   0.854  18.201  1.00  0.00           C  
ATOM    407  O   LEU A  24      -0.736   1.850  17.495  1.00  0.00           O  
ATOM    408  N   MET A  25      -0.758   0.851  19.516  1.00  0.00           N  
ATOM    409  H   MET A  25      -0.600   0.010  20.034  1.00  0.00           H  
ATOM    410  CA  MET A  25      -1.214   2.049  20.219  1.00  0.00           C  
ATOM    411  HA  MET A  25      -2.095   2.316  19.829  1.00  0.00           H  
ATOM    412  CB  MET A  25      -1.428   1.768  21.715  1.00  0.00           C  
ATOM    413  HB1 MET A  25      -0.603   1.331  22.073  1.00  0.00           H  
ATOM    414  HB2 MET A  25      -1.561   2.643  22.181  1.00  0.00           H  
ATOM    415  CG  MET A  25      -2.624   0.866  22.037  1.00  0.00           C  
ATOM    416  HG1 MET A  25      -2.493  -0.008  21.569  1.00  0.00           H  
ATOM    417  HG2 MET A  25      -2.639   0.707  23.024  1.00  0.00           H  
ATOM    418  SD  MET A  25      -4.235   1.536  21.545  1.00  0.00           S  
ATOM    419  CE  MET A  25      -4.545   0.673  20.005  1.00  0.00           C  
ATOM    420  HE1 MET A  25      -3.777   0.062  19.814  1.00  0.00           H  
ATOM    421  HE2 MET A  25      -5.388   0.141  20.080  1.00  0.00           H  
ATOM    422  HE3 MET A  25      -4.643   1.335  19.262  1.00  0.00           H  
ATOM    423  C   MET A  25      -0.235   3.208  20.002  1.00  0.00           C  
ATOM    424  O   MET A  25      -0.650   4.333  19.729  1.00  0.00           O  
ATOM    425  N   GLY A  26       1.059   2.908  20.090  1.00  0.00           N  
ATOM    426  H   GLY A  26       1.318   1.970  20.322  1.00  0.00           H  
ATOM    427  CA  GLY A  26       2.118   3.892  19.862  1.00  0.00           C  
ATOM    428  HA1 GLY A  26       1.976   4.667  20.478  1.00  0.00           H  
ATOM    429  HA2 GLY A  26       3.000   3.469  20.070  1.00  0.00           H  
ATOM    430  C   GLY A  26       2.146   4.402  18.436  1.00  0.00           C  
ATOM    431  O   GLY A  26       2.370   5.590  18.208  1.00  0.00           O  
ATOM    432  N   PHE A  27       1.914   3.502  17.481  1.00  0.00           N  
ATOM    433  H   PHE A  27       1.748   2.550  17.737  1.00  0.00           H  
ATOM    434  CA  PHE A  27       1.896   3.876  16.065  1.00  0.00           C  
ATOM    435  HA  PHE A  27       2.769   4.316  15.853  1.00  0.00           H  
ATOM    436  CB  PHE A  27       1.752   2.648  15.148  1.00  0.00           C  
ATOM    437  HB1 PHE A  27       2.597   2.115  15.192  1.00  0.00           H  
ATOM    438  HB2 PHE A  27       0.996   2.086  15.484  1.00  0.00           H  
ATOM    439  CG  PHE A  27       1.484   3.006  13.710  1.00  0.00           C  
ATOM    440  CD2 PHE A  27       2.522   3.428  12.881  1.00  0.00           C  
ATOM    441  HD2 PHE A  27       3.454   3.473  13.241  1.00  0.00           H  
ATOM    442  CD1 PHE A  27       0.187   2.962  13.194  1.00  0.00           C  
ATOM    443  HD1 PHE A  27      -0.568   2.670  13.781  1.00  0.00           H  
ATOM    444  CE2 PHE A  27       2.279   3.788  11.556  1.00  0.00           C  
ATOM    445  HE2 PHE A  27       3.033   4.088  10.972  1.00  0.00           H  
ATOM    446  CE1 PHE A  27      -0.069   3.319  11.873  1.00  0.00           C  
ATOM    447  HE1 PHE A  27      -1.002   3.283  11.515  1.00  0.00           H  
ATOM    448  CZ  PHE A  27       0.983   3.728  11.049  1.00  0.00           C  
ATOM    449  HZ  PHE A  27       0.806   3.977  10.097  1.00  0.00           H  
ATOM    450  C   PHE A  27       0.783   4.882  15.778  1.00  0.00           C  
ATOM    451  O   PHE A  27       1.022   5.936  15.180  1.00  0.00           O  
ATOM    452  N   VAL A  28      -0.430   4.547  16.217  1.00  0.00           N  
ATOM    453  H   VAL A  28      -0.547   3.681  16.703  1.00  0.00           H  
ATOM    454  CA  VAL A  28      -1.593   5.406  16.011  1.00  0.00           C  
ATOM    455  HA  VAL A  28      -1.680   5.571  15.029  1.00  0.00           H  
ATOM    456  CB  VAL A  28      -2.901   4.724  16.494  1.00  0.00           C  
ATOM    457  HB  VAL A  28      -2.789   4.470  17.455  1.00  0.00           H  
ATOM    458  CG2 VAL A  28      -4.096   5.682  16.382  1.00  0.00           C  
ATOM    459 HG21 VAL A  28      -3.779   6.557  16.017  1.00  0.00           H  
ATOM    460 HG22 VAL A  28      -4.785   5.292  15.771  1.00  0.00           H  
ATOM    461 HG23 VAL A  28      -4.502   5.821  17.285  1.00  0.00           H  
ATOM    462  CG1 VAL A  28      -3.161   3.456  15.688  1.00  0.00           C  
ATOM    463 HG11 VAL A  28      -2.427   3.339  15.019  1.00  0.00           H  
ATOM    464 HG12 VAL A  28      -3.187   2.666  16.300  1.00  0.00           H  
ATOM    465 HG13 VAL A  28      -4.039   3.531  15.216  1.00  0.00           H  
ATOM    466  C   VAL A  28      -1.399   6.759  16.696  1.00  0.00           C  
ATOM    467  O   VAL A  28      -1.687   7.805  16.105  1.00  0.00           O  
ATOM    468  N   ALA A  29      -0.897   6.730  17.932  1.00  0.00           N  
ATOM    469  H   ALA A  29      -0.664   5.848  18.341  1.00  0.00           H  
ATOM    470  CA  ALA A  29      -0.677   7.954  18.706  1.00  0.00           C  
ATOM    471  HA  ALA A  29      -1.553   8.430  18.781  1.00  0.00           H  
ATOM    472  CB  ALA A  29      -0.203   7.625  20.118  1.00  0.00           C  
ATOM    473  HB1 ALA A  29      -0.142   6.632  20.218  1.00  0.00           H  
ATOM    474  HB2 ALA A  29       0.695   8.035  20.277  1.00  0.00           H  
ATOM    475  HB3 ALA A  29      -0.851   7.992  20.785  1.00  0.00           H  
ATOM    476  C   ALA A  29       0.307   8.892  18.012  1.00  0.00           C  
ATOM    477  O   ALA A  29       0.079  10.097  17.959  1.00  0.00           O  
ATOM    478  N   GLU A  30       1.388   8.331  17.476  1.00  0.00           N  
ATOM    479  H   GLU A  30       1.532   7.349  17.599  1.00  0.00           H  
ATOM    480  CA  GLU A  30       2.378   9.101  16.709  1.00  0.00           C  
ATOM    481  HA  GLU A  30       2.655   9.881  17.270  1.00  0.00           H  
ATOM    482  CB  GLU A  30       3.626   8.249  16.449  1.00  0.00           C  
ATOM    483  HB1 GLU A  30       4.014   7.991  17.334  1.00  0.00           H  
ATOM    484  HB2 GLU A  30       3.339   7.422  15.966  1.00  0.00           H  
ATOM    485  CG  GLU A  30       4.735   8.921  15.623  1.00  0.00           C  
ATOM    486  HG1 GLU A  30       5.420   8.230  15.391  1.00  0.00           H  
ATOM    487  HG2 GLU A  30       4.330   9.273  14.779  1.00  0.00           H  
ATOM    488  CD  GLU A  30       5.436  10.073  16.341  1.00  0.00           C  
ATOM    489  OE1 GLU A  30       6.139  10.842  15.654  1.00  0.00           O  
ATOM    490  OE2 GLU A  30       5.293  10.218  17.576  1.00  0.00           O  
ATOM    491  C   GLU A  30       1.789   9.655  15.397  1.00  0.00           C  
ATOM    492  O   GLU A  30       2.060  10.799  15.019  1.00  0.00           O  
ATOM    493  N   GLU A  31       0.976   8.847  14.720  1.00  0.00           N  
ATOM    494  H   GLU A  31       0.840   7.911  15.043  1.00  0.00           H  
ATOM    495  CA  GLU A  31       0.276   9.294  13.514  1.00  0.00           C  
ATOM    496  HA  GLU A  31       0.968   9.586  12.854  1.00  0.00           H  
ATOM    497  CB  GLU A  31      -0.505   8.139  12.884  1.00  0.00           C  
ATOM    498  HB1 GLU A  31      -0.983   7.643  13.609  1.00  0.00           H  
ATOM    499  HB2 GLU A  31      -1.180   8.518  12.251  1.00  0.00           H  
ATOM    500  CG  GLU A  31       0.380   7.154  12.122  1.00  0.00           C  
ATOM    501  HG1 GLU A  31       1.252   7.066  12.604  1.00  0.00           H  
ATOM    502  HG2 GLU A  31      -0.074   6.263  12.105  1.00  0.00           H  
ATOM    503  CD  GLU A  31       0.657   7.587  10.692  1.00  0.00           C  
ATOM    504  OE2 GLU A  31      -0.310   7.809   9.937  1.00  0.00           O  
ATOM    505  OE1 GLU A  31       1.843   7.688  10.315  1.00  0.00           O  
ATOM    506  C   GLU A  31      -0.642  10.489  13.782  1.00  0.00           C  
ATOM    507  O   GLU A  31      -0.680  11.426  12.989  1.00  0.00           O  
ATOM    508  N   ARG A  32      -1.359  10.459  14.908  1.00  0.00           N  
ATOM    509  H   ARG A  32      -1.256   9.681  15.528  1.00  0.00           H  
ATOM    510  CA  ARG A  32      -2.294  11.534  15.264  1.00  0.00           C  
ATOM    511  HA  ARG A  32      -2.873  11.708  14.467  1.00  0.00           H  
ATOM    512  CB  ARG A  32      -3.213  11.118  16.424  1.00  0.00           C  
ATOM    513  HB1 ARG A  32      -2.639  10.811  17.183  1.00  0.00           H  
ATOM    514  HB2 ARG A  32      -3.732  11.922  16.714  1.00  0.00           H  
ATOM    515  CG  ARG A  32      -4.203  10.004  16.097  1.00  0.00           C  
ATOM    516  HG1 ARG A  32      -4.610  10.180  15.201  1.00  0.00           H  
ATOM    517  HG2 ARG A  32      -3.715   9.132  16.066  1.00  0.00           H  
ATOM    518  CD  ARG A  32      -5.319   9.919  17.147  1.00  0.00           C  
ATOM    519  HD1 ARG A  32      -4.906   9.807  18.051  1.00  0.00           H  
ATOM    520  HD2 ARG A  32      -5.843  10.771  17.132  1.00  0.00           H  
ATOM    521  NE  ARG A  32      -6.228   8.799  16.900  1.00  0.00           N  
ATOM    522  HE  ARG A  32      -6.053   7.944  17.389  1.00  0.00           H  
ATOM    523  CZ  ARG A  32      -7.272   8.834  16.072  1.00  0.00           C  
ATOM    524  NH1 ARG A  32      -8.032   7.756  15.920  1.00  0.00           N  
ATOM    525 HH11 ARG A  32      -7.821   6.920  16.426  1.00  0.00           H  
ATOM    526 HH12 ARG A  32      -8.816   7.780  15.299  1.00  0.00           H  
ATOM    527  NH2 ARG A  32      -7.559   9.939  15.390  1.00  0.00           N  
ATOM    528 HH21 ARG A  32      -6.989  10.754  15.496  1.00  0.00           H  
ATOM    529 HH22 ARG A  32      -8.345   9.955  14.771  1.00  0.00           H  
ATOM    530  C   ARG A  32      -1.580  12.845  15.613  1.00  0.00           C  
ATOM    531  O   ARG A  32      -2.180  13.916  15.554  1.00  0.00           O  
ATOM    532  N   LYS A  33      -0.304  12.759  15.984  1.00  0.00           N  
ATOM    533  H   LYS A  33       0.130  11.860  16.049  1.00  0.00           H  
ATOM    534  CA  LYS A  33       0.474  13.959  16.298  1.00  0.00           C  
ATOM    535  HA  LYS A  33      -0.108  14.564  16.841  1.00  0.00           H  
ATOM    536  CB  LYS A  33       1.696  13.606  17.148  1.00  0.00           C  
ATOM    537  HB1 LYS A  33       2.115  12.777  16.778  1.00  0.00           H  
ATOM    538  HB2 LYS A  33       2.354  14.357  17.090  1.00  0.00           H  
ATOM    539  CG  LYS A  33       1.359  13.370  18.598  1.00  0.00           C  
ATOM    540  HG1 LYS A  33       1.013  14.220  18.995  1.00  0.00           H  
ATOM    541  HG2 LYS A  33       0.647  12.671  18.656  1.00  0.00           H  
ATOM    542  CD  LYS A  33       2.567  12.912  19.391  1.00  0.00           C  
ATOM    543  HD1 LYS A  33       2.961  12.102  18.957  1.00  0.00           H  
ATOM    544  HD2 LYS A  33       3.252  13.641  19.402  1.00  0.00           H  
ATOM    545  CE  LYS A  33       2.166  12.575  20.817  1.00  0.00           C  
ATOM    546  HE1 LYS A  33       1.900  13.414  21.291  1.00  0.00           H  
ATOM    547  HE2 LYS A  33       1.386  11.950  20.800  1.00  0.00           H  
ATOM    548  NZ  LYS A  33       3.290  11.936  21.549  1.00  0.00           N  
ATOM    549  HZ1 LYS A  33       2.927  11.381  22.298  1.00  0.00           H  
ATOM    550  HZ2 LYS A  33       3.799  11.351  20.917  1.00  0.00           H  
ATOM    551  HZ3 LYS A  33       3.896  12.640  21.919  1.00  0.00           H  
ATOM    552  C   LYS A  33       0.903  14.727  15.049  1.00  0.00           C  
ATOM    553  O   LYS A  33       1.089  15.940  15.100  1.00  0.00           O  
ATOM    554  N   HIS A  34       1.045  14.020  13.932  1.00  0.00           N  
ATOM    555  H   HIS A  34       0.787  13.054  13.933  1.00  0.00           H  
ATOM    556  CA  HIS A  34       1.567  14.613  12.702  1.00  0.00           C  
ATOM    557  HA  HIS A  34       1.829  15.555  12.913  1.00  0.00           H  
ATOM    558  CB  HIS A  34       2.836  13.875  12.259  1.00  0.00           C  
ATOM    559  HB1 HIS A  34       2.591  12.935  12.022  1.00  0.00           H  
ATOM    560  HB2 HIS A  34       3.201  14.331  11.447  1.00  0.00           H  
ATOM    561  CG  HIS A  34       3.907  13.838  13.307  1.00  0.00           C  
ATOM    562  ND1 HIS A  34       4.857  14.828  13.438  1.00  0.00           N  
ATOM    563  CD2 HIS A  34       4.170  12.934  14.281  1.00  0.00           C  
ATOM    564  HD2 HIS A  34       3.662  12.092  14.463  1.00  0.00           H  
ATOM    565  CE1 HIS A  34       5.660  14.535  14.445  1.00  0.00           C  
ATOM    566  HE1 HIS A  34       6.435  15.086  14.755  1.00  0.00           H  
ATOM    567  NE2 HIS A  34       5.266  13.391  14.973  1.00  0.00           N  
ATOM    568  HE2 HIS A  34       5.695  12.931  15.750  1.00  0.00           H  
ATOM    569  C   HIS A  34       0.553  14.668  11.552  1.00  0.00           C  
ATOM    570  O   HIS A  34       0.758  15.401  10.578  1.00  0.00           O  
ATOM    571  N   TYR A  35      -0.531  13.897  11.666  1.00  0.00           N  
ATOM    572  H   TYR A  35      -0.646  13.345  12.492  1.00  0.00           H  
ATOM    573  CA  TYR A  35      -1.556  13.832  10.624  1.00  0.00           C  
ATOM    574  HA  TYR A  35      -1.458  14.632  10.032  1.00  0.00           H  
ATOM    575  CB  TYR A  35      -1.368  12.569   9.772  1.00  0.00           C  
ATOM    576  HB1 TYR A  35      -1.568  11.774  10.345  1.00  0.00           H  
ATOM    577  HB2 TYR A  35      -2.026  12.601   9.019  1.00  0.00           H  
ATOM    578  CG  TYR A  35       0.016  12.387   9.182  1.00  0.00           C  
ATOM    579  CD2 TYR A  35       0.979  11.616   9.834  1.00  0.00           C  
ATOM    580  HD2 TYR A  35       0.753  11.179  10.705  1.00  0.00           H  
ATOM    581  CD1 TYR A  35       0.356  12.975   7.965  1.00  0.00           C  
ATOM    582  HD1 TYR A  35      -0.322  13.530   7.482  1.00  0.00           H  
ATOM    583  CE2 TYR A  35       2.252  11.445   9.291  1.00  0.00           C  
ATOM    584  HE2 TYR A  35       2.936  10.896   9.772  1.00  0.00           H  
ATOM    585  CE1 TYR A  35       1.619  12.805   7.410  1.00  0.00           C  
ATOM    586  HE1 TYR A  35       1.845  13.231   6.534  1.00  0.00           H  
ATOM    587  CZ  TYR A  35       2.562  12.043   8.077  1.00  0.00           C  
ATOM    588  OH  TYR A  35       3.814  11.880   7.527  1.00  0.00           O  
ATOM    589  HH  TYR A  35       4.475  12.409   8.059  1.00  0.00           H  
ATOM    590  C   TYR A  35      -2.970  13.831  11.209  1.00  0.00           C  
ATOM    591  O   TYR A  35      -3.156  13.607  12.406  1.00  0.00           O  
ATOM    592  N   THR A  36      -3.963  14.097  10.363  1.00  0.00           N  
ATOM    593  H   THR A  36      -3.753  14.481   9.464  1.00  0.00           H  
ATOM    594  CA  THR A  36      -5.352  13.837  10.726  1.00  0.00           C  
ATOM    595  HA  THR A  36      -5.464  14.024  11.702  1.00  0.00           H  
ATOM    596  CB  THR A  36      -6.354  14.725   9.938  1.00  0.00           C  
ATOM    597  HB  THR A  36      -6.229  14.575   8.957  1.00  0.00           H  
ATOM    598  OG1 THR A  36      -6.120  16.105  10.240  1.00  0.00           O  
ATOM    599  HG1 THR A  36      -5.363  16.172  10.890  1.00  0.00           H  
ATOM    600  CG2 THR A  36      -7.788  14.391  10.319  1.00  0.00           C  
ATOM    601 HG21 THR A  36      -7.782  13.662  11.004  1.00  0.00           H  
ATOM    602 HG22 THR A  36      -8.235  15.203  10.695  1.00  0.00           H  
ATOM    603 HG23 THR A  36      -8.290  14.089   9.509  1.00  0.00           H  
ATOM    604  C   THR A  36      -5.635  12.347  10.481  1.00  0.00           C  
ATOM    605  O   THR A  36      -5.360  11.817   9.394  1.00  0.00           O  
ATOM    606  N   VAL A  37      -6.160  11.682  11.506  1.00  0.00           N  
ATOM    607  H   VAL A  37      -6.376  12.184  12.344  1.00  0.00           H  
ATOM    608  CA  VAL A  37      -6.434  10.248  11.458  1.00  0.00           C  
ATOM    609  HA  VAL A  37      -6.209   9.915  10.542  1.00  0.00           H  
ATOM    610  CB  VAL A  37      -5.561   9.465  12.495  1.00  0.00           C  
ATOM    611  HB  VAL A  37      -5.710   9.880  13.393  1.00  0.00           H  
ATOM    612  CG2 VAL A  37      -4.067   9.593  12.163  1.00  0.00           C  
ATOM    613 HG21 VAL A  37      -3.963  10.157  11.344  1.00  0.00           H  
ATOM    614 HG22 VAL A  37      -3.586  10.020  12.929  1.00  0.00           H  
ATOM    615 HG23 VAL A  37      -3.679   8.686  12.001  1.00  0.00           H  
ATOM    616  CG1 VAL A  37      -5.979   7.992  12.588  1.00  0.00           C  
ATOM    617 HG11 VAL A  37      -6.737   7.828  11.957  1.00  0.00           H  
ATOM    618 HG12 VAL A  37      -5.206   7.405  12.346  1.00  0.00           H  
ATOM    619 HG13 VAL A  37      -6.266   7.782  13.523  1.00  0.00           H  
ATOM    620  C   VAL A  37      -7.923  10.004  11.706  1.00  0.00           C  
ATOM    621  O   VAL A  37      -8.503  10.565  12.643  1.00  0.00           O  
ATOM    622  N   TYR A  38      -8.532   9.180  10.855  1.00  0.00           N  
ATOM    623  H   TYR A  38      -8.002   8.788  10.103  1.00  0.00           H  
ATOM    624  CA  TYR A  38      -9.947   8.826  10.977  1.00  0.00           C  
ATOM    625  HA  TYR A  38     -10.363   9.422  11.664  1.00  0.00           H  
ATOM    626  CB  TYR A  38     -10.675   9.044   9.645  1.00  0.00           C  
ATOM    627  HB1 TYR A  38     -10.273   8.431   8.964  1.00  0.00           H  
ATOM    628  HB2 TYR A  38     -11.637   8.803   9.772  1.00  0.00           H  
ATOM    629  CG  TYR A  38     -10.607  10.459   9.106  1.00  0.00           C  
ATOM    630  CD2 TYR A  38     -10.308  10.696   7.764  1.00  0.00           C  
ATOM    631  HD2 TYR A  38     -10.123   9.922   7.159  1.00  0.00           H  
ATOM    632  CD1 TYR A  38     -10.869  11.556   9.924  1.00  0.00           C  
ATOM    633  HD1 TYR A  38     -11.095  11.408  10.887  1.00  0.00           H  
ATOM    634  CE2 TYR A  38     -10.262  11.991   7.251  1.00  0.00           C  
ATOM    635  HE2 TYR A  38     -10.050  12.142   6.285  1.00  0.00           H  
ATOM    636  CE1 TYR A  38     -10.821  12.862   9.421  1.00  0.00           C  
ATOM    637  HE1 TYR A  38     -11.009  13.640  10.020  1.00  0.00           H  
ATOM    638  CZ  TYR A  38     -10.511  13.067   8.086  1.00  0.00           C  
ATOM    639  OH  TYR A  38     -10.461  14.347   7.578  1.00  0.00           O  
ATOM    640  HH  TYR A  38     -10.529  14.305   6.581  1.00  0.00           H  
ATOM    641  C   TYR A  38     -10.124   7.372  11.428  1.00  0.00           C  
ATOM    642  O   TYR A  38      -9.302   6.523  11.095  1.00  0.00           O  
ATOM    643  N   PRO A  39     -11.178   7.085  12.215  1.00  0.00           N  
ATOM    644  CA  PRO A  39     -12.084   8.046  12.845  1.00  0.00           C  
ATOM    645  HA  PRO A  39     -12.391   8.731  12.184  1.00  0.00           H  
ATOM    646  CB  PRO A  39     -13.257   7.177  13.314  1.00  0.00           C  
ATOM    647  HB1 PRO A  39     -13.610   7.505  14.190  1.00  0.00           H  
ATOM    648  HB2 PRO A  39     -13.995   7.191  12.640  1.00  0.00           H  
ATOM    649  CG  PRO A  39     -12.709   5.816  13.455  1.00  0.00           C  
ATOM    650  HG1 PRO A  39     -12.417   5.661  14.399  1.00  0.00           H  
ATOM    651  HG2 PRO A  39     -13.407   5.141  13.216  1.00  0.00           H  
ATOM    652  CD  PRO A  39     -11.538   5.690  12.531  1.00  0.00           C  
ATOM    653  HD1 PRO A  39     -11.789   5.189  11.703  1.00  0.00           H  
ATOM    654  HD2 PRO A  39     -10.778   5.218  12.979  1.00  0.00           H  
ATOM    655  C   PRO A  39     -11.387   8.711  14.035  1.00  0.00           C  
ATOM    656  O   PRO A  39     -10.299   8.266  14.426  1.00  0.00           O  
ATOM    657  N   PRO A  40     -11.985   9.785  14.590  1.00  0.00           N  
ATOM    658  CA  PRO A  40     -11.459  10.397  15.816  1.00  0.00           C  
ATOM    659  HA  PRO A  40     -10.561  10.800  15.642  1.00  0.00           H  
ATOM    660  CB  PRO A  40     -12.481  11.499  16.133  1.00  0.00           C  
ATOM    661  HB1 PRO A  40     -12.722  11.483  17.103  1.00  0.00           H  
ATOM    662  HB2 PRO A  40     -12.106  12.398  15.906  1.00  0.00           H  
ATOM    663  CG  PRO A  40     -13.673  11.210  15.300  1.00  0.00           C  
ATOM    664  HG1 PRO A  40     -14.317  10.633  15.802  1.00  0.00           H  
ATOM    665  HG2 PRO A  40     -14.131  12.061  15.042  1.00  0.00           H  
ATOM    666  CD  PRO A  40     -13.176  10.499  14.088  1.00  0.00           C  
ATOM    667  HD1 PRO A  40     -12.933  11.145  13.364  1.00  0.00           H  
ATOM    668  HD2 PRO A  40     -13.860   9.859  13.737  1.00  0.00           H  
ATOM    669  C   PRO A  40     -11.369   9.381  16.958  1.00  0.00           C  
ATOM    670  O   PRO A  40     -12.065   8.367  16.915  1.00  0.00           O  
ATOM    671  N   PRO A  41     -10.514   9.643  17.973  1.00  0.00           N  
ATOM    672  CA  PRO A  41     -10.246   8.638  19.009  1.00  0.00           C  
ATOM    673  HA  PRO A  41      -9.700   7.894  18.624  1.00  0.00           H  
ATOM    674  CB  PRO A  41      -9.413   9.410  20.044  1.00  0.00           C  
ATOM    675  HB1 PRO A  41      -9.999   9.803  20.753  1.00  0.00           H  
ATOM    676  HB2 PRO A  41      -8.738   8.811  20.475  1.00  0.00           H  
ATOM    677  CG  PRO A  41      -8.752  10.471  19.264  1.00  0.00           C  
ATOM    678  HG1 PRO A  41      -8.520  11.247  19.851  1.00  0.00           H  
ATOM    679  HG2 PRO A  41      -7.917  10.124  18.838  1.00  0.00           H  
ATOM    680  CD  PRO A  41      -9.750  10.882  18.216  1.00  0.00           C  
ATOM    681  HD1 PRO A  41      -9.291  11.193  17.384  1.00  0.00           H  
ATOM    682  HD2 PRO A  41     -10.345  11.612  18.551  1.00  0.00           H  
ATOM    683  C   PRO A  41     -11.508   8.070  19.651  1.00  0.00           C  
ATOM    684  O   PRO A  41     -11.607   6.855  19.837  1.00  0.00           O  
ATOM    685  N   HIS A  42     -12.475   8.935  19.953  1.00  0.00           N  
ATOM    686  H   HIS A  42     -12.356   9.900  19.721  1.00  0.00           H  
ATOM    687  CA  HIS A  42     -13.704   8.509  20.614  1.00  0.00           C  
ATOM    688  HA  HIS A  42     -13.434   7.948  21.397  1.00  0.00           H  
ATOM    689  CB  HIS A  42     -14.468   9.720  21.174  1.00  0.00           C  
ATOM    690  HB1 HIS A  42     -15.171   9.388  21.803  1.00  0.00           H  
ATOM    691  HB2 HIS A  42     -13.823  10.293  21.680  1.00  0.00           H  
ATOM    692  CG  HIS A  42     -15.131  10.562  20.127  1.00  0.00           C  
ATOM    693  ND1 HIS A  42     -14.425  11.231  19.149  1.00  0.00           N  
ATOM    694  CD2 HIS A  42     -16.435  10.850  19.914  1.00  0.00           C  
ATOM    695  HD2 HIS A  42     -17.211  10.522  20.453  1.00  0.00           H  
ATOM    696  CE1 HIS A  42     -15.269  11.894  18.380  1.00  0.00           C  
ATOM    697  HE1 HIS A  42     -15.022  12.465  17.597  1.00  0.00           H  
ATOM    698  NE2 HIS A  42     -16.495  11.676  18.820  1.00  0.00           N  
ATOM    699  HE2 HIS A  42     -17.331  12.052  18.421  1.00  0.00           H  
ATOM    700  C   HIS A  42     -14.613   7.639  19.734  1.00  0.00           C  
ATOM    701  O   HIS A  42     -15.599   7.085  20.222  1.00  0.00           O  
ATOM    702  N   GLN A  43     -14.273   7.501  18.452  1.00  0.00           N  
ATOM    703  H   GLN A  43     -13.449   7.952  18.110  1.00  0.00           H  
ATOM    704  CA  GLN A  43     -15.090   6.697  17.534  1.00  0.00           C  
ATOM    705  HA  GLN A  43     -15.877   6.371  18.058  1.00  0.00           H  
ATOM    706  CB  GLN A  43     -15.645   7.568  16.399  1.00  0.00           C  
ATOM    707  HB1 GLN A  43     -14.875   7.989  15.920  1.00  0.00           H  
ATOM    708  HB2 GLN A  43     -16.140   6.976  15.762  1.00  0.00           H  
ATOM    709  CG  GLN A  43     -16.592   8.681  16.859  1.00  0.00           C  
ATOM    710  HG1 GLN A  43     -17.325   8.274  17.405  1.00  0.00           H  
ATOM    711  HG2 GLN A  43     -16.079   9.322  17.430  1.00  0.00           H  
ATOM    712  CD  GLN A  43     -17.216   9.449  15.698  1.00  0.00           C  
ATOM    713  OE1 GLN A  43     -18.376   9.860  15.764  1.00  0.00           O  
ATOM    714  NE2 GLN A  43     -16.454   9.631  14.627  1.00  0.00           N  
ATOM    715 HE21 GLN A  43     -15.521   9.271  14.610  1.00  0.00           H  
ATOM    716 HE22 GLN A  43     -16.813  10.128  13.837  1.00  0.00           H  
ATOM    717  C   GLN A  43     -14.387   5.450  16.965  1.00  0.00           C  
ATOM    718  O   GLN A  43     -14.986   4.691  16.196  1.00  0.00           O  
ATOM    719  N   VAL A  44     -13.128   5.234  17.342  1.00  0.00           N  
ATOM    720  H   VAL A  44     -12.682   5.895  17.946  1.00  0.00           H  
ATOM    721  CA  VAL A  44     -12.374   4.051  16.896  1.00  0.00           C  
ATOM    722  HA  VAL A  44     -12.304   4.101  15.900  1.00  0.00           H  
ATOM    723  CB  VAL A  44     -10.926   4.052  17.463  1.00  0.00           C  
ATOM    724  HB  VAL A  44     -10.980   4.107  18.460  1.00  0.00           H  
ATOM    725  CG1 VAL A  44     -10.160   5.270  16.957  1.00  0.00           C  
ATOM    726 HG11 VAL A  44     -10.759   5.809  16.365  1.00  0.00           H  
ATOM    727 HG12 VAL A  44      -9.862   5.827  17.732  1.00  0.00           H  
ATOM    728 HG13 VAL A  44      -9.356   4.972  16.442  1.00  0.00           H  
ATOM    729  CG2 VAL A  44     -10.183   2.773  17.094  1.00  0.00           C  
ATOM    730 HG21 VAL A  44     -10.789   2.188  16.555  1.00  0.00           H  
ATOM    731 HG22 VAL A  44      -9.369   2.998  16.559  1.00  0.00           H  
ATOM    732 HG23 VAL A  44      -9.903   2.294  17.926  1.00  0.00           H  
ATOM    733  C   VAL A  44     -13.086   2.734  17.239  1.00  0.00           C  
ATOM    734  O   VAL A  44     -13.109   1.797  16.430  1.00  0.00           O  
ATOM    735  N   PHE A  45     -13.682   2.679  18.428  1.00  0.00           N  
ATOM    736  H   PHE A  45     -13.692   3.495  19.006  1.00  0.00           H  
ATOM    737  CA  PHE A  45     -14.322   1.457  18.911  1.00  0.00           C  
ATOM    738  HA  PHE A  45     -14.119   0.736  18.248  1.00  0.00           H  
ATOM    739  CB  PHE A  45     -13.694   1.033  20.248  1.00  0.00           C  
ATOM    740  HB1 PHE A  45     -13.847   1.760  20.917  1.00  0.00           H  
ATOM    741  HB2 PHE A  45     -14.150   0.201  20.563  1.00  0.00           H  
ATOM    742  CG  PHE A  45     -12.217   0.767  20.161  1.00  0.00           C  
ATOM    743  CD2 PHE A  45     -11.739  -0.385  19.538  1.00  0.00           C  
ATOM    744  HD2 PHE A  45     -12.387  -1.039  19.147  1.00  0.00           H  
ATOM    745  CD1 PHE A  45     -11.303   1.671  20.685  1.00  0.00           C  
ATOM    746  HD1 PHE A  45     -11.630   2.505  21.130  1.00  0.00           H  
ATOM    747  CE2 PHE A  45     -10.366  -0.640  19.452  1.00  0.00           C  
ATOM    748  HE2 PHE A  45     -10.039  -1.476  19.012  1.00  0.00           H  
ATOM    749  CE1 PHE A  45      -9.923   1.426  20.597  1.00  0.00           C  
ATOM    750  HE1 PHE A  45      -9.273   2.083  20.979  1.00  0.00           H  
ATOM    751  CZ  PHE A  45      -9.461   0.267  19.977  1.00  0.00           C  
ATOM    752  HZ  PHE A  45      -8.479   0.091  19.911  1.00  0.00           H  
ATOM    753  C   PHE A  45     -15.848   1.545  19.029  1.00  0.00           C  
ATOM    754  O   PHE A  45     -16.434   0.930  19.914  1.00  0.00           O  
ATOM    755  N   THR A  46     -16.484   2.298  18.133  1.00  0.00           N  
ATOM    756  H   THR A  46     -15.950   2.780  17.439  1.00  0.00           H  
ATOM    757  CA  THR A  46     -17.951   2.443  18.133  1.00  0.00           C  
ATOM    758  HA  THR A  46     -18.215   2.862  19.002  1.00  0.00           H  
ATOM    759  CB  THR A  46     -18.426   3.381  16.994  1.00  0.00           C  
ATOM    760  HB  THR A  46     -18.155   2.989  16.115  1.00  0.00           H  
ATOM    761  OG1 THR A  46     -17.800   4.661  17.146  1.00  0.00           O  
ATOM    762  HG1 THR A  46     -18.108   5.264  16.410  1.00  0.00           H  
ATOM    763  CG2 THR A  46     -19.944   3.568  17.010  1.00  0.00           C  
ATOM    764 HG21 THR A  46     -20.329   3.038  17.765  1.00  0.00           H  
ATOM    765 HG22 THR A  46     -20.164   4.536  17.131  1.00  0.00           H  
ATOM    766 HG23 THR A  46     -20.331   3.253  16.144  1.00  0.00           H  
ATOM    767  C   THR A  46     -18.649   1.078  18.041  1.00  0.00           C  
ATOM    768  O   THR A  46     -19.710   0.867  18.648  1.00  0.00           O  
ATOM    769  N   TRP A  47     -18.022   0.154  17.306  1.00  0.00           N  
ATOM    770  H   TRP A  47     -17.179   0.412  16.834  1.00  0.00           H  
ATOM    771  CA  TRP A  47     -18.510  -1.217  17.160  1.00  0.00           C  
ATOM    772  HA  TRP A  47     -19.427  -1.156  16.766  1.00  0.00           H  
ATOM    773  CB  TRP A  47     -17.647  -2.007  16.156  1.00  0.00           C  
ATOM    774  HB1 TRP A  47     -17.968  -2.954  16.141  1.00  0.00           H  
ATOM    775  HB2 TRP A  47     -17.774  -1.606  15.249  1.00  0.00           H  
ATOM    776  CG  TRP A  47     -16.173  -2.012  16.471  1.00  0.00           C  
ATOM    777  CD1 TRP A  47     -15.255  -1.054  16.127  1.00  0.00           C  
ATOM    778  HD1 TRP A  47     -15.463  -0.220  15.616  1.00  0.00           H  
ATOM    779  CD2 TRP A  47     -15.447  -3.023  17.184  1.00  0.00           C  
ATOM    780  NE1 TRP A  47     -14.005  -1.406  16.587  1.00  0.00           N  
ATOM    781  HE1 TRP A  47     -13.169  -0.871  16.466  1.00  0.00           H  
ATOM    782  CE2 TRP A  47     -14.095  -2.609  17.238  1.00  0.00           C  
ATOM    783  CE3 TRP A  47     -15.806  -4.242  17.779  1.00  0.00           C  
ATOM    784  HE3 TRP A  47     -16.753  -4.563  17.751  1.00  0.00           H  
ATOM    785  CZ2 TRP A  47     -13.101  -3.369  17.871  1.00  0.00           C  
ATOM    786  HZ2 TRP A  47     -12.151  -3.057  17.900  1.00  0.00           H  
ATOM    787  CZ3 TRP A  47     -14.814  -5.000  18.413  1.00  0.00           C  
ATOM    788  HZ3 TRP A  47     -15.059  -5.868  18.845  1.00  0.00           H  
ATOM    789  CH2 TRP A  47     -13.478  -4.559  18.451  1.00  0.00           C  
ATOM    790  HH2 TRP A  47     -12.789  -5.121  18.908  1.00  0.00           H  
ATOM    791  C   TRP A  47     -18.649  -1.972  18.496  1.00  0.00           C  
ATOM    792  O   TRP A  47     -19.396  -2.954  18.571  1.00  0.00           O  
ATOM    793  N   THR A  48     -17.946  -1.507  19.532  1.00  0.00           N  
ATOM    794  H   THR A  48     -17.302  -0.758  19.377  1.00  0.00           H  
ATOM    795  CA  THR A  48     -18.081  -2.052  20.892  1.00  0.00           C  
ATOM    796  HA  THR A  48     -18.358  -3.010  20.814  1.00  0.00           H  
ATOM    797  CB  THR A  48     -16.749  -2.004  21.683  1.00  0.00           C  
ATOM    798  HB  THR A  48     -16.853  -2.547  22.516  1.00  0.00           H  
ATOM    799  OG1 THR A  48     -16.454  -0.650  22.053  1.00  0.00           O  
ATOM    800  HG1 THR A  48     -16.468  -0.078  21.233  1.00  0.00           H  
ATOM    801  CG2 THR A  48     -15.596  -2.575  20.873  1.00  0.00           C  
ATOM    802 HG21 THR A  48     -15.939  -2.869  19.981  1.00  0.00           H  
ATOM    803 HG22 THR A  48     -14.892  -1.876  20.749  1.00  0.00           H  
ATOM    804 HG23 THR A  48     -15.199  -3.355  21.356  1.00  0.00           H  
ATOM    805  C   THR A  48     -19.120  -1.328  21.760  1.00  0.00           C  
ATOM    806  O   THR A  48     -19.342  -1.724  22.908  1.00  0.00           O  
ATOM    807  N   GLN A  49     -19.736  -0.271  21.232  1.00  0.00           N  
ATOM    808  H   GLN A  49     -19.602  -0.060  20.264  1.00  0.00           H  
ATOM    809  CA  GLN A  49     -20.611   0.594  22.046  1.00  0.00           C  
ATOM    810  HA  GLN A  49     -20.403   0.423  23.009  1.00  0.00           H  
ATOM    811  CB  GLN A  49     -20.336   2.081  21.759  1.00  0.00           C  
ATOM    812  HB1 GLN A  49     -20.725   2.297  20.864  1.00  0.00           H  
ATOM    813  HB2 GLN A  49     -20.808   2.619  22.457  1.00  0.00           H  
ATOM    814  CG  GLN A  49     -18.862   2.515  21.747  1.00  0.00           C  
ATOM    815  HG1 GLN A  49     -18.346   1.866  21.188  1.00  0.00           H  
ATOM    816  HG2 GLN A  49     -18.804   3.422  21.329  1.00  0.00           H  
ATOM    817  CD  GLN A  49     -18.220   2.578  23.126  1.00  0.00           C  
ATOM    818  OE1 GLN A  49     -18.831   2.226  24.138  1.00  0.00           O  
ATOM    819  NE2 GLN A  49     -16.967   3.018  23.165  1.00  0.00           N  
ATOM    820 HE21 GLN A  49     -16.504   3.284  22.320  1.00  0.00           H  
ATOM    821 HE22 GLN A  49     -16.487   3.084  24.040  1.00  0.00           H  
ATOM    822  C   GLN A  49     -22.100   0.331  21.834  1.00  0.00           C  
ATOM    823  O   GLN A  49     -22.936   0.746  22.642  1.00  0.00           O  
ATOM    824  N   MET A  50     -22.424  -0.348  20.739  1.00  0.00           N  
ATOM    825  H   MET A  50     -21.709  -0.844  20.247  1.00  0.00           H  
ATOM    826  CA  MET A  50     -23.795  -0.392  20.231  1.00  0.00           C  
ATOM    827  HA  MET A  50     -24.249   0.451  20.520  1.00  0.00           H  
ATOM    828  CB  MET A  50     -23.780  -0.403  18.700  1.00  0.00           C  
ATOM    829  HB1 MET A  50     -23.366  -1.261  18.395  1.00  0.00           H  
ATOM    830  HB2 MET A  50     -24.725  -0.364  18.376  1.00  0.00           H  
ATOM    831  CG  MET A  50     -23.005   0.757  18.068  1.00  0.00           C  
ATOM    832  HG1 MET A  50     -22.034   0.643  18.277  1.00  0.00           H  
ATOM    833  HG2 MET A  50     -23.131   0.720  17.077  1.00  0.00           H  
ATOM    834  SD  MET A  50     -23.530   2.381  18.655  1.00  0.00           S  
ATOM    835  CE  MET A  50     -25.138   2.520  17.915  1.00  0.00           C  
ATOM    836  HE1 MET A  50     -25.326   1.692  17.386  1.00  0.00           H  
ATOM    837  HE2 MET A  50     -25.830   2.627  18.629  1.00  0.00           H  
ATOM    838  HE3 MET A  50     -25.164   3.319  17.314  1.00  0.00           H  
ATOM    839  C   MET A  50     -24.622  -1.562  20.759  1.00  0.00           C  
ATOM    840  O   MET A  50     -25.848  -1.479  20.826  1.00  0.00           O  
ATOM    841  N   CYS A  51     -23.947  -2.654  21.109  1.00  0.00           N  
ATOM    842  H   CYS A  51     -22.961  -2.686  20.947  1.00  0.00           H  
ATOM    843  CA  CYS A  51     -24.597  -3.802  21.720  1.00  0.00           C  
ATOM    844  HA  CYS A  51     -25.326  -3.474  22.321  1.00  0.00           H  
ATOM    845  CB  CYS A  51     -25.213  -4.731  20.665  1.00  0.00           C  
ATOM    846  HB1 CYS A  51     -25.792  -5.397  21.135  1.00  0.00           H  
ATOM    847  HB2 CYS A  51     -25.782  -4.177  20.057  1.00  0.00           H  
ATOM    848  SG  CYS A  51     -24.017  -5.640  19.650  1.00  0.00           S  
ATOM    849  HG  CYS A  51     -24.027  -6.603  19.919  1.00  0.00           H  
ATOM    850  C   CYS A  51     -23.582  -4.558  22.557  1.00  0.00           C  
ATOM    851  O   CYS A  51     -22.363  -4.393  22.384  1.00  0.00           O  
ATOM    852  N   ASP A  52     -24.097  -5.374  23.471  1.00  0.00           N  
ATOM    853  H   ASP A  52     -25.086  -5.365  23.620  1.00  0.00           H  
ATOM    854  CA  ASP A  52     -23.279  -6.279  24.262  1.00  0.00           C  
ATOM    855  HA  ASP A  52     -22.539  -5.764  24.694  1.00  0.00           H  
ATOM    856  CB  ASP A  52     -24.134  -6.937  25.342  1.00  0.00           C  
ATOM    857  HB1 ASP A  52     -24.733  -6.245  25.745  1.00  0.00           H  
ATOM    858  HB2 ASP A  52     -24.697  -7.647  24.918  1.00  0.00           H  
ATOM    859  CG  ASP A  52     -23.306  -7.563  26.442  1.00  0.00           C  
ATOM    860  OD2 ASP A  52     -22.623  -8.580  26.186  1.00  0.00           O  
ATOM    861  OD1 ASP A  52     -23.353  -7.037  27.572  1.00  0.00           O  
ATOM    862  C   ASP A  52     -22.685  -7.343  23.347  1.00  0.00           C  
ATOM    863  O   ASP A  52     -23.323  -7.773  22.385  1.00  0.00           O  
ATOM    864  N   ILE A  53     -21.463  -7.769  23.651  1.00  0.00           N  
ATOM    865  H   ILE A  53     -20.994  -7.380  24.444  1.00  0.00           H  
ATOM    866  CA  ILE A  53     -20.786  -8.795  22.853  1.00  0.00           C  
ATOM    867  HA  ILE A  53     -20.703  -8.429  21.926  1.00  0.00           H  
ATOM    868  CB  ILE A  53     -19.335  -9.058  23.363  1.00  0.00           C  
ATOM    869  HB  ILE A  53     -18.897  -8.166  23.475  1.00  0.00           H  
ATOM    870  CG1 ILE A  53     -18.525  -9.829  22.310  1.00  0.00           C  
ATOM    871 HG11 ILE A  53     -18.822 -10.784  22.325  1.00  0.00           H  
ATOM    872 HG12 ILE A  53     -18.729  -9.439  21.412  1.00  0.00           H  
ATOM    873  CG2 ILE A  53     -19.341  -9.738  24.750  1.00  0.00           C  
ATOM    874 HG21 ILE A  53     -20.288  -9.873  25.042  1.00  0.00           H  
ATOM    875 HG22 ILE A  53     -18.876 -10.622  24.695  1.00  0.00           H  
ATOM    876 HG23 ILE A  53     -18.863  -9.160  25.411  1.00  0.00           H  
ATOM    877  CD1 ILE A  53     -17.009  -9.797  22.512  1.00  0.00           C  
ATOM    878 HD11 ILE A  53     -16.801  -9.258  23.328  1.00  0.00           H  
ATOM    879 HD12 ILE A  53     -16.664 -10.729  22.627  1.00  0.00           H  
ATOM    880 HD13 ILE A  53     -16.571  -9.384  21.713  1.00  0.00           H  
ATOM    881  C   ILE A  53     -21.614 -10.091  22.745  1.00  0.00           C  
ATOM    882  O   ILE A  53     -21.631 -10.736  21.692  1.00  0.00           O  
ATOM    883  N   LYS A  54     -22.324 -10.435  23.820  1.00  0.00           N  
ATOM    884  H   LYS A  54     -22.266  -9.859  24.636  1.00  0.00           H  
ATOM    885  CA  LYS A  54     -23.186 -11.621  23.858  1.00  0.00           C  
ATOM    886  HA  LYS A  54     -22.643 -12.404  23.554  1.00  0.00           H  
ATOM    887  CB  LYS A  54     -23.658 -11.904  25.293  1.00  0.00           C  
ATOM    888  HB1 LYS A  54     -23.964 -12.855  25.341  1.00  0.00           H  
ATOM    889  HB2 LYS A  54     -22.880 -11.781  25.909  1.00  0.00           H  
ATOM    890  CG  LYS A  54     -24.800 -11.008  25.777  1.00  0.00           C  
ATOM    891  HG1 LYS A  54     -24.517 -10.051  25.709  1.00  0.00           H  
ATOM    892  HG2 LYS A  54     -25.598 -11.153  25.193  1.00  0.00           H  
ATOM    893  CD  LYS A  54     -25.177 -11.311  27.218  1.00  0.00           C  
ATOM    894  HD1 LYS A  54     -25.592 -12.220  27.265  1.00  0.00           H  
ATOM    895  HD2 LYS A  54     -24.351 -11.300  27.782  1.00  0.00           H  
ATOM    896  CE  LYS A  54     -26.162 -10.285  27.754  1.00  0.00           C  
ATOM    897  HE1 LYS A  54     -25.845  -9.367  27.514  1.00  0.00           H  
ATOM    898  HE2 LYS A  54     -27.057 -10.440  27.336  1.00  0.00           H  
ATOM    899  NZ  LYS A  54     -26.288 -10.387  29.234  1.00  0.00           N  
ATOM    900  HZ1 LYS A  54     -25.687  -9.715  29.667  1.00  0.00           H  
ATOM    901  HZ2 LYS A  54     -27.236 -10.202  29.494  1.00  0.00           H  
ATOM    902  HZ3 LYS A  54     -26.031 -11.306  29.532  1.00  0.00           H  
ATOM    903  C   LYS A  54     -24.407 -11.516  22.946  1.00  0.00           C  
ATOM    904  O   LYS A  54     -25.067 -12.520  22.679  1.00  0.00           O  
ATOM    905  N   ASP A  55     -24.706 -10.301  22.486  1.00  0.00           N  
ATOM    906  H   ASP A  55     -24.084  -9.543  22.685  1.00  0.00           H  
ATOM    907  CA  ASP A  55     -25.913 -10.038  21.700  1.00  0.00           C  
ATOM    908  HA  ASP A  55     -26.521 -10.821  21.830  1.00  0.00           H  
ATOM    909  CB  ASP A  55     -26.646  -8.810  22.248  1.00  0.00           C  
ATOM    910  HB1 ASP A  55     -25.988  -8.065  22.360  1.00  0.00           H  
ATOM    911  HB2 ASP A  55     -27.344  -8.531  21.588  1.00  0.00           H  
ATOM    912  CG  ASP A  55     -27.321  -9.079  23.599  1.00  0.00           C  
ATOM    913  OD1 ASP A  55     -27.479  -8.121  24.382  1.00  0.00           O  
ATOM    914  OD2 ASP A  55     -27.694 -10.244  23.880  1.00  0.00           O  
ATOM    915  C   ASP A  55     -25.658  -9.916  20.190  1.00  0.00           C  
ATOM    916  O   ASP A  55     -26.587  -9.675  19.416  1.00  0.00           O  
ATOM    917  N   VAL A  56     -24.403 -10.098  19.781  1.00  0.00           N  
ATOM    918  H   VAL A  56     -23.684 -10.214  20.467  1.00  0.00           H  
ATOM    919  CA  VAL A  56     -24.039 -10.134  18.364  1.00  0.00           C  
ATOM    920  HA  VAL A  56     -24.357  -9.290  17.932  1.00  0.00           H  
ATOM    921  CB  VAL A  56     -22.494 -10.232  18.184  1.00  0.00           C  
ATOM    922  HB  VAL A  56     -22.171 -11.027  18.698  1.00  0.00           H  
ATOM    923  CG2 VAL A  56     -22.107 -10.425  16.722  1.00  0.00           C  
ATOM    924 HG21 VAL A  56     -22.938 -10.450  16.166  1.00  0.00           H  
ATOM    925 HG22 VAL A  56     -21.525  -9.669  16.424  1.00  0.00           H  
ATOM    926 HG23 VAL A  56     -21.604 -11.283  16.617  1.00  0.00           H  
ATOM    927  CG1 VAL A  56     -21.810  -8.997  18.745  1.00  0.00           C  
ATOM    928 HG11 VAL A  56     -22.505  -8.379  19.113  1.00  0.00           H  
ATOM    929 HG12 VAL A  56     -21.176  -9.262  19.471  1.00  0.00           H  
ATOM    930 HG13 VAL A  56     -21.299  -8.536  18.020  1.00  0.00           H  
ATOM    931  C   VAL A  56     -24.741 -11.322  17.689  1.00  0.00           C  
ATOM    932  O   VAL A  56     -24.730 -12.439  18.217  1.00  0.00           O  
ATOM    933  N   LYS A  57     -25.361 -11.062  16.539  1.00  0.00           N  
ATOM    934  H   LYS A  57     -25.340 -10.126  16.188  1.00  0.00           H  
ATOM    935  CA  LYS A  57     -26.072 -12.081  15.764  1.00  0.00           C  
ATOM    936  HA  LYS A  57     -26.002 -12.958  16.240  1.00  0.00           H  
ATOM    937  CB  LYS A  57     -27.548 -11.710  15.625  1.00  0.00           C  
ATOM    938  HB1 LYS A  57     -27.597 -10.788  15.240  1.00  0.00           H  
ATOM    939  HB2 LYS A  57     -27.965 -12.353  14.983  1.00  0.00           H  
ATOM    940  CG  LYS A  57     -28.373 -11.725  16.901  1.00  0.00           C  
ATOM    941  HG1 LYS A  57     -28.401 -12.652  17.276  1.00  0.00           H  
ATOM    942  HG2 LYS A  57     -27.962 -11.113  17.577  1.00  0.00           H  
ATOM    943  CD  LYS A  57     -29.790 -11.257  16.571  1.00  0.00           C  
ATOM    944  HD1 LYS A  57     -29.758 -10.290  16.317  1.00  0.00           H  
ATOM    945  HD2 LYS A  57     -30.129 -11.787  15.794  1.00  0.00           H  
ATOM    946  CE  LYS A  57     -30.751 -11.422  17.729  1.00  0.00           C  
ATOM    947  HE1 LYS A  57     -30.782 -12.383  18.005  1.00  0.00           H  
ATOM    948  HE2 LYS A  57     -30.439 -10.871  18.503  1.00  0.00           H  
ATOM    949  NZ  LYS A  57     -32.119 -10.975  17.312  1.00  0.00           N  
ATOM    950  HZ1 LYS A  57     -32.190  -9.983  17.412  1.00  0.00           H  
ATOM    951  HZ2 LYS A  57     -32.265 -11.225  16.355  1.00  0.00           H  
ATOM    952  HZ3 LYS A  57     -32.809 -11.418  17.885  1.00  0.00           H  
ATOM    953  C   LYS A  57     -25.493 -12.233  14.356  1.00  0.00           C  
ATOM    954  O   LYS A  57     -25.467 -13.331  13.797  1.00  0.00           O  
ATOM    955  N   VAL A  58     -25.066 -11.113  13.781  1.00  0.00           N  
ATOM    956  H   VAL A  58     -25.075 -10.270  14.319  1.00  0.00           H  
ATOM    957  CA  VAL A  58     -24.584 -11.052  12.404  1.00  0.00           C  
ATOM    958  HA  VAL A  58     -24.441 -11.978  12.056  1.00  0.00           H  
ATOM    959  CB  VAL A  58     -25.596 -10.298  11.489  1.00  0.00           C  
ATOM    960  HB  VAL A  58     -25.644  -9.347  11.795  1.00  0.00           H  
ATOM    961  CG2 VAL A  58     -25.141 -10.305  10.037  1.00  0.00           C  
ATOM    962 HG21 VAL A  58     -24.274 -10.799   9.970  1.00  0.00           H  
ATOM    963 HG22 VAL A  58     -25.830 -10.755   9.469  1.00  0.00           H  
ATOM    964 HG23 VAL A  58     -25.020  -9.365   9.717  1.00  0.00           H  
ATOM    965  CG1 VAL A  58     -26.991 -10.904  11.604  1.00  0.00           C  
ATOM    966 HG11 VAL A  58     -26.962 -11.667  12.250  1.00  0.00           H  
ATOM    967 HG12 VAL A  58     -27.635 -10.211  11.929  1.00  0.00           H  
ATOM    968 HG13 VAL A  58     -27.291 -11.231  10.708  1.00  0.00           H  
ATOM    969  C   VAL A  58     -23.260 -10.298  12.417  1.00  0.00           C  
ATOM    970  O   VAL A  58     -23.097  -9.353  13.188  1.00  0.00           O  
ATOM    971  N   VAL A  59     -22.318 -10.726  11.578  1.00  0.00           N  
ATOM    972  H   VAL A  59     -22.510 -11.513  10.992  1.00  0.00           H  
ATOM    973  CA  VAL A  59     -21.010 -10.076  11.491  1.00  0.00           C  
ATOM    974  HA  VAL A  59     -21.053  -9.223  12.012  1.00  0.00           H  
ATOM    975  CB  VAL A  59     -19.874 -10.953  12.094  1.00  0.00           C  
ATOM    976  HB  VAL A  59     -19.769 -11.768  11.524  1.00  0.00           H  
ATOM    977  CG1 VAL A  59     -18.552 -10.192  12.093  1.00  0.00           C  
ATOM    978 HG11 VAL A  59     -18.700  -9.284  11.701  1.00  0.00           H  
ATOM    979 HG12 VAL A  59     -18.212 -10.104  13.029  1.00  0.00           H  
ATOM    980 HG13 VAL A  59     -17.877 -10.690  11.548  1.00  0.00           H  
ATOM    981  CG2 VAL A  59     -20.207 -11.403  13.523  1.00  0.00           C  
ATOM    982 HG21 VAL A  59     -21.101 -11.035  13.780  1.00  0.00           H  
ATOM    983 HG22 VAL A  59     -20.229 -12.402  13.566  1.00  0.00           H  
ATOM    984 HG23 VAL A  59     -19.508 -11.065  14.154  1.00  0.00           H  
ATOM    985  C   VAL A  59     -20.679  -9.727  10.037  1.00  0.00           C  
ATOM    986  O   VAL A  59     -20.568 -10.611   9.183  1.00  0.00           O  
ATOM    987  N   ILE A  60     -20.532  -8.434   9.763  1.00  0.00           N  
ATOM    988  H   ILE A  60     -20.708  -7.760  10.481  1.00  0.00           H  
ATOM    989  CA  ILE A  60     -20.121  -7.974   8.442  1.00  0.00           C  
ATOM    990  HA  ILE A  60     -20.145  -8.749   7.811  1.00  0.00           H  
ATOM    991  CB  ILE A  60     -21.038  -6.852   7.887  1.00  0.00           C  
ATOM    992  HB  ILE A  60     -20.987  -6.071   8.509  1.00  0.00           H  
ATOM    993  CG1 ILE A  60     -22.498  -7.327   7.832  1.00  0.00           C  
ATOM    994 HG11 ILE A  60     -22.550  -8.105   7.205  1.00  0.00           H  
ATOM    995 HG12 ILE A  60     -22.762  -7.629   8.748  1.00  0.00           H  
ATOM    996  CG2 ILE A  60     -20.544  -6.396   6.498  1.00  0.00           C  
ATOM    997 HG21 ILE A  60     -19.732  -6.925   6.251  1.00  0.00           H  
ATOM    998 HG22 ILE A  60     -21.262  -6.544   5.818  1.00  0.00           H  
ATOM    999 HG23 ILE A  60     -20.317  -5.422   6.524  1.00  0.00           H  
ATOM   1000  CD1 ILE A  60     -23.509  -6.266   7.365  1.00  0.00           C  
ATOM   1001 HD11 ILE A  60     -23.021  -5.415   7.170  1.00  0.00           H  
ATOM   1002 HD12 ILE A  60     -23.975  -6.584   6.540  1.00  0.00           H  
ATOM   1003 HD13 ILE A  60     -24.188  -6.109   8.082  1.00  0.00           H  
ATOM   1004  C   ILE A  60     -18.688  -7.478   8.549  1.00  0.00           C  
ATOM   1005  O   ILE A  60     -18.401  -6.519   9.271  1.00  0.00           O  
ATOM   1006  N   LEU A  61     -17.789  -8.143   7.836  1.00  0.00           N  
ATOM   1007  H   LEU A  61     -18.087  -8.892   7.244  1.00  0.00           H  
ATOM   1008  CA  LEU A  61     -16.373  -7.799   7.901  1.00  0.00           C  
ATOM   1009  HA  LEU A  61     -16.214  -7.317   8.762  1.00  0.00           H  
ATOM   1010  CB  LEU A  61     -15.497  -9.057   7.897  1.00  0.00           C  
ATOM   1011  HB1 LEU A  61     -15.686  -9.550   7.048  1.00  0.00           H  
ATOM   1012  HB2 LEU A  61     -14.544  -8.755   7.893  1.00  0.00           H  
ATOM   1013  CG  LEU A  61     -15.656 -10.056   9.048  1.00  0.00           C  
ATOM   1014  HG  LEU A  61     -16.595 -10.400   9.040  1.00  0.00           H  
ATOM   1015  CD2 LEU A  61     -14.711 -11.235   8.849  1.00  0.00           C  
ATOM   1016 HD21 LEU A  61     -14.191 -11.097   8.006  1.00  0.00           H  
ATOM   1017 HD22 LEU A  61     -14.083 -11.300   9.625  1.00  0.00           H  
ATOM   1018 HD23 LEU A  61     -15.238 -12.082   8.786  1.00  0.00           H  
ATOM   1019  CD1 LEU A  61     -15.398  -9.397  10.395  1.00  0.00           C  
ATOM   1020 HD11 LEU A  61     -15.175  -8.433  10.248  1.00  0.00           H  
ATOM   1021 HD12 LEU A  61     -16.214  -9.470  10.969  1.00  0.00           H  
ATOM   1022 HD13 LEU A  61     -14.636  -9.855  10.853  1.00  0.00           H  
ATOM   1023  C   LEU A  61     -15.986  -6.866   6.766  1.00  0.00           C  
ATOM   1024  O   LEU A  61     -16.262  -7.149   5.594  1.00  0.00           O  
ATOM   1025  N   GLY A  62     -15.372  -5.744   7.134  1.00  0.00           N  
ATOM   1026  H   GLY A  62     -15.287  -5.543   8.110  1.00  0.00           H  
ATOM   1027  CA  GLY A  62     -14.817  -4.793   6.175  1.00  0.00           C  
ATOM   1028  HA1 GLY A  62     -15.091  -5.060   5.251  1.00  0.00           H  
ATOM   1029  HA2 GLY A  62     -15.178  -3.881   6.371  1.00  0.00           H  
ATOM   1030  C   GLY A  62     -13.300  -4.757   6.253  1.00  0.00           C  
ATOM   1031  O   GLY A  62     -12.683  -5.541   6.986  1.00  0.00           O  
ATOM   1032  N   GLN A  63     -12.701  -3.840   5.501  1.00  0.00           N  
ATOM   1033  H   GLN A  63     -13.264  -3.199   4.979  1.00  0.00           H  
ATOM   1034  CA  GLN A  63     -11.247  -3.737   5.411  1.00  0.00           C  
ATOM   1035  HA  GLN A  63     -10.845  -4.513   5.897  1.00  0.00           H  
ATOM   1036  CB  GLN A  63     -10.808  -3.806   3.941  1.00  0.00           C  
ATOM   1037  HB1 GLN A  63     -11.304  -4.556   3.503  1.00  0.00           H  
ATOM   1038  HB2 GLN A  63     -11.064  -2.946   3.500  1.00  0.00           H  
ATOM   1039  CG  GLN A  63      -9.312  -4.030   3.714  1.00  0.00           C  
ATOM   1040  HG1 GLN A  63      -8.811  -3.239   4.065  1.00  0.00           H  
ATOM   1041  HG2 GLN A  63      -9.029  -4.844   4.221  1.00  0.00           H  
ATOM   1042  CD  GLN A  63      -8.958  -4.220   2.243  1.00  0.00           C  
ATOM   1043  OE1 GLN A  63      -9.833  -4.436   1.397  1.00  0.00           O  
ATOM   1044  NE2 GLN A  63      -7.666  -4.147   1.934  1.00  0.00           N  
ATOM   1045 HE21 GLN A  63      -6.989  -3.976   2.650  1.00  0.00           H  
ATOM   1046 HE22 GLN A  63      -7.371  -4.263   0.986  1.00  0.00           H  
ATOM   1047  C   GLN A  63     -10.756  -2.449   6.071  1.00  0.00           C  
ATOM   1048  O   GLN A  63     -10.354  -2.459   7.227  1.00  0.00           O  
ATOM   1049  N   ASP A  64     -10.829  -1.347   5.328  1.00  0.00           N  
ATOM   1050  H   ASP A  64     -11.288  -1.408   4.442  1.00  0.00           H  
ATOM   1051  CA  ASP A  64     -10.280  -0.054   5.728  1.00  0.00           C  
ATOM   1052  HA  ASP A  64      -9.686  -0.166   6.524  1.00  0.00           H  
ATOM   1053  CB  ASP A  64      -9.480   0.531   4.551  1.00  0.00           C  
ATOM   1054  HB1 ASP A  64      -9.205  -0.218   3.948  1.00  0.00           H  
ATOM   1055  HB2 ASP A  64     -10.072   1.157   4.043  1.00  0.00           H  
ATOM   1056  CG  ASP A  64      -8.231   1.288   4.986  1.00  0.00           C  
ATOM   1057  OD1 ASP A  64      -7.481   0.778   5.842  1.00  0.00           O  
ATOM   1058  OD2 ASP A  64      -7.976   2.383   4.435  1.00  0.00           O  
ATOM   1059  C   ASP A  64     -11.443   0.880   6.068  1.00  0.00           C  
ATOM   1060  O   ASP A  64     -12.511   0.787   5.447  1.00  0.00           O  
ATOM   1061  N   PRO A  65     -11.252   1.790   7.044  1.00  0.00           N  
ATOM   1062  CA  PRO A  65     -12.294   2.795   7.257  1.00  0.00           C  
ATOM   1063  HA  PRO A  65     -13.192   2.365   7.348  1.00  0.00           H  
ATOM   1064  CB  PRO A  65     -11.873   3.475   8.570  1.00  0.00           C  
ATOM   1065  HB1 PRO A  65     -11.539   4.401   8.394  1.00  0.00           H  
ATOM   1066  HB2 PRO A  65     -12.646   3.524   9.202  1.00  0.00           H  
ATOM   1067  CG  PRO A  65     -10.776   2.620   9.144  1.00  0.00           C  
ATOM   1068  HG1 PRO A  65     -10.117   3.182   9.643  1.00  0.00           H  
ATOM   1069  HG2 PRO A  65     -11.155   1.934   9.765  1.00  0.00           H  
ATOM   1070  CD  PRO A  65     -10.127   1.968   7.977  1.00  0.00           C  
ATOM   1071  HD1 PRO A  65      -9.722   1.089   8.231  1.00  0.00           H  
ATOM   1072  HD2 PRO A  65      -9.417   2.551   7.582  1.00  0.00           H  
ATOM   1073  C   PRO A  65     -12.289   3.814   6.120  1.00  0.00           C  
ATOM   1074  O   PRO A  65     -11.278   3.952   5.420  1.00  0.00           O  
ATOM   1075  N   TYR A  66     -13.409   4.512   5.934  1.00  0.00           N  
ATOM   1076  H   TYR A  66     -14.234   4.259   6.439  1.00  0.00           H  
ATOM   1077  CA  TYR A  66     -13.454   5.642   5.005  1.00  0.00           C  
ATOM   1078  HA  TYR A  66     -13.289   5.315   4.075  1.00  0.00           H  
ATOM   1079  CB  TYR A  66     -14.803   6.354   5.061  1.00  0.00           C  
ATOM   1080  HB1 TYR A  66     -14.979   6.602   6.014  1.00  0.00           H  
ATOM   1081  HB2 TYR A  66     -14.730   7.189   4.516  1.00  0.00           H  
ATOM   1082  CG  TYR A  66     -15.997   5.577   4.559  1.00  0.00           C  
ATOM   1083  CD2 TYR A  66     -16.092   5.192   3.222  1.00  0.00           C  
ATOM   1084  HD2 TYR A  66     -15.352   5.424   2.590  1.00  0.00           H  
ATOM   1085  CD1 TYR A  66     -17.061   5.274   5.414  1.00  0.00           C  
ATOM   1086  HD1 TYR A  66     -17.021   5.561   6.371  1.00  0.00           H  
ATOM   1087  CE2 TYR A  66     -17.196   4.492   2.752  1.00  0.00           C  
ATOM   1088  HE2 TYR A  66     -17.240   4.207   1.794  1.00  0.00           H  
ATOM   1089  CE1 TYR A  66     -18.181   4.575   4.950  1.00  0.00           C  
ATOM   1090  HE1 TYR A  66     -18.933   4.355   5.572  1.00  0.00           H  
ATOM   1091  CZ  TYR A  66     -18.238   4.190   3.617  1.00  0.00           C  
ATOM   1092  OH  TYR A  66     -19.331   3.504   3.138  1.00  0.00           O  
ATOM   1093  HH  TYR A  66     -20.094   3.622   3.774  1.00  0.00           H  
ATOM   1094  C   TYR A  66     -12.374   6.646   5.389  1.00  0.00           C  
ATOM   1095  O   TYR A  66     -12.143   6.891   6.581  1.00  0.00           O  
ATOM   1096  N   HIS A  67     -11.730   7.233   4.385  1.00  0.00           N  
ATOM   1097  H   HIS A  67     -12.033   7.066   3.447  1.00  0.00           H  
ATOM   1098  CA  HIS A  67     -10.587   8.119   4.620  1.00  0.00           C  
ATOM   1099  HA  HIS A  67     -10.347   8.050   5.588  1.00  0.00           H  
ATOM   1100  CB  HIS A  67      -9.374   7.645   3.808  1.00  0.00           C  
ATOM   1101  HB1 HIS A  67      -8.619   8.282   3.963  1.00  0.00           H  
ATOM   1102  HB2 HIS A  67      -9.107   6.739   4.136  1.00  0.00           H  
ATOM   1103  CG  HIS A  67      -9.630   7.562   2.335  1.00  0.00           C  
ATOM   1104  ND1 HIS A  67      -9.719   8.678   1.532  1.00  0.00           N  
ATOM   1105  HD1 HIS A  67      -9.630   9.623   1.845  1.00  0.00           H  
ATOM   1106  CD2 HIS A  67      -9.803   6.496   1.519  1.00  0.00           C  
ATOM   1107  HD2 HIS A  67      -9.794   5.534   1.790  1.00  0.00           H  
ATOM   1108  CE1 HIS A  67      -9.940   8.303   0.283  1.00  0.00           C  
ATOM   1109  HE1 HIS A  67     -10.049   8.914  -0.501  1.00  0.00           H  
ATOM   1110  NE2 HIS A  67      -9.993   6.984   0.248  1.00  0.00           N  
ATOM   1111  C   HIS A  67     -10.882   9.592   4.322  1.00  0.00           C  
ATOM   1112  O   HIS A  67      -9.981  10.432   4.371  1.00  0.00           O  
ATOM   1113  N   GLY A  68     -12.142   9.900   4.017  1.00  0.00           N  
ATOM   1114  H   GLY A  68     -12.825   9.170   3.977  1.00  0.00           H  
ATOM   1115  CA  GLY A  68     -12.555  11.276   3.739  1.00  0.00           C  
ATOM   1116  HA1 GLY A  68     -11.771  11.785   3.384  1.00  0.00           H  
ATOM   1117  HA2 GLY A  68     -13.276  11.264   3.046  1.00  0.00           H  
ATOM   1118  C   GLY A  68     -13.076  11.980   4.981  1.00  0.00           C  
ATOM   1119  O   GLY A  68     -13.476  11.325   5.942  1.00  0.00           O  
ATOM   1120  N   PRO A  69     -13.089  13.327   4.971  1.00  0.00           N  
ATOM   1121  CA  PRO A  69     -13.546  14.068   6.146  1.00  0.00           C  
ATOM   1122  HA  PRO A  69     -12.914  13.931   6.909  1.00  0.00           H  
ATOM   1123  CB  PRO A  69     -13.503  15.530   5.677  1.00  0.00           C  
ATOM   1124  HB1 PRO A  69     -14.400  15.824   5.346  1.00  0.00           H  
ATOM   1125  HB2 PRO A  69     -13.217  16.133   6.422  1.00  0.00           H  
ATOM   1126  CG  PRO A  69     -12.501  15.540   4.571  1.00  0.00           C  
ATOM   1127  HG1 PRO A  69     -12.672  16.300   3.944  1.00  0.00           H  
ATOM   1128  HG2 PRO A  69     -11.573  15.621   4.935  1.00  0.00           H  
ATOM   1129  CD  PRO A  69     -12.687  14.227   3.876  1.00  0.00           C  
ATOM   1130  HD1 PRO A  69     -11.836  13.921   3.449  1.00  0.00           H  
ATOM   1131  HD2 PRO A  69     -13.399  14.285   3.176  1.00  0.00           H  
ATOM   1132  C   PRO A  69     -14.965  13.682   6.559  1.00  0.00           C  
ATOM   1133  O   PRO A  69     -15.843  13.531   5.702  1.00  0.00           O  
ATOM   1134  N   ASN A  70     -15.163  13.490   7.863  1.00  0.00           N  
ATOM   1135  H   ASN A  70     -14.369  13.512   8.470  1.00  0.00           H  
ATOM   1136  CA  ASN A  70     -16.485  13.247   8.457  1.00  0.00           C  
ATOM   1137  HA  ASN A  70     -16.357  13.268   9.449  1.00  0.00           H  
ATOM   1138  CB  ASN A  70     -17.461  14.394   8.119  1.00  0.00           C  
ATOM   1139  HB1 ASN A  70     -17.600  14.416   7.129  1.00  0.00           H  
ATOM   1140  HB2 ASN A  70     -18.337  14.212   8.566  1.00  0.00           H  
ATOM   1141  CG  ASN A  70     -16.955  15.755   8.571  1.00  0.00           C  
ATOM   1142  OD1 ASN A  70     -16.810  16.674   7.762  1.00  0.00           O  
ATOM   1143  ND2 ASN A  70     -16.691  15.894   9.867  1.00  0.00           N  
ATOM   1144 HD21 ASN A  70     -16.828  15.124  10.491  1.00  0.00           H  
ATOM   1145 HD22 ASN A  70     -16.356  16.768  10.218  1.00  0.00           H  
ATOM   1146  C   ASN A  70     -17.141  11.898   8.134  1.00  0.00           C  
ATOM   1147  O   ASN A  70     -18.285  11.664   8.523  1.00  0.00           O  
ATOM   1148  N   GLN A  71     -16.430  11.013   7.437  1.00  0.00           N  
ATOM   1149  H   GLN A  71     -15.474  11.210   7.220  1.00  0.00           H  
ATOM   1150  CA  GLN A  71     -17.029   9.755   6.984  1.00  0.00           C  
ATOM   1151  HA  GLN A  71     -17.996   9.940   6.808  1.00  0.00           H  
ATOM   1152  CB  GLN A  71     -16.416   9.298   5.661  1.00  0.00           C  
ATOM   1153  HB1 GLN A  71     -15.421   9.310   5.755  1.00  0.00           H  
ATOM   1154  HB2 GLN A  71     -16.714   8.360   5.485  1.00  0.00           H  
ATOM   1155  CG  GLN A  71     -16.793  10.155   4.456  1.00  0.00           C  
ATOM   1156  HG1 GLN A  71     -17.790  10.191   4.383  1.00  0.00           H  
ATOM   1157  HG2 GLN A  71     -16.443  11.081   4.596  1.00  0.00           H  
ATOM   1158  CD  GLN A  71     -16.226   9.605   3.162  1.00  0.00           C  
ATOM   1159  OE1 GLN A  71     -15.083   9.153   3.116  1.00  0.00           O  
ATOM   1160  NE2 GLN A  71     -17.025   9.644   2.099  1.00  0.00           N  
ATOM   1161 HE21 GLN A  71     -17.947  10.023   2.180  1.00  0.00           H  
ATOM   1162 HE22 GLN A  71     -16.704   9.295   1.219  1.00  0.00           H  
ATOM   1163  C   GLN A  71     -16.973   8.631   8.023  1.00  0.00           C  
ATOM   1164  O   GLN A  71     -18.014   8.201   8.523  1.00  0.00           O  
ATOM   1165  N   ALA A  72     -15.767   8.162   8.347  1.00  0.00           N  
ATOM   1166  H   ALA A  72     -14.955   8.592   7.952  1.00  0.00           H  
ATOM   1167  CA  ALA A  72     -15.599   7.029   9.269  1.00  0.00           C  
ATOM   1168  HA  ALA A  72     -16.174   6.279   8.942  1.00  0.00           H  
ATOM   1169  CB  ALA A  72     -14.154   6.546   9.268  1.00  0.00           C  
ATOM   1170  HB1 ALA A  72     -13.623   7.108   8.634  1.00  0.00           H  
ATOM   1171  HB2 ALA A  72     -13.771   6.623  10.189  1.00  0.00           H  
ATOM   1172  HB3 ALA A  72     -14.119   5.589   8.981  1.00  0.00           H  
ATOM   1173  C   ALA A  72     -16.040   7.372  10.686  1.00  0.00           C  
ATOM   1174  O   ALA A  72     -15.678   8.424  11.209  1.00  0.00           O  
ATOM   1175  N   HIS A  73     -16.829   6.494  11.299  1.00  0.00           N  
ATOM   1176  H   HIS A  73     -17.185   5.707  10.794  1.00  0.00           H  
ATOM   1177  CA  HIS A  73     -17.180   6.675  12.714  1.00  0.00           C  
ATOM   1178  HA  HIS A  73     -16.474   7.275  13.091  1.00  0.00           H  
ATOM   1179  CB  HIS A  73     -18.502   7.443  12.873  1.00  0.00           C  
ATOM   1180  HB1 HIS A  73     -18.571   7.759  13.819  1.00  0.00           H  
ATOM   1181  HB2 HIS A  73     -18.479   8.237  12.265  1.00  0.00           H  
ATOM   1182  CG  HIS A  73     -19.727   6.641  12.555  1.00  0.00           C  
ATOM   1183  ND1 HIS A  73     -20.617   6.234  13.526  1.00  0.00           N  
ATOM   1184  CD2 HIS A  73     -20.225   6.193  11.378  1.00  0.00           C  
ATOM   1185  HD2 HIS A  73     -19.818   6.322  10.474  1.00  0.00           H  
ATOM   1186  CE1 HIS A  73     -21.608   5.567  12.962  1.00  0.00           C  
ATOM   1187  HE1 HIS A  73     -22.387   5.162  13.440  1.00  0.00           H  
ATOM   1188  NE2 HIS A  73     -21.394   5.527  11.659  1.00  0.00           N  
ATOM   1189  HE2 HIS A  73     -21.986   5.084  10.986  1.00  0.00           H  
ATOM   1190  C   HIS A  73     -17.139   5.408  13.565  1.00  0.00           C  
ATOM   1191  O   HIS A  73     -17.716   5.372  14.651  1.00  0.00           O  
ATOM   1192  N   GLY A  74     -16.436   4.384  13.080  1.00  0.00           N  
ATOM   1193  H   GLY A  74     -16.047   4.459  12.162  1.00  0.00           H  
ATOM   1194  CA  GLY A  74     -16.211   3.149  13.846  1.00  0.00           C  
ATOM   1195  HA1 GLY A  74     -15.261   2.872  13.701  1.00  0.00           H  
ATOM   1196  HA2 GLY A  74     -16.342   3.366  14.813  1.00  0.00           H  
ATOM   1197  C   GLY A  74     -17.093   1.955  13.518  1.00  0.00           C  
ATOM   1198  O   GLY A  74     -16.962   0.900  14.138  1.00  0.00           O  
ATOM   1199  N   LEU A  75     -18.002   2.123  12.559  1.00  0.00           N  
ATOM   1200  H   LEU A  75     -18.148   3.041  12.189  1.00  0.00           H  
ATOM   1201  CA  LEU A  75     -18.796   1.014  12.026  1.00  0.00           C  
ATOM   1202  HA  LEU A  75     -18.509   0.159  12.458  1.00  0.00           H  
ATOM   1203  CB  LEU A  75     -20.297   1.239  12.274  1.00  0.00           C  
ATOM   1204  HB1 LEU A  75     -20.576   2.004  11.693  1.00  0.00           H  
ATOM   1205  HB2 LEU A  75     -20.768   0.411  11.969  1.00  0.00           H  
ATOM   1206  CG  LEU A  75     -20.809   1.547  13.690  1.00  0.00           C  
ATOM   1207  HG  LEU A  75     -20.246   2.278  14.075  1.00  0.00           H  
ATOM   1208  CD2 LEU A  75     -20.694   0.329  14.594  1.00  0.00           C  
ATOM   1209 HD21 LEU A  75     -20.304  -0.429  14.071  1.00  0.00           H  
ATOM   1210 HD22 LEU A  75     -20.103   0.541  15.372  1.00  0.00           H  
ATOM   1211 HD23 LEU A  75     -21.600   0.074  14.933  1.00  0.00           H  
ATOM   1212  CD1 LEU A  75     -22.254   2.035  13.630  1.00  0.00           C  
ATOM   1213 HD11 LEU A  75     -22.554   2.048  12.676  1.00  0.00           H  
ATOM   1214 HD12 LEU A  75     -22.840   1.421  14.159  1.00  0.00           H  
ATOM   1215 HD13 LEU A  75     -22.315   2.956  14.016  1.00  0.00           H  
ATOM   1216  C   LEU A  75     -18.536   0.941  10.528  1.00  0.00           C  
ATOM   1217  O   LEU A  75     -18.616   1.959   9.839  1.00  0.00           O  
ATOM   1218  N   CYS A  76     -18.234  -0.254  10.023  1.00  0.00           N  
ATOM   1219  H   CYS A  76     -18.222  -1.052  10.626  1.00  0.00           H  
ATOM   1220  CA  CYS A  76     -17.919  -0.422   8.602  1.00  0.00           C  
ATOM   1221  HA  CYS A  76     -17.152   0.186   8.397  1.00  0.00           H  
ATOM   1222  CB  CYS A  76     -17.457  -1.854   8.285  1.00  0.00           C  
ATOM   1223  HB1 CYS A  76     -17.127  -1.866   7.341  1.00  0.00           H  
ATOM   1224  HB2 CYS A  76     -16.697  -2.071   8.898  1.00  0.00           H  
ATOM   1225  SG  CYS A  76     -18.692  -3.163   8.452  1.00  0.00           S  
ATOM   1226  HG  CYS A  76     -18.334  -3.872   9.059  1.00  0.00           H  
ATOM   1227  C   CYS A  76     -19.079  -0.004   7.697  1.00  0.00           C  
ATOM   1228  O   CYS A  76     -20.244  -0.303   7.994  1.00  0.00           O  
ATOM   1229  N   PHE A  77     -18.741   0.707   6.616  1.00  0.00           N  
ATOM   1230  H   PHE A  77     -17.775   0.933   6.488  1.00  0.00           H  
ATOM   1231  CA  PHE A  77     -19.704   1.180   5.598  1.00  0.00           C  
ATOM   1232  HA  PHE A  77     -19.159   1.512   4.828  1.00  0.00           H  
ATOM   1233  CB  PHE A  77     -20.567   0.028   5.054  1.00  0.00           C  
ATOM   1234  HB1 PHE A  77     -21.061  -0.387   5.818  1.00  0.00           H  
ATOM   1235  HB2 PHE A  77     -21.228   0.406   4.406  1.00  0.00           H  
ATOM   1236  CG  PHE A  77     -19.779  -1.040   4.362  1.00  0.00           C  
ATOM   1237  CD2 PHE A  77     -19.229  -0.809   3.102  1.00  0.00           C  
ATOM   1238  HD2 PHE A  77     -19.367   0.076   2.657  1.00  0.00           H  
ATOM   1239  CD1 PHE A  77     -19.576  -2.272   4.969  1.00  0.00           C  
ATOM   1240  HD1 PHE A  77     -19.964  -2.448   5.873  1.00  0.00           H  
ATOM   1241  CE2 PHE A  77     -18.492  -1.794   2.459  1.00  0.00           C  
ATOM   1242  HE2 PHE A  77     -18.107  -1.619   1.553  1.00  0.00           H  
ATOM   1243  CE1 PHE A  77     -18.836  -3.266   4.330  1.00  0.00           C  
ATOM   1244  HE1 PHE A  77     -18.698  -4.152   4.773  1.00  0.00           H  
ATOM   1245  CZ  PHE A  77     -18.290  -3.021   3.073  1.00  0.00           C  
ATOM   1246  HZ  PHE A  77     -17.753  -3.729   2.614  1.00  0.00           H  
ATOM   1247  C   PHE A  77     -20.598   2.344   6.026  1.00  0.00           C  
ATOM   1248  O   PHE A  77     -21.206   3.001   5.176  1.00  0.00           O  
ATOM   1249  N   SER A  78     -20.663   2.600   7.332  1.00  0.00           N  
ATOM   1250  H   SER A  78     -20.058   2.099   7.951  1.00  0.00           H  
ATOM   1251  CA  SER A  78     -21.583   3.584   7.895  1.00  0.00           C  
ATOM   1252  HA  SER A  78     -22.422   3.571   7.351  1.00  0.00           H  
ATOM   1253  CB  SER A  78     -21.942   3.181   9.329  1.00  0.00           C  
ATOM   1254  HB1 SER A  78     -22.344   2.266   9.316  1.00  0.00           H  
ATOM   1255  HB2 SER A  78     -21.106   3.161   9.877  1.00  0.00           H  
ATOM   1256  OG  SER A  78     -22.860   4.074   9.928  1.00  0.00           O  
ATOM   1257  H   SER A  78     -23.307   4.610   9.212  1.00  0.00           H  
ATOM   1258  C   SER A  78     -21.019   5.007   7.862  1.00  0.00           C  
ATOM   1259  O   SER A  78     -19.811   5.209   8.029  1.00  0.00           O  
ATOM   1260  N   VAL A  79     -21.903   5.979   7.634  1.00  0.00           N  
ATOM   1261  H   VAL A  79     -22.830   5.721   7.362  1.00  0.00           H  
ATOM   1262  CA  VAL A  79     -21.587   7.412   7.762  1.00  0.00           C  
ATOM   1263  HA  VAL A  79     -20.745   7.486   8.296  1.00  0.00           H  
ATOM   1264  CB  VAL A  79     -21.331   8.109   6.383  1.00  0.00           C  
ATOM   1265  HB  VAL A  79     -21.243   9.091   6.547  1.00  0.00           H  
ATOM   1266  CG1 VAL A  79     -20.032   7.621   5.761  1.00  0.00           C  
ATOM   1267 HG11 VAL A  79     -19.611   6.950   6.371  1.00  0.00           H  
ATOM   1268 HG12 VAL A  79     -20.220   7.199   4.874  1.00  0.00           H  
ATOM   1269 HG13 VAL A  79     -19.411   8.394   5.628  1.00  0.00           H  
ATOM   1270  CG2 VAL A  79     -22.498   7.897   5.410  1.00  0.00           C  
ATOM   1271 HG21 VAL A  79     -23.201   7.346   5.860  1.00  0.00           H  
ATOM   1272 HG22 VAL A  79     -22.882   8.782   5.145  1.00  0.00           H  
ATOM   1273 HG23 VAL A  79     -22.172   7.425   4.591  1.00  0.00           H  
ATOM   1274  C   VAL A  79     -22.690   8.145   8.539  1.00  0.00           C  
ATOM   1275  O   VAL A  79     -23.880   7.983   8.257  1.00  0.00           O  
ATOM   1276  N   GLN A  80     -22.292   8.944   9.522  1.00  0.00           N  
ATOM   1277  H   GLN A  80     -21.314   9.040   9.706  1.00  0.00           H  
ATOM   1278  CA  GLN A  80     -23.245   9.685  10.341  1.00  0.00           C  
ATOM   1279  HA  GLN A  80     -23.971   9.058  10.625  1.00  0.00           H  
ATOM   1280  CB  GLN A  80     -22.557  10.227  11.596  1.00  0.00           C  
ATOM   1281  HB1 GLN A  80     -21.707  10.677  11.321  1.00  0.00           H  
ATOM   1282  HB2 GLN A  80     -23.161  10.903  12.019  1.00  0.00           H  
ATOM   1283  CG  GLN A  80     -22.223   9.167  12.632  1.00  0.00           C  
ATOM   1284  HG1 GLN A  80     -23.069   8.717  12.918  1.00  0.00           H  
ATOM   1285  HG2 GLN A  80     -21.619   8.488  12.215  1.00  0.00           H  
ATOM   1286  CD  GLN A  80     -21.537   9.746  13.859  1.00  0.00           C  
ATOM   1287  OE1 GLN A  80     -20.523  10.444  13.752  1.00  0.00           O  
ATOM   1288  NE2 GLN A  80     -22.085   9.451  15.033  1.00  0.00           N  
ATOM   1289 HE21 GLN A  80     -22.903   8.877  15.073  1.00  0.00           H  
ATOM   1290 HE22 GLN A  80     -21.679   9.803  15.877  1.00  0.00           H  
ATOM   1291  C   GLN A  80     -23.878  10.829   9.552  1.00  0.00           C  
ATOM   1292  O   GLN A  80     -23.281  11.330   8.599  1.00  0.00           O  
ATOM   1293  N   ARG A  81     -25.095  11.211   9.941  1.00  0.00           N  
ATOM   1294  H   ARG A  81     -25.563  10.672  10.641  1.00  0.00           H  
ATOM   1295  CA  ARG A  81     -25.775  12.381   9.391  1.00  0.00           C  
ATOM   1296  HA  ARG A  81     -25.941  12.244   8.414  1.00  0.00           H  
ATOM   1297  CB  ARG A  81     -27.108  12.618  10.111  1.00  0.00           C  
ATOM   1298  HB1 ARG A  81     -26.929  12.597  11.095  1.00  0.00           H  
ATOM   1299  HB2 ARG A  81     -27.430  13.531   9.858  1.00  0.00           H  
ATOM   1300  CG  ARG A  81     -28.241  11.633   9.827  1.00  0.00           C  
ATOM   1301  HG1 ARG A  81     -28.475  11.649   8.855  1.00  0.00           H  
ATOM   1302  HG2 ARG A  81     -27.961  10.707  10.079  1.00  0.00           H  
ATOM   1303  CD  ARG A  81     -29.445  12.064  10.662  1.00  0.00           C  
ATOM   1304  HD1 ARG A  81     -29.150  12.138  11.615  1.00  0.00           H  
ATOM   1305  HD2 ARG A  81     -29.736  12.965  10.341  1.00  0.00           H  
ATOM   1306  NE  ARG A  81     -30.605  11.170  10.616  1.00  0.00           N  
ATOM   1307  HE  ARG A  81     -31.340  11.400   9.979  1.00  0.00           H  
ATOM   1308  CZ  ARG A  81     -30.755  10.073  11.359  1.00  0.00           C  
ATOM   1309  NH2 ARG A  81     -31.865   9.349  11.250  1.00  0.00           N  
ATOM   1310 HH21 ARG A  81     -32.583   9.628  10.613  1.00  0.00           H  
ATOM   1311 HH22 ARG A  81     -31.982   8.526  11.805  1.00  0.00           H  
ATOM   1312  NH1 ARG A  81     -29.806   9.688  12.206  1.00  0.00           N  
ATOM   1313 HH11 ARG A  81     -28.966  10.223  12.292  1.00  0.00           H  
ATOM   1314 HH12 ARG A  81     -29.932   8.863  12.757  1.00  0.00           H  
ATOM   1315  C   ARG A  81     -24.895  13.615   9.594  1.00  0.00           C  
ATOM   1316  O   ARG A  81     -24.233  13.732  10.629  1.00  0.00           O  
ATOM   1317  N   PRO A  82     -24.898  14.550   8.629  1.00  0.00           N  
ATOM   1318  CA  PRO A  82     -25.654  14.540   7.380  1.00  0.00           C  
ATOM   1319  HA  PRO A  82     -26.471  13.971   7.474  1.00  0.00           H  
ATOM   1320  CB  PRO A  82     -26.049  16.016   7.224  1.00  0.00           C  
ATOM   1321  HB1 PRO A  82     -26.044  16.284   6.261  1.00  0.00           H  
ATOM   1322  HB2 PRO A  82     -26.960  16.180   7.603  1.00  0.00           H  
ATOM   1323  CG  PRO A  82     -24.983  16.797   8.011  1.00  0.00           C  
ATOM   1324  HG1 PRO A  82     -24.415  17.327   7.382  1.00  0.00           H  
ATOM   1325  HG2 PRO A  82     -25.425  17.421   8.655  1.00  0.00           H  
ATOM   1326  CD  PRO A  82     -24.128  15.800   8.762  1.00  0.00           C  
ATOM   1327  HD1 PRO A  82     -24.023  16.062   9.721  1.00  0.00           H  
ATOM   1328  HD2 PRO A  82     -23.222  15.713   8.348  1.00  0.00           H  
ATOM   1329  C   PRO A  82     -24.826  14.085   6.172  1.00  0.00           C  
ATOM   1330  O   PRO A  82     -25.153  14.436   5.038  1.00  0.00           O  
ATOM   1331  N   VAL A  83     -23.774  13.307   6.418  1.00  0.00           N  
ATOM   1332  H   VAL A  83     -23.602  13.010   7.357  1.00  0.00           H  
ATOM   1333  CA  VAL A  83     -22.861  12.872   5.359  1.00  0.00           C  
ATOM   1334  HA  VAL A  83     -22.554  13.681   4.858  1.00  0.00           H  
ATOM   1335  CB  VAL A  83     -21.613  12.158   5.942  1.00  0.00           C  
ATOM   1336  HB  VAL A  83     -21.927  11.372   6.475  1.00  0.00           H  
ATOM   1337  CG2 VAL A  83     -20.697  11.641   4.831  1.00  0.00           C  
ATOM   1338 HG21 VAL A  83     -21.097  11.873   3.945  1.00  0.00           H  
ATOM   1339 HG22 VAL A  83     -19.794  12.063   4.914  1.00  0.00           H  
ATOM   1340 HG23 VAL A  83     -20.601  10.649   4.909  1.00  0.00           H  
ATOM   1341  CG1 VAL A  83     -20.851  13.091   6.879  1.00  0.00           C  
ATOM   1342 HG11 VAL A  83     -21.324  13.971   6.917  1.00  0.00           H  
ATOM   1343 HG12 VAL A  83     -20.810  12.691   7.795  1.00  0.00           H  
ATOM   1344 HG13 VAL A  83     -19.920  13.222   6.540  1.00  0.00           H  
ATOM   1345  C   VAL A  83     -23.594  11.949   4.378  1.00  0.00           C  
ATOM   1346  O   VAL A  83     -24.258  10.999   4.804  1.00  0.00           O  
ATOM   1347  N   PRO A  84     -23.499  12.239   3.063  1.00  0.00           N  
ATOM   1348  CA  PRO A  84     -24.141  11.345   2.093  1.00  0.00           C  
ATOM   1349  HA  PRO A  84     -25.120  11.281   2.284  1.00  0.00           H  
ATOM   1350  CB  PRO A  84     -23.915  12.041   0.740  1.00  0.00           C  
ATOM   1351  HB1 PRO A  84     -23.639  11.376   0.046  1.00  0.00           H  
ATOM   1352  HB2 PRO A  84     -24.752  12.498   0.438  1.00  0.00           H  
ATOM   1353  CG  PRO A  84     -22.836  13.030   0.967  1.00  0.00           C  
ATOM   1354  HG1 PRO A  84     -21.952  12.636   0.715  1.00  0.00           H  
ATOM   1355  HG2 PRO A  84     -22.999  13.846   0.412  1.00  0.00           H  
ATOM   1356  CD  PRO A  84     -22.839  13.389   2.420  1.00  0.00           C  
ATOM   1357  HD1 PRO A  84     -23.352  14.233   2.579  1.00  0.00           H  
ATOM   1358  HD2 PRO A  84     -21.907  13.505   2.763  1.00  0.00           H  
ATOM   1359  C   PRO A  84     -23.520   9.951   2.087  1.00  0.00           C  
ATOM   1360  O   PRO A  84     -22.295   9.823   2.200  1.00  0.00           O  
ATOM   1361  N   PRO A  85     -24.362   8.907   1.975  1.00  0.00           N  
ATOM   1362  CA  PRO A  85     -23.868   7.546   1.794  1.00  0.00           C  
ATOM   1363  HA  PRO A  85     -23.409   7.223   2.622  1.00  0.00           H  
ATOM   1364  CB  PRO A  85     -25.146   6.738   1.532  1.00  0.00           C  
ATOM   1365  HB1 PRO A  85     -25.317   6.652   0.551  1.00  0.00           H  
ATOM   1366  HB2 PRO A  85     -25.076   5.824   1.931  1.00  0.00           H  
ATOM   1367  CG  PRO A  85     -26.228   7.522   2.190  1.00  0.00           C  
ATOM   1368  HG1 PRO A  85     -27.108   7.346   1.749  1.00  0.00           H  
ATOM   1369  HG2 PRO A  85     -26.296   7.282   3.158  1.00  0.00           H  
ATOM   1370  CD  PRO A  85     -25.837   8.962   2.030  1.00  0.00           C  
ATOM   1371  HD1 PRO A  85     -26.149   9.509   2.807  1.00  0.00           H  
ATOM   1372  HD2 PRO A  85     -26.215   9.348   1.188  1.00  0.00           H  
ATOM   1373  C   PRO A  85     -22.926   7.474   0.591  1.00  0.00           C  
ATOM   1374  O   PRO A  85     -23.280   7.951  -0.492  1.00  0.00           O  
ATOM   1375  N   PRO A  86     -21.705   6.943   0.794  1.00  0.00           N  
ATOM   1376  CA  PRO A  86     -20.761   6.672  -0.292  1.00  0.00           C  
ATOM   1377  HA  PRO A  86     -20.549   7.518  -0.782  1.00  0.00           H  
ATOM   1378  CB  PRO A  86     -19.515   6.166   0.451  1.00  0.00           C  
ATOM   1379  HB1 PRO A  86     -19.503   5.167   0.492  1.00  0.00           H  
ATOM   1380  HB2 PRO A  86     -18.679   6.483   0.004  1.00  0.00           H  
ATOM   1381  CG  PRO A  86     -19.650   6.759   1.826  1.00  0.00           C  
ATOM   1382  HG1 PRO A  86     -19.106   6.252   2.494  1.00  0.00           H  
ATOM   1383  HG2 PRO A  86     -19.367   7.718   1.836  1.00  0.00           H  
ATOM   1384  CD  PRO A  86     -21.113   6.623   2.105  1.00  0.00           C  
ATOM   1385  HD1 PRO A  86     -21.412   7.267   2.809  1.00  0.00           H  
ATOM   1386  HD2 PRO A  86     -21.346   5.694   2.394  1.00  0.00           H  
ATOM   1387  C   PRO A  86     -21.291   5.614  -1.270  1.00  0.00           C  
ATOM   1388  O   PRO A  86     -22.261   4.918  -0.960  1.00  0.00           O  
ATOM   1389  N   PRO A  87     -20.675   5.505  -2.459  1.00  0.00           N  
ATOM   1390  CA  PRO A  87     -21.171   4.566  -3.468  1.00  0.00           C  
ATOM   1391  HA  PRO A  87     -22.038   4.908  -3.832  1.00  0.00           H  
ATOM   1392  CB  PRO A  87     -20.104   4.648  -4.565  1.00  0.00           C  
ATOM   1393  HB1 PRO A  87     -19.374   3.982  -4.409  1.00  0.00           H  
ATOM   1394  HB2 PRO A  87     -20.503   4.487  -5.468  1.00  0.00           H  
ATOM   1395  CG  PRO A  87     -19.588   6.053  -4.444  1.00  0.00           C  
ATOM   1396  HG1 PRO A  87     -18.684   6.142  -4.862  1.00  0.00           H  
ATOM   1397  HG2 PRO A  87     -20.212   6.703  -4.878  1.00  0.00           H  
ATOM   1398  CD  PRO A  87     -19.520   6.277  -2.959  1.00  0.00           C  
ATOM   1399  HD1 PRO A  87     -19.608   7.248  -2.735  1.00  0.00           H  
ATOM   1400  HD2 PRO A  87     -18.662   5.932  -2.579  1.00  0.00           H  
ATOM   1401  C   PRO A  87     -21.369   3.125  -2.980  1.00  0.00           C  
ATOM   1402  O   PRO A  87     -22.373   2.499  -3.341  1.00  0.00           O  
ATOM   1403  N   SER A  88     -20.445   2.616  -2.160  1.00  0.00           N  
ATOM   1404  H   SER A  88     -19.647   3.170  -1.924  1.00  0.00           H  
ATOM   1405  CA  SER A  88     -20.569   1.267  -1.596  1.00  0.00           C  
ATOM   1406  HA  SER A  88     -20.592   0.613  -2.352  1.00  0.00           H  
ATOM   1407  CB  SER A  88     -19.379   0.921  -0.699  1.00  0.00           C  
ATOM   1408  HB1 SER A  88     -19.219   1.674  -0.061  1.00  0.00           H  
ATOM   1409  HB2 SER A  88     -19.591   0.094  -0.179  1.00  0.00           H  
ATOM   1410  OG  SER A  88     -18.207   0.703  -1.460  1.00  0.00           O  
ATOM   1411  H   SER A  88     -17.479   1.294  -1.113  1.00  0.00           H  
ATOM   1412  C   SER A  88     -21.855   1.115  -0.794  1.00  0.00           C  
ATOM   1413  O   SER A  88     -22.535   0.091  -0.887  1.00  0.00           O  
ATOM   1414  N   LEU A  89     -22.177   2.136  -0.007  1.00  0.00           N  
ATOM   1415  H   LEU A  89     -21.593   2.948   0.006  1.00  0.00           H  
ATOM   1416  CA  LEU A  89     -23.364   2.095   0.837  1.00  0.00           C  
ATOM   1417  HA  LEU A  89     -23.397   1.193   1.268  1.00  0.00           H  
ATOM   1418  CB  LEU A  89     -23.281   3.136   1.951  1.00  0.00           C  
ATOM   1419  HB1 LEU A  89     -22.404   3.019   2.417  1.00  0.00           H  
ATOM   1420  HB2 LEU A  89     -23.305   4.041   1.527  1.00  0.00           H  
ATOM   1421  CG  LEU A  89     -24.389   3.081   3.012  1.00  0.00           C  
ATOM   1422  HG  LEU A  89     -25.254   3.310   2.565  1.00  0.00           H  
ATOM   1423  CD2 LEU A  89     -24.535   1.685   3.633  1.00  0.00           C  
ATOM   1424 HD21 LEU A  89     -23.865   1.071   3.216  1.00  0.00           H  
ATOM   1425 HD22 LEU A  89     -24.377   1.736   4.619  1.00  0.00           H  
ATOM   1426 HD23 LEU A  89     -25.459   1.339   3.469  1.00  0.00           H  
ATOM   1427  CD1 LEU A  89     -24.121   4.129   4.071  1.00  0.00           C  
ATOM   1428 HD11 LEU A  89     -23.281   4.620   3.838  1.00  0.00           H  
ATOM   1429 HD12 LEU A  89     -24.886   4.771   4.112  1.00  0.00           H  
ATOM   1430 HD13 LEU A  89     -24.018   3.688   4.963  1.00  0.00           H  
ATOM   1431  C   LEU A  89     -24.645   2.266   0.026  1.00  0.00           C  
ATOM   1432  O   LEU A  89     -25.656   1.637   0.330  1.00  0.00           O  
ATOM   1433  N   GLU A  90     -24.612   3.114  -0.999  1.00  0.00           N  
ATOM   1434  H   GLU A  90     -23.803   3.681  -1.153  1.00  0.00           H  
ATOM   1435  CA  GLU A  90     -25.760   3.217  -1.902  1.00  0.00           C  
ATOM   1436  HA  GLU A  90     -26.557   3.468  -1.352  1.00  0.00           H  
ATOM   1437  CB  GLU A  90     -25.562   4.310  -2.961  1.00  0.00           C  
ATOM   1438  HB1 GLU A  90     -24.670   4.171  -3.392  1.00  0.00           H  
ATOM   1439  HB2 GLU A  90     -26.277   4.207  -3.653  1.00  0.00           H  
ATOM   1440  CG  GLU A  90     -25.616   5.754  -2.421  1.00  0.00           C  
ATOM   1441  HG1 GLU A  90     -24.930   5.844  -1.699  1.00  0.00           H  
ATOM   1442  HG2 GLU A  90     -25.384   6.376  -3.169  1.00  0.00           H  
ATOM   1443  CD  GLU A  90     -26.982   6.179  -1.844  1.00  0.00           C  
ATOM   1444  OE1 GLU A  90     -27.092   7.335  -1.389  1.00  0.00           O  
ATOM   1445  OE2 GLU A  90     -27.945   5.384  -1.826  1.00  0.00           O  
ATOM   1446  C   GLU A  90     -26.047   1.859  -2.541  1.00  0.00           C  
ATOM   1447  O   GLU A  90     -27.208   1.478  -2.698  1.00  0.00           O  
ATOM   1448  N   ASN A  91     -24.989   1.118  -2.878  1.00  0.00           N  
ATOM   1449  H   ASN A  91     -24.070   1.490  -2.745  1.00  0.00           H  
ATOM   1450  CA  ASN A  91     -25.143  -0.226  -3.437  1.00  0.00           C  
ATOM   1451  HA  ASN A  91     -25.787  -0.149  -4.198  1.00  0.00           H  
ATOM   1452  CB  ASN A  91     -23.825  -0.735  -4.025  1.00  0.00           C  
ATOM   1453  HB1 ASN A  91     -23.096  -0.595  -3.355  1.00  0.00           H  
ATOM   1454  HB2 ASN A  91     -23.912  -1.714  -4.211  1.00  0.00           H  
ATOM   1455  CG  ASN A  91     -23.450  -0.020  -5.314  1.00  0.00           C  
ATOM   1456  OD1 ASN A  91     -24.275   0.663  -5.921  1.00  0.00           O  
ATOM   1457  ND2 ASN A  91     -22.199  -0.173  -5.737  1.00  0.00           N  
ATOM   1458 HD21 ASN A  91     -21.559  -0.736  -5.213  1.00  0.00           H  
ATOM   1459 HD22 ASN A  91     -21.898   0.275  -6.579  1.00  0.00           H  
ATOM   1460  C   ASN A  91     -25.742  -1.238  -2.455  1.00  0.00           C  
ATOM   1461  O   ASN A  91     -26.609  -2.028  -2.830  1.00  0.00           O  
ATOM   1462  N   ILE A  92     -25.273  -1.204  -1.207  1.00  0.00           N  
ATOM   1463  H   ILE A  92     -24.485  -0.622  -1.003  1.00  0.00           H  
ATOM   1464  CA  ILE A  92     -25.871  -1.989  -0.124  1.00  0.00           C  
ATOM   1465  HA  ILE A  92     -25.762  -2.957  -0.350  1.00  0.00           H  
ATOM   1466  CB  ILE A  92     -25.153  -1.732   1.228  1.00  0.00           C  
ATOM   1467  HB  ILE A  92     -25.060  -0.744   1.354  1.00  0.00           H  
ATOM   1468  CG1 ILE A  92     -23.749  -2.353   1.212  1.00  0.00           C  
ATOM   1469 HG11 ILE A  92     -23.840  -3.341   1.338  1.00  0.00           H  
ATOM   1470 HG12 ILE A  92     -23.337  -2.175   0.318  1.00  0.00           H  
ATOM   1471  CG2 ILE A  92     -25.962  -2.300   2.411  1.00  0.00           C  
ATOM   1472 HG21 ILE A  92     -26.797  -2.724   2.061  1.00  0.00           H  
ATOM   1473 HG22 ILE A  92     -25.416  -2.982   2.897  1.00  0.00           H  
ATOM   1474 HG23 ILE A  92     -26.198  -1.562   3.043  1.00  0.00           H  
ATOM   1475  CD1 ILE A  92     -22.805  -1.815   2.294  1.00  0.00           C  
ATOM   1476 HD11 ILE A  92     -23.290  -1.130   2.838  1.00  0.00           H  
ATOM   1477 HD12 ILE A  92     -22.506  -2.564   2.885  1.00  0.00           H  
ATOM   1478 HD13 ILE A  92     -22.003  -1.400   1.865  1.00  0.00           H  
ATOM   1479  C   ILE A  92     -27.376  -1.698  -0.011  1.00  0.00           C  
ATOM   1480  O   ILE A  92     -28.184  -2.621   0.024  1.00  0.00           O  
ATOM   1481  N   TYR A  93     -27.739  -0.417   0.033  1.00  0.00           N  
ATOM   1482  H   TYR A  93     -27.028   0.286   0.038  1.00  0.00           H  
ATOM   1483  CA  TYR A  93     -29.152  -0.001   0.075  1.00  0.00           C  
ATOM   1484  HA  TYR A  93     -29.570  -0.420   0.881  1.00  0.00           H  
ATOM   1485  CB  TYR A  93     -29.276   1.517   0.220  1.00  0.00           C  
ATOM   1486  HB1 TYR A  93     -28.653   1.942  -0.437  1.00  0.00           H  
ATOM   1487  HB2 TYR A  93     -30.215   1.772  -0.010  1.00  0.00           H  
ATOM   1488  CG  TYR A  93     -28.961   2.081   1.593  1.00  0.00           C  
ATOM   1489  CD1 TYR A  93     -29.032   1.289   2.743  1.00  0.00           C  
ATOM   1490  HD1 TYR A  93     -29.289   0.326   2.663  1.00  0.00           H  
ATOM   1491  CD2 TYR A  93     -28.627   3.427   1.743  1.00  0.00           C  
ATOM   1492  HD2 TYR A  93     -28.587   4.014   0.934  1.00  0.00           H  
ATOM   1493  CE1 TYR A  93     -28.747   1.828   4.009  1.00  0.00           C  
ATOM   1494  HE1 TYR A  93     -28.783   1.248   4.823  1.00  0.00           H  
ATOM   1495  CE2 TYR A  93     -28.348   3.973   2.996  1.00  0.00           C  
ATOM   1496  HE2 TYR A  93     -28.101   4.938   3.080  1.00  0.00           H  
ATOM   1497  CZ  TYR A  93     -28.415   3.172   4.123  1.00  0.00           C  
ATOM   1498  OH  TYR A  93     -28.144   3.720   5.358  1.00  0.00           O  
ATOM   1499  HH  TYR A  93     -28.490   4.658   5.381  1.00  0.00           H  
ATOM   1500  C   TYR A  93     -29.947  -0.453  -1.154  1.00  0.00           C  
ATOM   1501  O   TYR A  93     -31.112  -0.833  -1.035  1.00  0.00           O  
ATOM   1502  N   LYS A  94     -29.321  -0.396  -2.328  1.00  0.00           N  
ATOM   1503  H   LYS A  94     -28.384  -0.050  -2.363  1.00  0.00           H  
ATOM   1504  CA  LYS A  94     -29.970  -0.828  -3.575  1.00  0.00           C  
ATOM   1505  HA  LYS A  94     -30.830  -0.325  -3.662  1.00  0.00           H  
ATOM   1506  CB  LYS A  94     -29.097  -0.477  -4.789  1.00  0.00           C  
ATOM   1507  HB1 LYS A  94     -29.017   0.519  -4.836  1.00  0.00           H  
ATOM   1508  HB2 LYS A  94     -28.189  -0.870  -4.641  1.00  0.00           H  
ATOM   1509  CG  LYS A  94     -29.616  -0.974  -6.138  1.00  0.00           C  
ATOM   1510  HG1 LYS A  94     -28.892  -0.873  -6.820  1.00  0.00           H  
ATOM   1511  HG2 LYS A  94     -29.852  -1.942  -6.056  1.00  0.00           H  
ATOM   1512  CD  LYS A  94     -30.845  -0.205  -6.609  1.00  0.00           C  
ATOM   1513  HD1 LYS A  94     -31.579  -0.312  -5.938  1.00  0.00           H  
ATOM   1514  HD2 LYS A  94     -30.616   0.765  -6.688  1.00  0.00           H  
ATOM   1515  CE  LYS A  94     -31.324  -0.721  -7.964  1.00  0.00           C  
ATOM   1516  HE1 LYS A  94     -30.666  -0.454  -8.668  1.00  0.00           H  
ATOM   1517  HE2 LYS A  94     -31.380  -1.719  -7.933  1.00  0.00           H  
ATOM   1518  NZ  LYS A  94     -32.666  -0.166  -8.315  1.00  0.00           N  
ATOM   1519  HZ1 LYS A  94     -32.563   0.772  -8.645  1.00  0.00           H  
ATOM   1520  HZ2 LYS A  94     -33.073  -0.729  -9.034  1.00  0.00           H  
ATOM   1521  HZ3 LYS A  94     -33.256  -0.172  -7.508  1.00  0.00           H  
ATOM   1522  C   LYS A  94     -30.304  -2.324  -3.549  1.00  0.00           C  
ATOM   1523  O   LYS A  94     -31.417  -2.731  -3.899  1.00  0.00           O  
ATOM   1524  N   GLU A  95     -29.338  -3.133  -3.124  1.00  0.00           N  
ATOM   1525  H   GLU A  95     -28.444  -2.747  -2.898  1.00  0.00           H  
ATOM   1526  CA  GLU A  95     -29.549  -4.570  -2.978  1.00  0.00           C  
ATOM   1527  HA  GLU A  95     -29.845  -4.928  -3.864  1.00  0.00           H  
ATOM   1528  CB  GLU A  95     -28.240  -5.277  -2.598  1.00  0.00           C  
ATOM   1529  HB1 GLU A  95     -27.569  -5.098  -3.317  1.00  0.00           H  
ATOM   1530  HB2 GLU A  95     -27.911  -4.882  -1.740  1.00  0.00           H  
ATOM   1531  CG  GLU A  95     -28.348  -6.796  -2.414  1.00  0.00           C  
ATOM   1532  HG1 GLU A  95     -27.439  -7.156  -2.206  1.00  0.00           H  
ATOM   1533  HG2 GLU A  95     -28.955  -6.978  -1.640  1.00  0.00           H  
ATOM   1534  CD  GLU A  95     -28.891  -7.533  -3.641  1.00  0.00           C  
ATOM   1535  OE1 GLU A  95     -28.857  -6.975  -4.763  1.00  0.00           O  
ATOM   1536  OE2 GLU A  95     -29.355  -8.682  -3.479  1.00  0.00           O  
ATOM   1537  C   GLU A  95     -30.649  -4.869  -1.962  1.00  0.00           C  
ATOM   1538  O   GLU A  95     -31.508  -5.720  -2.202  1.00  0.00           O  
ATOM   1539  N   LEU A  96     -30.623  -4.157  -0.838  1.00  0.00           N  
ATOM   1540  H   LEU A  96     -29.865  -3.524  -0.679  1.00  0.00           H  
ATOM   1541  CA  LEU A  96     -31.671  -4.276   0.168  1.00  0.00           C  
ATOM   1542  HA  LEU A  96     -31.652  -5.212   0.519  1.00  0.00           H  
ATOM   1543  CB  LEU A  96     -31.406  -3.333   1.340  1.00  0.00           C  
ATOM   1544  HB1 LEU A  96     -30.883  -2.553   0.998  1.00  0.00           H  
ATOM   1545  HB2 LEU A  96     -32.288  -3.009   1.681  1.00  0.00           H  
ATOM   1546  CG  LEU A  96     -30.637  -3.940   2.514  1.00  0.00           C  
ATOM   1547  HG  LEU A  96     -29.896  -4.505   2.152  1.00  0.00           H  
ATOM   1548  CD1 LEU A  96     -30.039  -2.849   3.367  1.00  0.00           C  
ATOM   1549 HD11 LEU A  96     -30.278  -1.961   2.975  1.00  0.00           H  
ATOM   1550 HD12 LEU A  96     -30.398  -2.913   4.298  1.00  0.00           H  
ATOM   1551 HD13 LEU A  96     -29.044  -2.949   3.394  1.00  0.00           H  
ATOM   1552  CD2 LEU A  96     -31.561  -4.823   3.347  1.00  0.00           C  
ATOM   1553 HD21 LEU A  96     -32.475  -4.812   2.941  1.00  0.00           H  
ATOM   1554 HD22 LEU A  96     -31.210  -5.759   3.362  1.00  0.00           H  
ATOM   1555 HD23 LEU A  96     -31.604  -4.476   4.284  1.00  0.00           H  
ATOM   1556  C   LEU A  96     -33.057  -4.026  -0.419  1.00  0.00           C  
ATOM   1557  O   LEU A  96     -33.983  -4.791  -0.159  1.00  0.00           O  
ATOM   1558  N   SER A  97     -33.184  -2.974  -1.226  1.00  0.00           N  
ATOM   1559  H   SER A  97     -32.374  -2.426  -1.434  1.00  0.00           H  
ATOM   1560  CA  SER A  97     -34.469  -2.591  -1.820  1.00  0.00           C  
ATOM   1561  HA  SER A  97     -35.114  -2.449  -1.069  1.00  0.00           H  
ATOM   1562  CB  SER A  97     -34.342  -1.258  -2.572  1.00  0.00           C  
ATOM   1563  HB1 SER A  97     -35.256  -0.895  -2.751  1.00  0.00           H  
ATOM   1564  HB2 SER A  97     -33.840  -0.608  -2.001  1.00  0.00           H  
ATOM   1565  OG  SER A  97     -33.658  -1.418  -3.805  1.00  0.00           O  
ATOM   1566  H   SER A  97     -32.779  -1.863  -3.634  1.00  0.00           H  
ATOM   1567  C   SER A  97     -35.059  -3.676  -2.729  1.00  0.00           C  
ATOM   1568  O   SER A  97     -36.277  -3.852  -2.777  1.00  0.00           O  
ATOM   1569  N   THR A  98     -34.200  -4.405  -3.438  1.00  0.00           N  
ATOM   1570  H   THR A  98     -33.222  -4.209  -3.369  1.00  0.00           H  
ATOM   1571  CA  THR A  98     -34.651  -5.489  -4.319  1.00  0.00           C  
ATOM   1572  HA  THR A  98     -35.563  -5.254  -4.655  1.00  0.00           H  
ATOM   1573  CB  THR A  98     -33.728  -5.669  -5.537  1.00  0.00           C  
ATOM   1574  HB  THR A  98     -34.105  -6.384  -6.126  1.00  0.00           H  
ATOM   1575  OG1 THR A  98     -32.428  -6.070  -5.096  1.00  0.00           O  
ATOM   1576  HG1 THR A  98     -32.429  -6.138  -4.098  1.00  0.00           H  
ATOM   1577  CG2 THR A  98     -33.619  -4.376  -6.338  1.00  0.00           C  
ATOM   1578 HG21 THR A  98     -34.178  -3.673  -5.898  1.00  0.00           H  
ATOM   1579 HG22 THR A  98     -32.665  -4.078  -6.370  1.00  0.00           H  
ATOM   1580 HG23 THR A  98     -33.943  -4.530  -7.271  1.00  0.00           H  
ATOM   1581  C   THR A  98     -34.750  -6.821  -3.578  1.00  0.00           C  
ATOM   1582  O   THR A  98     -35.569  -7.677  -3.925  1.00  0.00           O  
ATOM   1583  N   ASP A  99     -33.906  -6.993  -2.562  1.00  0.00           N  
ATOM   1584  H   ASP A  99     -33.252  -6.267  -2.349  1.00  0.00           H  
ATOM   1585  CA  ASP A  99     -33.903  -8.203  -1.750  1.00  0.00           C  
ATOM   1586  HA  ASP A  99     -33.923  -8.996  -2.358  1.00  0.00           H  
ATOM   1587  CB  ASP A  99     -32.633  -8.272  -0.896  1.00  0.00           C  
ATOM   1588  HB1 ASP A  99     -31.837  -8.177  -1.494  1.00  0.00           H  
ATOM   1589  HB2 ASP A  99     -32.643  -7.513  -0.245  1.00  0.00           H  
ATOM   1590  CG  ASP A  99     -32.511  -9.576  -0.126  1.00  0.00           C  
ATOM   1591  OD2 ASP A  99     -31.718  -9.624   0.839  1.00  0.00           O  
ATOM   1592  OD1 ASP A  99     -33.199 -10.553  -0.488  1.00  0.00           O  
ATOM   1593  C   ASP A  99     -35.134  -8.245  -0.853  1.00  0.00           C  
ATOM   1594  O   ASP A  99     -35.829  -9.259  -0.787  1.00  0.00           O  
ATOM   1595  N   ILE A 100     -35.392  -7.139  -0.164  1.00  0.00           N  
ATOM   1596  H   ILE A 100     -34.816  -6.333  -0.301  1.00  0.00           H  
ATOM   1597  CA  ILE A 100     -36.492  -7.072   0.785  1.00  0.00           C  
ATOM   1598  HA  ILE A 100     -36.940  -7.966   0.780  1.00  0.00           H  
ATOM   1599  CB  ILE A 100     -36.010  -6.812   2.232  1.00  0.00           C  
ATOM   1600  HB  ILE A 100     -35.612  -5.896   2.282  1.00  0.00           H  
ATOM   1601  CG1 ILE A 100     -34.940  -7.843   2.616  1.00  0.00           C  
ATOM   1602 HG11 ILE A 100     -35.386  -8.732   2.724  1.00  0.00           H  
ATOM   1603 HG12 ILE A 100     -34.279  -7.900   1.868  1.00  0.00           H  
ATOM   1604  CG2 ILE A 100     -37.186  -6.896   3.204  1.00  0.00           C  
ATOM   1605 HG21 ILE A 100     -38.019  -7.102   2.690  1.00  0.00           H  
ATOM   1606 HG22 ILE A 100     -37.018  -7.617   3.876  1.00  0.00           H  
ATOM   1607 HG23 ILE A 100     -37.291  -6.024   3.682  1.00  0.00           H  
ATOM   1608  CD1 ILE A 100     -34.190  -7.535   3.887  1.00  0.00           C  
ATOM   1609 HD11 ILE A 100     -34.537  -6.679   4.270  1.00  0.00           H  
ATOM   1610 HD12 ILE A 100     -34.322  -8.276   4.545  1.00  0.00           H  
ATOM   1611 HD13 ILE A 100     -33.214  -7.446   3.689  1.00  0.00           H  
ATOM   1612  C   ILE A 100     -37.529  -6.048   0.337  1.00  0.00           C  
ATOM   1613  O   ILE A 100     -37.333  -4.834   0.454  1.00  0.00           O  
ATOM   1614  N   GLU A 101     -38.620  -6.587  -0.201  1.00  0.00           N  
ATOM   1615  H   GLU A 101     -38.624  -7.579  -0.329  1.00  0.00           H  
ATOM   1616  CA  GLU A 101     -39.812  -5.854  -0.621  1.00  0.00           C  
ATOM   1617  HA  GLU A 101     -39.704  -5.612  -1.585  1.00  0.00           H  
ATOM   1618  CB  GLU A 101     -41.017  -6.798  -0.498  1.00  0.00           C  
ATOM   1619  HB1 GLU A 101     -40.742  -7.694  -0.847  1.00  0.00           H  
ATOM   1620  HB2 GLU A 101     -41.243  -6.882   0.472  1.00  0.00           H  
ATOM   1621  CG  GLU A 101     -42.279  -6.376  -1.238  1.00  0.00           C  
ATOM   1622  HG1 GLU A 101     -42.472  -5.417  -1.030  1.00  0.00           H  
ATOM   1623  HG2 GLU A 101     -42.125  -6.471  -2.221  1.00  0.00           H  
ATOM   1624  CD  GLU A 101     -43.482  -7.217  -0.843  1.00  0.00           C  
ATOM   1625  OE1 GLU A 101     -44.235  -7.642  -1.744  1.00  0.00           O  
ATOM   1626  OE2 GLU A 101     -43.678  -7.452   0.370  1.00  0.00           O  
ATOM   1627  C   GLU A 101     -40.082  -4.566   0.167  1.00  0.00           C  
ATOM   1628  O   GLU A 101     -40.267  -3.497  -0.419  1.00  0.00           O  
ATOM   1629  N   ASP A 102     -40.090  -4.680   1.493  1.00  0.00           N  
ATOM   1630  H   ASP A 102     -39.769  -5.532   1.907  1.00  0.00           H  
ATOM   1631  CA  ASP A 102     -40.551  -3.605   2.363  1.00  0.00           C  
ATOM   1632  HA  ASP A 102     -41.133  -3.009   1.810  1.00  0.00           H  
ATOM   1633  CB  ASP A 102     -41.427  -4.175   3.484  1.00  0.00           C  
ATOM   1634  HB1 ASP A 102     -40.859  -4.739   4.083  1.00  0.00           H  
ATOM   1635  HB2 ASP A 102     -41.805  -3.416   4.014  1.00  0.00           H  
ATOM   1636  CG  ASP A 102     -42.568  -5.020   2.957  1.00  0.00           C  
ATOM   1637  OD1 ASP A 102     -43.219  -4.598   1.979  1.00  0.00           O  
ATOM   1638  OD2 ASP A 102     -42.803  -6.115   3.509  1.00  0.00           O  
ATOM   1639  C   ASP A 102     -39.443  -2.734   2.948  1.00  0.00           C  
ATOM   1640  O   ASP A 102     -39.724  -1.816   3.726  1.00  0.00           O  
ATOM   1641  N   PHE A 103     -38.193  -3.008   2.579  1.00  0.00           N  
ATOM   1642  H   PHE A 103     -38.007  -3.804   2.002  1.00  0.00           H  
ATOM   1643  CA  PHE A 103     -37.094  -2.152   3.013  1.00  0.00           C  
ATOM   1644  HA  PHE A 103     -37.102  -2.118   4.012  1.00  0.00           H  
ATOM   1645  CB  PHE A 103     -35.728  -2.687   2.564  1.00  0.00           C  
ATOM   1646  HB1 PHE A 103     -35.540  -3.537   3.056  1.00  0.00           H  
ATOM   1647  HB2 PHE A 103     -35.769  -2.881   1.584  1.00  0.00           H  
ATOM   1648  CG  PHE A 103     -34.593  -1.724   2.818  1.00  0.00           C  
ATOM   1649  CD2 PHE A 103     -34.123  -0.896   1.802  1.00  0.00           C  
ATOM   1650  HD2 PHE A 103     -34.538  -0.947   0.893  1.00  0.00           H  
ATOM   1651  CD1 PHE A 103     -34.013  -1.632   4.079  1.00  0.00           C  
ATOM   1652  HD1 PHE A 103     -34.347  -2.215   4.820  1.00  0.00           H  
ATOM   1653  CE2 PHE A 103     -33.084   0.002   2.032  1.00  0.00           C  
ATOM   1654  HE2 PHE A 103     -32.754   0.587   1.292  1.00  0.00           H  
ATOM   1655  CE1 PHE A 103     -32.972  -0.738   4.324  1.00  0.00           C  
ATOM   1656  HE1 PHE A 103     -32.560  -0.685   5.234  1.00  0.00           H  
ATOM   1657  CZ  PHE A 103     -32.506   0.082   3.298  1.00  0.00           C  
ATOM   1658  HZ  PHE A 103     -31.760   0.725   3.469  1.00  0.00           H  
ATOM   1659  C   PHE A 103     -37.294  -0.737   2.490  1.00  0.00           C  
ATOM   1660  O   PHE A 103     -37.554  -0.528   1.304  1.00  0.00           O  
ATOM   1661  N   VAL A 104     -37.173   0.230   3.389  1.00  0.00           N  
ATOM   1662  H   VAL A 104     -37.046  -0.012   4.351  1.00  0.00           H  
ATOM   1663  CA  VAL A 104     -37.221   1.634   3.011  1.00  0.00           C  
ATOM   1664  HA  VAL A 104     -37.438   1.683   2.036  1.00  0.00           H  
ATOM   1665  CB  VAL A 104     -38.325   2.416   3.789  1.00  0.00           C  
ATOM   1666  HB  VAL A 104     -38.319   3.363   3.469  1.00  0.00           H  
ATOM   1667  CG2 VAL A 104     -39.712   1.828   3.509  1.00  0.00           C  
ATOM   1668 HG21 VAL A 104     -39.618   1.057   2.879  1.00  0.00           H  
ATOM   1669 HG22 VAL A 104     -40.125   1.515   4.364  1.00  0.00           H  
ATOM   1670 HG23 VAL A 104     -40.298   2.528   3.101  1.00  0.00           H  
ATOM   1671  CG1 VAL A 104     -38.045   2.420   5.279  1.00  0.00           C  
ATOM   1672 HG11 VAL A 104     -37.200   1.914   5.453  1.00  0.00           H  
ATOM   1673 HG12 VAL A 104     -37.946   3.361   5.602  1.00  0.00           H  
ATOM   1674 HG13 VAL A 104     -38.804   1.988   5.766  1.00  0.00           H  
ATOM   1675  C   VAL A 104     -35.845   2.276   3.221  1.00  0.00           C  
ATOM   1676  O   VAL A 104     -35.192   2.039   4.245  1.00  0.00           O  
ATOM   1677  N   HIS A 105     -35.417   3.063   2.236  1.00  0.00           N  
ATOM   1678  H   HIS A 105     -35.969   3.118   1.404  1.00  0.00           H  
ATOM   1679  CA  HIS A 105     -34.184   3.853   2.300  1.00  0.00           C  
ATOM   1680  HA  HIS A 105     -33.417   3.256   2.535  1.00  0.00           H  
ATOM   1681  CB  HIS A 105     -33.924   4.508   0.939  1.00  0.00           C  
ATOM   1682  HB1 HIS A 105     -34.102   3.831   0.225  1.00  0.00           H  
ATOM   1683  HB2 HIS A 105     -34.563   5.270   0.831  1.00  0.00           H  
ATOM   1684  CG  HIS A 105     -32.531   5.031   0.754  1.00  0.00           C  
ATOM   1685  ND1 HIS A 105     -32.012   6.071   1.498  1.00  0.00           N  
ATOM   1686  CD2 HIS A 105     -31.565   4.688  -0.132  1.00  0.00           C  
ATOM   1687  HD2 HIS A 105     -31.626   3.974  -0.829  1.00  0.00           H  
ATOM   1688  CE1 HIS A 105     -30.781   6.329   1.095  1.00  0.00           C  
ATOM   1689  HE1 HIS A 105     -30.176   7.029   1.474  1.00  0.00           H  
ATOM   1690  NE2 HIS A 105     -30.486   5.504   0.106  1.00  0.00           N  
ATOM   1691  HE2 HIS A 105     -29.618   5.478  -0.389  1.00  0.00           H  
ATOM   1692  C   HIS A 105     -34.351   4.919   3.385  1.00  0.00           C  
ATOM   1693  O   HIS A 105     -35.343   5.654   3.380  1.00  0.00           O  
ATOM   1694  N   PRO A 106     -33.396   4.999   4.332  1.00  0.00           N  
ATOM   1695  CA  PRO A 106     -33.606   5.901   5.465  1.00  0.00           C  
ATOM   1696  HA  PRO A 106     -34.548   5.815   5.789  1.00  0.00           H  
ATOM   1697  CB  PRO A 106     -32.649   5.352   6.526  1.00  0.00           C  
ATOM   1698  HB1 PRO A 106     -32.295   6.090   7.100  1.00  0.00           H  
ATOM   1699  HB2 PRO A 106     -33.111   4.682   7.107  1.00  0.00           H  
ATOM   1700  CG  PRO A 106     -31.548   4.711   5.753  1.00  0.00           C  
ATOM   1701  HG1 PRO A 106     -30.803   5.363   5.613  1.00  0.00           H  
ATOM   1702  HG2 PRO A 106     -31.197   3.918   6.251  1.00  0.00           H  
ATOM   1703  CD  PRO A 106     -32.110   4.278   4.422  1.00  0.00           C  
ATOM   1704  HD1 PRO A 106     -32.251   3.288   4.398  1.00  0.00           H  
ATOM   1705  HD2 PRO A 106     -31.500   4.538   3.673  1.00  0.00           H  
ATOM   1706  C   PRO A 106     -33.298   7.372   5.174  1.00  0.00           C  
ATOM   1707  O   PRO A 106     -33.618   8.230   5.997  1.00  0.00           O  
ATOM   1708  N   GLY A 107     -32.681   7.655   4.028  1.00  0.00           N  
ATOM   1709  H   GLY A 107     -32.474   6.910   3.394  1.00  0.00           H  
ATOM   1710  CA  GLY A 107     -32.296   9.021   3.665  1.00  0.00           C  
ATOM   1711  HA1 GLY A 107     -32.160   9.063   2.675  1.00  0.00           H  
ATOM   1712  HA2 GLY A 107     -33.039   9.640   3.918  1.00  0.00           H  
ATOM   1713  C   GLY A 107     -31.020   9.486   4.350  1.00  0.00           C  
ATOM   1714  O   GLY A 107     -30.697  10.678   4.349  1.00  0.00           O  
ATOM   1715  N   HIS A 108     -30.300   8.540   4.945  1.00  0.00           N  
ATOM   1716  H   HIS A 108     -30.655   7.605   4.958  1.00  0.00           H  
ATOM   1717  CA  HIS A 108     -29.012   8.807   5.581  1.00  0.00           C  
ATOM   1718  HA  HIS A 108     -28.534   9.515   5.060  1.00  0.00           H  
ATOM   1719  CB  HIS A 108     -29.199   9.293   7.022  1.00  0.00           C  
ATOM   1720  HB1 HIS A 108     -28.301   9.519   7.400  1.00  0.00           H  
ATOM   1721  HB2 HIS A 108     -29.763  10.119   7.007  1.00  0.00           H  
ATOM   1722  CG  HIS A 108     -29.851   8.289   7.919  1.00  0.00           C  
ATOM   1723  ND1 HIS A 108     -29.149   7.279   8.543  1.00  0.00           N  
ATOM   1724  CD2 HIS A 108     -31.142   8.139   8.298  1.00  0.00           C  
ATOM   1725  HD2 HIS A 108     -31.912   8.713   8.021  1.00  0.00           H  
ATOM   1726  CE1 HIS A 108     -29.980   6.549   9.265  1.00  0.00           C  
ATOM   1727  HE1 HIS A 108     -29.731   5.753   9.817  1.00  0.00           H  
ATOM   1728  NE2 HIS A 108     -31.196   7.050   9.134  1.00  0.00           N  
ATOM   1729  HE2 HIS A 108     -32.021   6.694   9.572  1.00  0.00           H  
ATOM   1730  C   HIS A 108     -28.190   7.524   5.539  1.00  0.00           C  
ATOM   1731  O   HIS A 108     -28.695   6.478   5.130  1.00  0.00           O  
ATOM   1732  N   GLY A 109     -26.935   7.604   5.965  1.00  0.00           N  
ATOM   1733  H   GLY A 109     -26.601   8.466   6.346  1.00  0.00           H  
ATOM   1734  CA  GLY A 109     -26.034   6.461   5.888  1.00  0.00           C  
ATOM   1735  HA1 GLY A 109     -26.495   5.737   5.374  1.00  0.00           H  
ATOM   1736  HA2 GLY A 109     -25.216   6.746   5.388  1.00  0.00           H  
ATOM   1737  C   GLY A 109     -25.593   5.882   7.218  1.00  0.00           C  
ATOM   1738  O   GLY A 109     -24.625   5.130   7.273  1.00  0.00           O  
ATOM   1739  N   ASP A 110     -26.299   6.238   8.289  1.00  0.00           N  
ATOM   1740  H   ASP A 110     -27.098   6.826   8.164  1.00  0.00           H  
ATOM   1741  CA  ASP A 110     -25.950   5.802   9.642  1.00  0.00           C  
ATOM   1742  HA  ASP A 110     -24.953   5.759   9.710  1.00  0.00           H  
ATOM   1743  CB  ASP A 110     -26.458   6.819  10.674  1.00  0.00           C  
ATOM   1744  HB1 ASP A 110     -26.186   7.736  10.382  1.00  0.00           H  
ATOM   1745  HB2 ASP A 110     -27.456   6.771  10.706  1.00  0.00           H  
ATOM   1746  CG  ASP A 110     -25.910   6.570  12.077  1.00  0.00           C  
ATOM   1747  OD2 ASP A 110     -25.464   5.444  12.375  1.00  0.00           O  
ATOM   1748  OD1 ASP A 110     -25.930   7.512  12.890  1.00  0.00           O  
ATOM   1749  C   ASP A 110     -26.509   4.410   9.931  1.00  0.00           C  
ATOM   1750  O   ASP A 110     -27.733   4.220  10.009  1.00  0.00           O  
ATOM   1751  N   LEU A 111     -25.607   3.446  10.105  1.00  0.00           N  
ATOM   1752  H   LEU A 111     -24.636   3.685  10.098  1.00  0.00           H  
ATOM   1753  CA  LEU A 111     -25.992   2.047  10.307  1.00  0.00           C  
ATOM   1754  HA  LEU A 111     -26.914   1.937   9.936  1.00  0.00           H  
ATOM   1755  CB  LEU A 111     -25.065   1.109   9.512  1.00  0.00           C  
ATOM   1756  HB1 LEU A 111     -24.154   1.174   9.919  1.00  0.00           H  
ATOM   1757  HB2 LEU A 111     -25.409   0.178   9.632  1.00  0.00           H  
ATOM   1758  CG  LEU A 111     -24.910   1.350   8.002  1.00  0.00           C  
ATOM   1759  HG  LEU A 111     -24.535   2.269   7.878  1.00  0.00           H  
ATOM   1760  CD1 LEU A 111     -23.912   0.357   7.400  1.00  0.00           C  
ATOM   1761 HD11 LEU A 111     -23.571  -0.242   8.125  1.00  0.00           H  
ATOM   1762 HD12 LEU A 111     -24.363  -0.190   6.695  1.00  0.00           H  
ATOM   1763 HD13 LEU A 111     -23.150   0.855   6.986  1.00  0.00           H  
ATOM   1764  CD2 LEU A 111     -26.253   1.292   7.263  1.00  0.00           C  
ATOM   1765 HD21 LEU A 111     -26.980   1.105   7.923  1.00  0.00           H  
ATOM   1766 HD22 LEU A 111     -26.427   2.166   6.809  1.00  0.00           H  
ATOM   1767 HD23 LEU A 111     -26.227   0.567   6.574  1.00  0.00           H  
ATOM   1768  C   LEU A 111     -26.046   1.643  11.789  1.00  0.00           C  
ATOM   1769  O   LEU A 111     -26.062   0.454  12.124  1.00  0.00           O  
ATOM   1770  N   SER A 112     -26.084   2.640  12.669  1.00  0.00           N  
ATOM   1771  H   SER A 112     -26.021   3.580  12.332  1.00  0.00           H  
ATOM   1772  CA  SER A 112     -26.214   2.417  14.112  1.00  0.00           C  
ATOM   1773  HA  SER A 112     -25.396   1.935  14.425  1.00  0.00           H  
ATOM   1774  CB  SER A 112     -26.284   3.755  14.845  1.00  0.00           C  
ATOM   1775  HB1 SER A 112     -26.995   4.324  14.432  1.00  0.00           H  
ATOM   1776  HB2 SER A 112     -26.512   3.596  15.806  1.00  0.00           H  
ATOM   1777  OG  SER A 112     -25.039   4.424  14.761  1.00  0.00           O  
ATOM   1778  H   SER A 112     -25.129   5.202  14.139  1.00  0.00           H  
ATOM   1779  C   SER A 112     -27.434   1.556  14.458  1.00  0.00           C  
ATOM   1780  O   SER A 112     -27.383   0.738  15.377  1.00  0.00           O  
ATOM   1781  N   GLY A 113     -28.521   1.736  13.708  1.00  0.00           N  
ATOM   1782  H   GLY A 113     -28.511   2.444  13.002  1.00  0.00           H  
ATOM   1783  CA  GLY A 113     -29.729   0.928  13.888  1.00  0.00           C  
ATOM   1784  HA1 GLY A 113     -30.088   1.096  14.806  1.00  0.00           H  
ATOM   1785  HA2 GLY A 113     -30.408   1.221  13.214  1.00  0.00           H  
ATOM   1786  C   GLY A 113     -29.504  -0.573  13.726  1.00  0.00           C  
ATOM   1787  O   GLY A 113     -30.141  -1.369  14.407  1.00  0.00           O  
ATOM   1788  N   TRP A 114     -28.598  -0.958  12.825  1.00  0.00           N  
ATOM   1789  H   TRP A 114     -28.168  -0.269  12.242  1.00  0.00           H  
ATOM   1790  CA  TRP A 114     -28.217  -2.364  12.667  1.00  0.00           C  
ATOM   1791  HA  TRP A 114     -29.048  -2.921  12.663  1.00  0.00           H  
ATOM   1792  CB  TRP A 114     -27.472  -2.589  11.349  1.00  0.00           C  
ATOM   1793  HB1 TRP A 114     -26.691  -1.965  11.325  1.00  0.00           H  
ATOM   1794  HB2 TRP A 114     -27.137  -3.531  11.342  1.00  0.00           H  
ATOM   1795  CG  TRP A 114     -28.273  -2.373  10.099  1.00  0.00           C  
ATOM   1796  CD1 TRP A 114     -29.625  -2.188   9.995  1.00  0.00           C  
ATOM   1797  HD1 TRP A 114     -30.260  -2.160  10.767  1.00  0.00           H  
ATOM   1798  CD2 TRP A 114     -27.765  -2.378   8.761  1.00  0.00           C  
ATOM   1799  NE1 TRP A 114     -29.983  -2.046   8.672  1.00  0.00           N  
ATOM   1800  HE1 TRP A 114     -30.911  -1.887   8.334  1.00  0.00           H  
ATOM   1801  CE2 TRP A 114     -28.860  -2.158   7.895  1.00  0.00           C  
ATOM   1802  CE3 TRP A 114     -26.482  -2.526   8.210  1.00  0.00           C  
ATOM   1803  HE3 TRP A 114     -25.688  -2.680   8.799  1.00  0.00           H  
ATOM   1804  CZ2 TRP A 114     -28.714  -2.087   6.507  1.00  0.00           C  
ATOM   1805  HZ2 TRP A 114     -29.500  -1.929   5.910  1.00  0.00           H  
ATOM   1806  CZ3 TRP A 114     -26.338  -2.454   6.828  1.00  0.00           C  
ATOM   1807  HZ3 TRP A 114     -25.430  -2.554   6.422  1.00  0.00           H  
ATOM   1808  CH2 TRP A 114     -27.449  -2.243   5.994  1.00  0.00           C  
ATOM   1809  HH2 TRP A 114     -27.316  -2.205   5.004  1.00  0.00           H  
ATOM   1810  C   TRP A 114     -27.325  -2.826  13.824  1.00  0.00           C  
ATOM   1811  O   TRP A 114     -27.538  -3.897  14.408  1.00  0.00           O  
ATOM   1812  N   ALA A 115     -26.324  -2.014  14.142  1.00  0.00           N  
ATOM   1813  H   ALA A 115     -26.206  -1.168  13.623  1.00  0.00           H  
ATOM   1814  CA  ALA A 115     -25.385  -2.313  15.227  1.00  0.00           C  
ATOM   1815  HA  ALA A 115     -24.884  -3.141  14.975  1.00  0.00           H  
ATOM   1816  CB  ALA A 115     -24.379  -1.188  15.350  1.00  0.00           C  
ATOM   1817  HB1 ALA A 115     -24.583  -0.492  14.661  1.00  0.00           H  
ATOM   1818  HB2 ALA A 115     -24.434  -0.784  16.263  1.00  0.00           H  
ATOM   1819  HB3 ALA A 115     -23.456  -1.545  15.207  1.00  0.00           H  
ATOM   1820  C   ALA A 115     -26.093  -2.585  16.572  1.00  0.00           C  
ATOM   1821  O   ALA A 115     -25.746  -3.532  17.296  1.00  0.00           O  
ATOM   1822  N   LYS A 116     -27.101  -1.771  16.882  1.00  0.00           N  
ATOM   1823  H   LYS A 116     -27.312  -1.011  16.268  1.00  0.00           H  
ATOM   1824  CA  LYS A 116     -27.915  -1.949  18.094  1.00  0.00           C  
ATOM   1825  HA  LYS A 116     -27.296  -1.949  18.880  1.00  0.00           H  
ATOM   1826  CB  LYS A 116     -28.884  -0.780  18.264  1.00  0.00           C  
ATOM   1827  HB1 LYS A 116     -29.329  -0.606  17.386  1.00  0.00           H  
ATOM   1828  HB2 LYS A 116     -29.579  -1.040  18.935  1.00  0.00           H  
ATOM   1829  CG  LYS A 116     -28.222   0.504  18.729  1.00  0.00           C  
ATOM   1830  HG1 LYS A 116     -27.918   0.392  19.675  1.00  0.00           H  
ATOM   1831  HG2 LYS A 116     -27.427   0.689  18.152  1.00  0.00           H  
ATOM   1832  CD  LYS A 116     -29.181   1.686  18.651  1.00  0.00           C  
ATOM   1833  HD1 LYS A 116     -29.562   1.742  17.728  1.00  0.00           H  
ATOM   1834  HD2 LYS A 116     -29.927   1.548  19.302  1.00  0.00           H  
ATOM   1835  CE  LYS A 116     -28.462   2.986  18.977  1.00  0.00           C  
ATOM   1836  HE1 LYS A 116     -28.114   2.942  19.914  1.00  0.00           H  
ATOM   1837  HE2 LYS A 116     -27.692   3.099  18.349  1.00  0.00           H  
ATOM   1838  NZ  LYS A 116     -29.369   4.158  18.851  1.00  0.00           N  
ATOM   1839  HZ1 LYS A 116     -29.866   4.103  17.985  1.00  0.00           H  
ATOM   1840  HZ2 LYS A 116     -30.020   4.149  19.610  1.00  0.00           H  
ATOM   1841  HZ3 LYS A 116     -28.835   5.003  18.875  1.00  0.00           H  
ATOM   1842  C   LYS A 116     -28.691  -3.269  18.110  1.00  0.00           C  
ATOM   1843  O   LYS A 116     -29.003  -3.796  19.182  1.00  0.00           O  
ATOM   1844  N   GLN A 117     -29.002  -3.793  16.923  1.00  0.00           N  
ATOM   1845  H   GLN A 117     -28.753  -3.289  16.096  1.00  0.00           H  
ATOM   1846  CA  GLN A 117     -29.693  -5.076  16.784  1.00  0.00           C  
ATOM   1847  HA  GLN A 117     -30.345  -5.158  17.538  1.00  0.00           H  
ATOM   1848  CB  GLN A 117     -30.479  -5.121  15.473  1.00  0.00           C  
ATOM   1849  HB1 GLN A 117     -29.859  -4.878  14.727  1.00  0.00           H  
ATOM   1850  HB2 GLN A 117     -30.804  -6.057  15.335  1.00  0.00           H  
ATOM   1851  CG  GLN A 117     -31.673  -4.190  15.419  1.00  0.00           C  
ATOM   1852  HG1 GLN A 117     -32.294  -4.409  16.172  1.00  0.00           H  
ATOM   1853  HG2 GLN A 117     -31.357  -3.247  15.523  1.00  0.00           H  
ATOM   1854  CD  GLN A 117     -32.420  -4.322  14.107  1.00  0.00           C  
ATOM   1855  OE1 GLN A 117     -33.156  -5.290  13.895  1.00  0.00           O  
ATOM   1856  NE2 GLN A 117     -32.220  -3.357  13.211  1.00  0.00           N  
ATOM   1857 HE21 GLN A 117     -31.604  -2.599  13.422  1.00  0.00           H  
ATOM   1858 HE22 GLN A 117     -32.686  -3.391  12.327  1.00  0.00           H  
ATOM   1859  C   GLN A 117     -28.749  -6.279  16.843  1.00  0.00           C  
ATOM   1860  O   GLN A 117     -29.181  -7.425  16.709  1.00  0.00           O  
ATOM   1861  N   GLY A 118     -27.463  -6.018  17.032  1.00  0.00           N  
ATOM   1862  H   GLY A 118     -27.168  -5.070  17.148  1.00  0.00           H  
ATOM   1863  CA  GLY A 118     -26.470  -7.085  17.075  1.00  0.00           C  
ATOM   1864  HA1 GLY A 118     -25.758  -6.829  17.729  1.00  0.00           H  
ATOM   1865  HA2 GLY A 118     -26.918  -7.921  17.393  1.00  0.00           H  
ATOM   1866  C   GLY A 118     -25.814  -7.370  15.742  1.00  0.00           C  
ATOM   1867  O   GLY A 118     -25.289  -8.468  15.528  1.00  0.00           O  
ATOM   1868  N   VAL A 119     -25.850  -6.403  14.831  1.00  0.00           N  
ATOM   1869  H   VAL A 119     -26.399  -5.584  14.994  1.00  0.00           H  
ATOM   1870  CA  VAL A 119     -25.085  -6.536  13.587  1.00  0.00           C  
ATOM   1871  HA  VAL A 119     -24.965  -7.510  13.394  1.00  0.00           H  
ATOM   1872  CB  VAL A 119     -25.780  -5.882  12.375  1.00  0.00           C  
ATOM   1873  HB  VAL A 119     -25.853  -4.899  12.545  1.00  0.00           H  
ATOM   1874  CG2 VAL A 119     -24.941  -6.095  11.108  1.00  0.00           C  
ATOM   1875 HG21 VAL A 119     -24.120  -6.615  11.345  1.00  0.00           H  
ATOM   1876 HG22 VAL A 119     -25.475  -6.599  10.430  1.00  0.00           H  
ATOM   1877 HG23 VAL A 119     -24.681  -5.209  10.724  1.00  0.00           H  
ATOM   1878  CG1 VAL A 119     -27.180  -6.443  12.190  1.00  0.00           C  
ATOM   1879 HG11 VAL A 119     -27.354  -7.124  12.901  1.00  0.00           H  
ATOM   1880 HG12 VAL A 119     -27.851  -5.705  12.258  1.00  0.00           H  
ATOM   1881 HG13 VAL A 119     -27.256  -6.869  11.288  1.00  0.00           H  
ATOM   1882  C   VAL A 119     -23.712  -5.918  13.802  1.00  0.00           C  
ATOM   1883  O   VAL A 119     -23.572  -4.690  13.838  1.00  0.00           O  
ATOM   1884  N   LEU A 120     -22.703  -6.769  13.973  1.00  0.00           N  
ATOM   1885  H   LEU A 120     -22.881  -7.753  13.974  1.00  0.00           H  
ATOM   1886  CA  LEU A 120     -21.341  -6.281  14.159  1.00  0.00           C  
ATOM   1887  HA  LEU A 120     -21.379  -5.507  14.791  1.00  0.00           H  
ATOM   1888  CB  LEU A 120     -20.439  -7.353  14.786  1.00  0.00           C  
ATOM   1889  HB1 LEU A 120     -20.784  -7.551  15.704  1.00  0.00           H  
ATOM   1890  HB2 LEU A 120     -20.507  -8.180  14.228  1.00  0.00           H  
ATOM   1891  CG  LEU A 120     -18.953  -6.978  14.906  1.00  0.00           C  
ATOM   1892  HG  LEU A 120     -18.606  -6.816  13.982  1.00  0.00           H  
ATOM   1893  CD2 LEU A 120     -18.736  -5.690  15.718  1.00  0.00           C  
ATOM   1894 HD21 LEU A 120     -19.624  -5.340  16.016  1.00  0.00           H  
ATOM   1895 HD22 LEU A 120     -18.166  -5.886  16.516  1.00  0.00           H  
ATOM   1896 HD23 LEU A 120     -18.277  -5.007  15.150  1.00  0.00           H  
ATOM   1897  CD1 LEU A 120     -18.166  -8.131  15.496  1.00  0.00           C  
ATOM   1898 HD11 LEU A 120     -18.790  -8.890  15.680  1.00  0.00           H  
ATOM   1899 HD12 LEU A 120     -17.460  -8.424  14.851  1.00  0.00           H  
ATOM   1900 HD13 LEU A 120     -17.728  -7.840  16.346  1.00  0.00           H  
ATOM   1901  C   LEU A 120     -20.754  -5.776  12.840  1.00  0.00           C  
ATOM   1902  O   LEU A 120     -20.642  -6.520  11.863  1.00  0.00           O  
ATOM   1903  N   LEU A 121     -20.384  -4.502  12.827  1.00  0.00           N  
ATOM   1904  H   LEU A 121     -20.465  -3.962  13.665  1.00  0.00           H  
ATOM   1905  CA  LEU A 121     -19.863  -3.872  11.622  1.00  0.00           C  
ATOM   1906  HA  LEU A 121     -19.985  -4.507  10.859  1.00  0.00           H  
ATOM   1907  CB  LEU A 121     -20.647  -2.594  11.312  1.00  0.00           C  
ATOM   1908  HB1 LEU A 121     -20.539  -1.964  12.081  1.00  0.00           H  
ATOM   1909  HB2 LEU A 121     -20.255  -2.177  10.492  1.00  0.00           H  
ATOM   1910  CG  LEU A 121     -22.149  -2.810  11.074  1.00  0.00           C  
ATOM   1911  HG  LEU A 121     -22.480  -3.450  11.767  1.00  0.00           H  
ATOM   1912  CD1 LEU A 121     -22.926  -1.510  11.233  1.00  0.00           C  
ATOM   1913 HD11 LEU A 121     -22.288  -0.775  11.463  1.00  0.00           H  
ATOM   1914 HD12 LEU A 121     -23.398  -1.292  10.379  1.00  0.00           H  
ATOM   1915 HD13 LEU A 121     -23.603  -1.609  11.962  1.00  0.00           H  
ATOM   1916  CD2 LEU A 121     -22.396  -3.437   9.703  1.00  0.00           C  
ATOM   1917 HD21 LEU A 121     -21.518  -3.576   9.245  1.00  0.00           H  
ATOM   1918 HD22 LEU A 121     -22.861  -4.315   9.812  1.00  0.00           H  
ATOM   1919 HD23 LEU A 121     -22.971  -2.830   9.154  1.00  0.00           H  
ATOM   1920  C   LEU A 121     -18.370  -3.605  11.788  1.00  0.00           C  
ATOM   1921  O   LEU A 121     -17.936  -2.461  11.980  1.00  0.00           O  
ATOM   1922  N   LEU A 122     -17.594  -4.679  11.693  1.00  0.00           N  
ATOM   1923  H   LEU A 122     -17.999  -5.540  11.385  1.00  0.00           H  
ATOM   1924  CA  LEU A 122     -16.171  -4.649  12.022  1.00  0.00           C  
ATOM   1925  HA  LEU A 122     -16.011  -3.861  12.617  1.00  0.00           H  
ATOM   1926  CB  LEU A 122     -15.800  -5.915  12.809  1.00  0.00           C  
ATOM   1927  HB1 LEU A 122     -16.426  -5.982  13.586  1.00  0.00           H  
ATOM   1928  HB2 LEU A 122     -15.946  -6.699  12.205  1.00  0.00           H  
ATOM   1929  CG  LEU A 122     -14.370  -6.012  13.357  1.00  0.00           C  
ATOM   1930  HG  LEU A 122     -13.737  -5.808  12.610  1.00  0.00           H  
ATOM   1931  CD1 LEU A 122     -14.140  -4.988  14.466  1.00  0.00           C  
ATOM   1932 HD11 LEU A 122     -14.980  -4.463  14.604  1.00  0.00           H  
ATOM   1933 HD12 LEU A 122     -13.894  -5.458  15.314  1.00  0.00           H  
ATOM   1934 HD13 LEU A 122     -13.396  -4.373  14.207  1.00  0.00           H  
ATOM   1935  CD2 LEU A 122     -14.085  -7.426  13.844  1.00  0.00           C  
ATOM   1936 HD21 LEU A 122     -14.898  -7.990  13.700  1.00  0.00           H  
ATOM   1937 HD22 LEU A 122     -13.315  -7.810  13.335  1.00  0.00           H  
ATOM   1938 HD23 LEU A 122     -13.855  -7.407  14.817  1.00  0.00           H  
ATOM   1939  C   LEU A 122     -15.248  -4.515  10.807  1.00  0.00           C  
ATOM   1940  O   LEU A 122     -15.207  -5.403   9.951  1.00  0.00           O  
ATOM   1941  N   ASN A 123     -14.512  -3.404  10.748  1.00  0.00           N  
ATOM   1942  H   ASN A 123     -14.733  -2.644  11.360  1.00  0.00           H  
ATOM   1943  CA  ASN A 123     -13.394  -3.260   9.820  1.00  0.00           C  
ATOM   1944  HA  ASN A 123     -13.646  -3.659   8.938  1.00  0.00           H  
ATOM   1945  CB  ASN A 123     -13.033  -1.784   9.620  1.00  0.00           C  
ATOM   1946  HB1 ASN A 123     -13.123  -1.311  10.496  1.00  0.00           H  
ATOM   1947  HB2 ASN A 123     -12.082  -1.726   9.315  1.00  0.00           H  
ATOM   1948  CG  ASN A 123     -13.912  -1.087   8.602  1.00  0.00           C  
ATOM   1949  OD1 ASN A 123     -14.348  -1.681   7.612  1.00  0.00           O  
ATOM   1950  ND2 ASN A 123     -14.156   0.195   8.829  1.00  0.00           N  
ATOM   1951 HD21 ASN A 123     -13.767   0.643   9.634  1.00  0.00           H  
ATOM   1952 HD22 ASN A 123     -14.729   0.715   8.195  1.00  0.00           H  
ATOM   1953  C   ASN A 123     -12.179  -3.995  10.374  1.00  0.00           C  
ATOM   1954  O   ASN A 123     -11.988  -4.041  11.587  1.00  0.00           O  
ATOM   1955  N   ALA A 124     -11.371  -4.577   9.493  1.00  0.00           N  
ATOM   1956  H   ALA A 124     -11.606  -4.542   8.522  1.00  0.00           H  
ATOM   1957  CA  ALA A 124     -10.142  -5.271   9.904  1.00  0.00           C  
ATOM   1958  HA  ALA A 124     -10.366  -5.888  10.658  1.00  0.00           H  
ATOM   1959  CB  ALA A 124      -9.595  -6.102   8.751  1.00  0.00           C  
ATOM   1960  HB1 ALA A 124     -10.195  -5.994   7.958  1.00  0.00           H  
ATOM   1961  HB2 ALA A 124      -8.673  -5.793   8.519  1.00  0.00           H  
ATOM   1962  HB3 ALA A 124      -9.557  -7.065   9.018  1.00  0.00           H  
ATOM   1963  C   ALA A 124      -9.081  -4.281  10.390  1.00  0.00           C  
ATOM   1964  O   ALA A 124      -8.323  -4.564  11.316  1.00  0.00           O  
ATOM   1965  N   VAL A 125      -9.030  -3.121   9.742  1.00  0.00           N  
ATOM   1966  H   VAL A 125      -9.640  -2.979   8.962  1.00  0.00           H  
ATOM   1967  CA  VAL A 125      -8.120  -2.049  10.124  1.00  0.00           C  
ATOM   1968  HA  VAL A 125      -7.526  -2.371  10.862  1.00  0.00           H  
ATOM   1969  CB  VAL A 125      -7.246  -1.634   8.914  1.00  0.00           C  
ATOM   1970  HB  VAL A 125      -7.855  -1.321   8.185  1.00  0.00           H  
ATOM   1971  CG1 VAL A 125      -6.303  -0.492   9.264  1.00  0.00           C  
ATOM   1972 HG11 VAL A 125      -6.442  -0.237  10.221  1.00  0.00           H  
ATOM   1973 HG12 VAL A 125      -5.356  -0.782   9.127  1.00  0.00           H  
ATOM   1974 HG13 VAL A 125      -6.492   0.293   8.674  1.00  0.00           H  
ATOM   1975  CG2 VAL A 125      -6.468  -2.849   8.394  1.00  0.00           C  
ATOM   1976 HG21 VAL A 125      -6.697  -3.646   8.953  1.00  0.00           H  
ATOM   1977 HG22 VAL A 125      -6.713  -3.025   7.441  1.00  0.00           H  
ATOM   1978 HG23 VAL A 125      -5.486  -2.669   8.449  1.00  0.00           H  
ATOM   1979  C   VAL A 125      -8.981  -0.899  10.641  1.00  0.00           C  
ATOM   1980  O   VAL A 125      -9.917  -0.483   9.969  1.00  0.00           O  
ATOM   1981  N   LEU A 126      -8.678  -0.409  11.844  1.00  0.00           N  
ATOM   1982  H   LEU A 126      -7.812  -0.667  12.273  1.00  0.00           H  
ATOM   1983  CA  LEU A 126      -9.589   0.503  12.555  1.00  0.00           C  
ATOM   1984  HA  LEU A 126     -10.482   0.402  12.116  1.00  0.00           H  
ATOM   1985  CB  LEU A 126      -9.776   0.053  14.016  1.00  0.00           C  
ATOM   1986  HB1 LEU A 126      -8.873   0.020  14.444  1.00  0.00           H  
ATOM   1987  HB2 LEU A 126     -10.331   0.744  14.480  1.00  0.00           H  
ATOM   1988  CG  LEU A 126     -10.447  -1.311  14.231  1.00  0.00           C  
ATOM   1989  HG  LEU A 126      -9.834  -2.015  13.873  1.00  0.00           H  
ATOM   1990  CD1 LEU A 126     -10.648  -1.576  15.717  1.00  0.00           C  
ATOM   1991 HD11 LEU A 126     -10.296  -0.797  16.237  1.00  0.00           H  
ATOM   1992 HD12 LEU A 126     -11.622  -1.698  15.910  1.00  0.00           H  
ATOM   1993 HD13 LEU A 126     -10.158  -2.407  15.980  1.00  0.00           H  
ATOM   1994  CD2 LEU A 126     -11.778  -1.422  13.484  1.00  0.00           C  
ATOM   1995 HD21 LEU A 126     -11.949  -0.567  12.995  1.00  0.00           H  
ATOM   1996 HD22 LEU A 126     -11.738  -2.180  12.833  1.00  0.00           H  
ATOM   1997 HD23 LEU A 126     -12.517  -1.592  14.136  1.00  0.00           H  
ATOM   1998  C   LEU A 126      -9.242   1.992  12.478  1.00  0.00           C  
ATOM   1999  O   LEU A 126     -10.009   2.837  12.941  1.00  0.00           O  
ATOM   2000  N   THR A 127      -8.093   2.315  11.892  1.00  0.00           N  
ATOM   2001  H   THR A 127      -7.470   1.588  11.604  1.00  0.00           H  
ATOM   2002  CA  THR A 127      -7.720   3.707  11.659  1.00  0.00           C  
ATOM   2003  HA  THR A 127      -8.550   4.263  11.703  1.00  0.00           H  
ATOM   2004  CB  THR A 127      -6.718   4.250  12.712  1.00  0.00           C  
ATOM   2005  HB  THR A 127      -6.443   5.174  12.445  1.00  0.00           H  
ATOM   2006  OG1 THR A 127      -5.553   3.416  12.745  1.00  0.00           O  
ATOM   2007  HG1 THR A 127      -4.884   3.766  12.089  1.00  0.00           H  
ATOM   2008  CG2 THR A 127      -7.350   4.311  14.094  1.00  0.00           C  
ATOM   2009 HG21 THR A 127      -8.293   3.984  14.035  1.00  0.00           H  
ATOM   2010 HG22 THR A 127      -6.833   3.736  14.728  1.00  0.00           H  
ATOM   2011 HG23 THR A 127      -7.340   5.254  14.428  1.00  0.00           H  
ATOM   2012  C   THR A 127      -7.108   3.876  10.277  1.00  0.00           C  
ATOM   2013  O   THR A 127      -6.643   2.912   9.674  1.00  0.00           O  
ATOM   2014  N   VAL A 128      -7.120   5.116   9.794  1.00  0.00           N  
ATOM   2015  H   VAL A 128      -7.514   5.841  10.359  1.00  0.00           H  
ATOM   2016  CA  VAL A 128      -6.588   5.474   8.481  1.00  0.00           C  
ATOM   2017  HA  VAL A 128      -5.763   4.932   8.323  1.00  0.00           H  
ATOM   2018  CB  VAL A 128      -7.606   5.160   7.321  1.00  0.00           C  
ATOM   2019  HB  VAL A 128      -7.908   4.214   7.438  1.00  0.00           H  
ATOM   2020  CG2 VAL A 128      -8.854   6.049   7.387  1.00  0.00           C  
ATOM   2021 HG21 VAL A 128      -8.773   6.666   8.170  1.00  0.00           H  
ATOM   2022 HG22 VAL A 128      -8.934   6.582   6.545  1.00  0.00           H  
ATOM   2023 HG23 VAL A 128      -9.669   5.478   7.489  1.00  0.00           H  
ATOM   2024  CG1 VAL A 128      -6.947   5.261   5.948  1.00  0.00           C  
ATOM   2025 HG11 VAL A 128      -5.986   5.510   6.066  1.00  0.00           H  
ATOM   2026 HG12 VAL A 128      -7.011   4.381   5.477  1.00  0.00           H  
ATOM   2027 HG13 VAL A 128      -7.412   5.957   5.402  1.00  0.00           H  
ATOM   2028  C   VAL A 128      -6.186   6.949   8.511  1.00  0.00           C  
ATOM   2029  O   VAL A 128      -6.867   7.783   9.125  1.00  0.00           O  
ATOM   2030  N   ARG A 129      -5.057   7.253   7.880  1.00  0.00           N  
ATOM   2031  H   ARG A 129      -4.484   6.512   7.530  1.00  0.00           H  
ATOM   2032  CA  ARG A 129      -4.630   8.622   7.683  1.00  0.00           C  
ATOM   2033  HA  ARG A 129      -4.703   9.118   8.548  1.00  0.00           H  
ATOM   2034  CB  ARG A 129      -3.175   8.645   7.208  1.00  0.00           C  
ATOM   2035  HB1 ARG A 129      -2.679   7.916   7.680  1.00  0.00           H  
ATOM   2036  HB2 ARG A 129      -3.164   8.462   6.225  1.00  0.00           H  
ATOM   2037  CG  ARG A 129      -2.453   9.945   7.456  1.00  0.00           C  
ATOM   2038  HG1 ARG A 129      -3.022  10.705   7.142  1.00  0.00           H  
ATOM   2039  HG2 ARG A 129      -2.285  10.048   8.436  1.00  0.00           H  
ATOM   2040  CD  ARG A 129      -1.129   9.968   6.713  1.00  0.00           C  
ATOM   2041  HD1 ARG A 129      -1.271   9.594   5.796  1.00  0.00           H  
ATOM   2042  HD2 ARG A 129      -0.826  10.918   6.633  1.00  0.00           H  
ATOM   2043  NE  ARG A 129      -0.075   9.196   7.371  1.00  0.00           N  
ATOM   2044  HE  ARG A 129      -0.290   8.755   8.242  1.00  0.00           H  
ATOM   2045  CZ  ARG A 129       1.155   9.045   6.879  1.00  0.00           C  
ATOM   2046  NH1 ARG A 129       2.062   8.336   7.543  1.00  0.00           N  
ATOM   2047 HH11 ARG A 129       1.824   7.912   8.417  1.00  0.00           H  
ATOM   2048 HH12 ARG A 129       2.983   8.226   7.169  1.00  0.00           H  
ATOM   2049  NH2 ARG A 129       1.481   9.606   5.719  1.00  0.00           N  
ATOM   2050 HH21 ARG A 129       0.804  10.142   5.215  1.00  0.00           H  
ATOM   2051 HH22 ARG A 129       2.404   9.492   5.351  1.00  0.00           H  
ATOM   2052  C   ARG A 129      -5.550   9.272   6.650  1.00  0.00           C  
ATOM   2053  O   ARG A 129      -5.877   8.661   5.629  1.00  0.00           O  
ATOM   2054  N   ALA A 130      -5.975  10.502   6.931  1.00  0.00           N  
ATOM   2055  H   ALA A 130      -5.684  10.929   7.787  1.00  0.00           H  
ATOM   2056  CA  ALA A 130      -6.852  11.251   6.033  1.00  0.00           C  
ATOM   2057  HA  ALA A 130      -7.763  10.843   6.086  1.00  0.00           H  
ATOM   2058  CB  ALA A 130      -6.963  12.702   6.494  1.00  0.00           C  
ATOM   2059  HB1 ALA A 130      -6.407  12.826   7.316  1.00  0.00           H  
ATOM   2060  HB2 ALA A 130      -6.636  13.312   5.772  1.00  0.00           H  
ATOM   2061  HB3 ALA A 130      -7.918  12.919   6.696  1.00  0.00           H  
ATOM   2062  C   ALA A 130      -6.393  11.184   4.571  1.00  0.00           C  
ATOM   2063  O   ALA A 130      -5.208  11.360   4.273  1.00  0.00           O  
ATOM   2064  N   HIS A 131      -7.341  10.897   3.677  1.00  0.00           N  
ATOM   2065  H   HIS A 131      -8.254  10.670   4.015  1.00  0.00           H  
ATOM   2066  CA  HIS A 131      -7.119  10.896   2.219  1.00  0.00           C  
ATOM   2067  HA  HIS A 131      -8.006  10.715   1.795  1.00  0.00           H  
ATOM   2068  CB  HIS A 131      -6.670  12.285   1.725  1.00  0.00           C  
ATOM   2069  HB1 HIS A 131      -5.716  12.423   1.991  1.00  0.00           H  
ATOM   2070  HB2 HIS A 131      -6.735  12.302   0.727  1.00  0.00           H  
ATOM   2071  CG  HIS A 131      -7.484  13.417   2.274  1.00  0.00           C  
ATOM   2072  ND1 HIS A 131      -6.997  14.295   3.218  1.00  0.00           N  
ATOM   2073  HD1 HIS A 131      -6.080  14.266   3.615  1.00  0.00           H  
ATOM   2074  CD2 HIS A 131      -8.754  13.808   2.014  1.00  0.00           C  
ATOM   2075  HD2 HIS A 131      -9.389  13.377   1.373  1.00  0.00           H  
ATOM   2076  CE1 HIS A 131      -7.931  15.181   3.515  1.00  0.00           C  
ATOM   2077  HE1 HIS A 131      -7.838  15.930   4.171  1.00  0.00           H  
ATOM   2078  NE2 HIS A 131      -9.007  14.909   2.799  1.00  0.00           N  
ATOM   2079  C   HIS A 131      -6.157   9.816   1.702  1.00  0.00           C  
ATOM   2080  O   HIS A 131      -5.809   9.807   0.517  1.00  0.00           O  
ATOM   2081  N   GLN A 132      -5.741   8.905   2.578  1.00  0.00           N  
ATOM   2082  H   GLN A 132      -6.114   8.915   3.506  1.00  0.00           H  
ATOM   2083  CA  GLN A 132      -4.751   7.889   2.218  1.00  0.00           C  
ATOM   2084  HA  GLN A 132      -4.602   7.944   1.231  1.00  0.00           H  
ATOM   2085  CB  GLN A 132      -3.414   8.175   2.910  1.00  0.00           C  
ATOM   2086  HB1 GLN A 132      -3.602   8.488   3.841  1.00  0.00           H  
ATOM   2087  HB2 GLN A 132      -2.894   7.322   2.952  1.00  0.00           H  
ATOM   2088  CG  GLN A 132      -2.564   9.218   2.221  1.00  0.00           C  
ATOM   2089  HG1 GLN A 132      -2.733   9.175   1.236  1.00  0.00           H  
ATOM   2090  HG2 GLN A 132      -2.826  10.123   2.557  1.00  0.00           H  
ATOM   2091  CD  GLN A 132      -1.084   9.008   2.475  1.00  0.00           C  
ATOM   2092  OE1 GLN A 132      -0.636   8.974   3.621  1.00  0.00           O  
ATOM   2093  NE2 GLN A 132      -0.312   8.866   1.397  1.00  0.00           N  
ATOM   2094 HE21 GLN A 132      -0.717   8.901   0.483  1.00  0.00           H  
ATOM   2095 HE22 GLN A 132       0.672   8.725   1.502  1.00  0.00           H  
ATOM   2096  C   GLN A 132      -5.211   6.469   2.543  1.00  0.00           C  
ATOM   2097  O   GLN A 132      -4.940   5.959   3.632  1.00  0.00           O  
ATOM   2098  N   ALA A 133      -5.895   5.839   1.589  1.00  0.00           N  
ATOM   2099  H   ALA A 133      -6.082   6.322   0.734  1.00  0.00           H  
ATOM   2100  CA  ALA A 133      -6.384   4.467   1.743  1.00  0.00           C  
ATOM   2101  HA  ALA A 133      -7.056   4.463   2.483  1.00  0.00           H  
ATOM   2102  CB  ALA A 133      -7.082   3.999   0.478  1.00  0.00           C  
ATOM   2103  HB1 ALA A 133      -7.059   4.735  -0.198  1.00  0.00           H  
ATOM   2104  HB2 ALA A 133      -6.616   3.193   0.114  1.00  0.00           H  
ATOM   2105  HB3 ALA A 133      -8.031   3.760   0.685  1.00  0.00           H  
ATOM   2106  C   ALA A 133      -5.268   3.502   2.122  1.00  0.00           C  
ATOM   2107  O   ALA A 133      -4.162   3.570   1.578  1.00  0.00           O  
ATOM   2108  N   ASN A 134      -5.571   2.626   3.079  1.00  0.00           N  
ATOM   2109  H   ASN A 134      -6.465   2.700   3.520  1.00  0.00           H  
ATOM   2110  CA  ASN A 134      -4.665   1.555   3.524  1.00  0.00           C  
ATOM   2111  HA  ASN A 134      -5.153   1.047   4.234  1.00  0.00           H  
ATOM   2112  CB  ASN A 134      -4.394   0.558   2.381  1.00  0.00           C  
ATOM   2113  HB1 ASN A 134      -3.815   1.001   1.697  1.00  0.00           H  
ATOM   2114  HB2 ASN A 134      -3.910  -0.234   2.753  1.00  0.00           H  
ATOM   2115  CG  ASN A 134      -5.676   0.080   1.704  1.00  0.00           C  
ATOM   2116  OD1 ASN A 134      -6.559  -0.499   2.347  1.00  0.00           O  
ATOM   2117  ND2 ASN A 134      -5.786   0.333   0.402  1.00  0.00           N  
ATOM   2118 HD21 ASN A 134      -5.051   0.812  -0.078  1.00  0.00           H  
ATOM   2119 HD22 ASN A 134      -6.604   0.044  -0.096  1.00  0.00           H  
ATOM   2120  C   ASN A 134      -3.358   2.040   4.157  1.00  0.00           C  
ATOM   2121  O   ASN A 134      -2.409   1.267   4.305  1.00  0.00           O  
ATOM   2122  N   SER A 135      -3.325   3.313   4.548  1.00  0.00           N  
ATOM   2123  H   SER A 135      -4.136   3.881   4.407  1.00  0.00           H  
ATOM   2124  CA  SER A 135      -2.143   3.912   5.177  1.00  0.00           C  
ATOM   2125  HA  SER A 135      -1.373   3.765   4.557  1.00  0.00           H  
ATOM   2126  CB  SER A 135      -2.318   5.425   5.327  1.00  0.00           C  
ATOM   2127  HB1 SER A 135      -1.590   5.783   5.911  1.00  0.00           H  
ATOM   2128  HB2 SER A 135      -2.252   5.853   4.426  1.00  0.00           H  
ATOM   2129  OG  SER A 135      -3.574   5.744   5.903  1.00  0.00           O  
ATOM   2130  H   SER A 135      -4.247   5.858   5.173  1.00  0.00           H  
ATOM   2131  C   SER A 135      -1.764   3.284   6.526  1.00  0.00           C  
ATOM   2132  O   SER A 135      -0.591   3.320   6.918  1.00  0.00           O  
ATOM   2133  N   HIS A 136      -2.742   2.707   7.229  1.00  0.00           N  
ATOM   2134  H   HIS A 136      -3.675   2.715   6.868  1.00  0.00           H  
ATOM   2135  CA  HIS A 136      -2.475   2.058   8.528  1.00  0.00           C  
ATOM   2136  HA  HIS A 136      -1.546   2.311   8.799  1.00  0.00           H  
ATOM   2137  CB  HIS A 136      -3.422   2.603   9.601  1.00  0.00           C  
ATOM   2138  HB1 HIS A 136      -4.353   2.599   9.235  1.00  0.00           H  
ATOM   2139  HB2 HIS A 136      -3.382   1.997  10.396  1.00  0.00           H  
ATOM   2140  CG  HIS A 136      -3.094   3.992  10.046  1.00  0.00           C  
ATOM   2141  ND1 HIS A 136      -3.711   4.590  11.121  1.00  0.00           N  
ATOM   2142  CD2 HIS A 136      -2.198   4.894   9.578  1.00  0.00           C  
ATOM   2143  HD2 HIS A 136      -1.576   4.767   8.806  1.00  0.00           H  
ATOM   2144  CE1 HIS A 136      -3.224   5.807  11.286  1.00  0.00           C  
ATOM   2145  HE1 HIS A 136      -3.505   6.459  11.990  1.00  0.00           H  
ATOM   2146  NE2 HIS A 136      -2.304   6.016  10.363  1.00  0.00           N  
ATOM   2147  HE2 HIS A 136      -1.771   6.855  10.253  1.00  0.00           H  
ATOM   2148  C   HIS A 136      -2.530   0.531   8.478  1.00  0.00           C  
ATOM   2149  O   HIS A 136      -2.630  -0.141   9.517  1.00  0.00           O  
ATOM   2150  N   LYS A 137      -2.453  -0.005   7.261  1.00  0.00           N  
ATOM   2151  H   LYS A 137      -2.371   0.613   6.479  1.00  0.00           H  
ATOM   2152  CA  LYS A 137      -2.481  -1.438   7.003  1.00  0.00           C  
ATOM   2153  HA  LYS A 137      -3.300  -1.826   7.425  1.00  0.00           H  
ATOM   2154  CB  LYS A 137      -2.545  -1.674   5.490  1.00  0.00           C  
ATOM   2155  HB1 LYS A 137      -3.198  -1.024   5.103  1.00  0.00           H  
ATOM   2156  HB2 LYS A 137      -1.638  -1.490   5.110  1.00  0.00           H  
ATOM   2157  CG  LYS A 137      -2.958  -3.060   5.061  1.00  0.00           C  
ATOM   2158  HG1 LYS A 137      -2.345  -3.733   5.476  1.00  0.00           H  
ATOM   2159  HG2 LYS A 137      -3.893  -3.238   5.369  1.00  0.00           H  
ATOM   2160  CD  LYS A 137      -2.892  -3.185   3.541  1.00  0.00           C  
ATOM   2161  HD1 LYS A 137      -3.634  -2.652   3.134  1.00  0.00           H  
ATOM   2162  HD2 LYS A 137      -2.017  -2.822   3.220  1.00  0.00           H  
ATOM   2163  CE  LYS A 137      -3.022  -4.631   3.107  1.00  0.00           C  
ATOM   2164  HE1 LYS A 137      -2.497  -5.208   3.733  1.00  0.00           H  
ATOM   2165  HE2 LYS A 137      -3.985  -4.898   3.150  1.00  0.00           H  
ATOM   2166  NZ  LYS A 137      -2.520  -4.841   1.717  1.00  0.00           N  
ATOM   2167  HZ1 LYS A 137      -1.575  -5.166   1.750  1.00  0.00           H  
ATOM   2168  HZ2 LYS A 137      -3.092  -5.525   1.264  1.00  0.00           H  
ATOM   2169  HZ3 LYS A 137      -2.559  -3.980   1.210  1.00  0.00           H  
ATOM   2170  C   LYS A 137      -1.248  -2.133   7.586  1.00  0.00           C  
ATOM   2171  O   LYS A 137      -0.138  -1.588   7.542  1.00  0.00           O  
ATOM   2172  N   GLU A 138      -1.464  -3.334   8.124  1.00  0.00           N  
ATOM   2173  H   GLU A 138      -2.404  -3.674   8.148  1.00  0.00           H  
ATOM   2174  CA  GLU A 138      -0.407  -4.190   8.684  1.00  0.00           C  
ATOM   2175  HA  GLU A 138      -0.871  -4.938   9.160  1.00  0.00           H  
ATOM   2176  CB  GLU A 138       0.435  -4.838   7.571  1.00  0.00           C  
ATOM   2177  HB1 GLU A 138       0.667  -4.135   6.899  1.00  0.00           H  
ATOM   2178  HB2 GLU A 138       1.278  -5.191   7.978  1.00  0.00           H  
ATOM   2179  CG  GLU A 138      -0.273  -5.991   6.841  1.00  0.00           C  
ATOM   2180  HG1 GLU A 138      -1.132  -5.648   6.461  1.00  0.00           H  
ATOM   2181  HG2 GLU A 138       0.313  -6.301   6.092  1.00  0.00           H  
ATOM   2182  CD  GLU A 138      -0.584  -7.188   7.746  1.00  0.00           C  
ATOM   2183  OE2 GLU A 138      -1.528  -7.945   7.436  1.00  0.00           O  
ATOM   2184  OE1 GLU A 138       0.109  -7.379   8.766  1.00  0.00           O  
ATOM   2185  C   GLU A 138       0.466  -3.490   9.726  1.00  0.00           C  
ATOM   2186  O   GLU A 138       1.696  -3.606   9.721  1.00  0.00           O  
ATOM   2187  N   ARG A 139      -0.196  -2.768  10.623  1.00  0.00           N  
ATOM   2188  H   ARG A 139      -1.192  -2.710  10.551  1.00  0.00           H  
ATOM   2189  CA  ARG A 139       0.469  -2.056  11.708  1.00  0.00           C  
ATOM   2190  HA  ARG A 139       1.457  -2.170  11.601  1.00  0.00           H  
ATOM   2191  CB  ARG A 139       0.144  -0.559  11.631  1.00  0.00           C  
ATOM   2192  HB1 ARG A 139      -0.849  -0.450  11.676  1.00  0.00           H  
ATOM   2193  HB2 ARG A 139       0.557  -0.107  12.422  1.00  0.00           H  
ATOM   2194  CG  ARG A 139       0.646   0.134  10.364  1.00  0.00           C  
ATOM   2195  HG1 ARG A 139       0.391  -0.416   9.568  1.00  0.00           H  
ATOM   2196  HG2 ARG A 139       0.213   1.032  10.291  1.00  0.00           H  
ATOM   2197  CD  ARG A 139       2.158   0.311  10.381  1.00  0.00           C  
ATOM   2198  HD1 ARG A 139       2.430   0.723  11.251  1.00  0.00           H  
ATOM   2199  HD2 ARG A 139       2.592  -0.586  10.296  1.00  0.00           H  
ATOM   2200  NE  ARG A 139       2.610   1.168   9.286  1.00  0.00           N  
ATOM   2201  HE  ARG A 139       1.973   1.333   8.533  1.00  0.00           H  
ATOM   2202  CZ  ARG A 139       3.808   1.744   9.220  1.00  0.00           C  
ATOM   2203  NH2 ARG A 139       4.107   2.508   8.179  1.00  0.00           N  
ATOM   2204 HH21 ARG A 139       3.435   2.647   7.452  1.00  0.00           H  
ATOM   2205 HH22 ARG A 139       5.005   2.945   8.121  1.00  0.00           H  
ATOM   2206  NH1 ARG A 139       4.706   1.559  10.184  1.00  0.00           N  
ATOM   2207 HH11 ARG A 139       4.484   0.982  10.970  1.00  0.00           H  
ATOM   2208 HH12 ARG A 139       5.603   1.997  10.123  1.00  0.00           H  
ATOM   2209  C   ARG A 139       0.064  -2.617  13.071  1.00  0.00           C  
ATOM   2210  O   ARG A 139       0.500  -2.118  14.111  1.00  0.00           O  
ATOM   2211  N   GLY A 140      -0.769  -3.656  13.056  1.00  0.00           N  
ATOM   2212  H   GLY A 140      -1.092  -4.009  12.178  1.00  0.00           H  
ATOM   2213  CA  GLY A 140      -1.224  -4.295  14.292  1.00  0.00           C  
ATOM   2214  HA1 GLY A 140      -0.762  -5.178  14.373  1.00  0.00           H  
ATOM   2215  HA2 GLY A 140      -0.952  -3.714  15.059  1.00  0.00           H  
ATOM   2216  C   GLY A 140      -2.724  -4.537  14.391  1.00  0.00           C  
ATOM   2217  O   GLY A 140      -3.151  -5.463  15.087  1.00  0.00           O  
ATOM   2218  N   TRP A 141      -3.524  -3.718  13.701  1.00  0.00           N  
ATOM   2219  H   TRP A 141      -3.116  -3.000  13.136  1.00  0.00           H  
ATOM   2220  CA  TRP A 141      -4.999  -3.846  13.751  1.00  0.00           C  
ATOM   2221  HA  TRP A 141      -5.274  -3.709  14.703  1.00  0.00           H  
ATOM   2222  CB  TRP A 141      -5.707  -2.766  12.915  1.00  0.00           C  
ATOM   2223  HB1 TRP A 141      -5.242  -2.700  12.032  1.00  0.00           H  
ATOM   2224  HB2 TRP A 141      -6.651  -3.059  12.764  1.00  0.00           H  
ATOM   2225  CG  TRP A 141      -5.736  -1.382  13.537  1.00  0.00           C  
ATOM   2226  CD1 TRP A 141      -5.256  -0.231  12.981  1.00  0.00           C  
ATOM   2227  HD1 TRP A 141      -4.821  -0.169  12.083  1.00  0.00           H  
ATOM   2228  CD2 TRP A 141      -6.270  -1.012  14.820  1.00  0.00           C  
ATOM   2229  NE1 TRP A 141      -5.455   0.831  13.831  1.00  0.00           N  
ATOM   2230  HE1 TRP A 141      -5.195   1.779  13.647  1.00  0.00           H  
ATOM   2231  CE2 TRP A 141      -6.067   0.381  14.971  1.00  0.00           C  
ATOM   2232  CE3 TRP A 141      -6.887  -1.721  15.860  1.00  0.00           C  
ATOM   2233  HE3 TRP A 141      -7.043  -2.706  15.784  1.00  0.00           H  
ATOM   2234  CZ2 TRP A 141      -6.472   1.082  16.112  1.00  0.00           C  
ATOM   2235  HZ2 TRP A 141      -6.329   2.068  16.192  1.00  0.00           H  
ATOM   2236  CZ3 TRP A 141      -7.281  -1.023  17.007  1.00  0.00           C  
ATOM   2237  HZ3 TRP A 141      -7.716  -1.517  17.759  1.00  0.00           H  
ATOM   2238  CH2 TRP A 141      -7.073   0.367  17.117  1.00  0.00           C  
ATOM   2239  HH2 TRP A 141      -7.370   0.842  17.945  1.00  0.00           H  
ATOM   2240  C   TRP A 141      -5.516  -5.219  13.326  1.00  0.00           C  
ATOM   2241  O   TRP A 141      -6.452  -5.746  13.934  1.00  0.00           O  
ATOM   2242  N   GLU A 142      -4.924  -5.778  12.272  1.00  0.00           N  
ATOM   2243  H   GLU A 142      -4.171  -5.292  11.828  1.00  0.00           H  
ATOM   2244  CA  GLU A 142      -5.336  -7.078  11.740  1.00  0.00           C  
ATOM   2245  HA  GLU A 142      -6.289  -7.000  11.447  1.00  0.00           H  
ATOM   2246  CB  GLU A 142      -4.501  -7.479  10.515  1.00  0.00           C  
ATOM   2247  HB1 GLU A 142      -3.534  -7.429  10.765  1.00  0.00           H  
ATOM   2248  HB2 GLU A 142      -4.727  -8.424  10.279  1.00  0.00           H  
ATOM   2249  CG  GLU A 142      -4.720  -6.610   9.277  1.00  0.00           C  
ATOM   2250  HG1 GLU A 142      -4.533  -7.161   8.463  1.00  0.00           H  
ATOM   2251  HG2 GLU A 142      -5.676  -6.317   9.259  1.00  0.00           H  
ATOM   2252  CD  GLU A 142      -3.830  -5.371   9.239  1.00  0.00           C  
ATOM   2253  OE2 GLU A 142      -3.273  -4.983  10.287  1.00  0.00           O  
ATOM   2254  OE1 GLU A 142      -3.688  -4.772   8.148  1.00  0.00           O  
ATOM   2255  C   GLU A 142      -5.264  -8.167  12.801  1.00  0.00           C  
ATOM   2256  O   GLU A 142      -6.182  -8.977  12.916  1.00  0.00           O  
ATOM   2257  N   GLN A 143      -4.178  -8.184  13.576  1.00  0.00           N  
ATOM   2258  H   GLN A 143      -3.446  -7.522  13.418  1.00  0.00           H  
ATOM   2259  CA  GLN A 143      -4.050  -9.162  14.654  1.00  0.00           C  
ATOM   2260  HA  GLN A 143      -4.182 -10.068  14.252  1.00  0.00           H  
ATOM   2261  CB  GLN A 143      -2.654  -9.143  15.289  1.00  0.00           C  
ATOM   2262  HB1 GLN A 143      -1.975  -9.330  14.579  1.00  0.00           H  
ATOM   2263  HB2 GLN A 143      -2.486  -8.233  15.667  1.00  0.00           H  
ATOM   2264  CG  GLN A 143      -2.493 -10.179  16.408  1.00  0.00           C  
ATOM   2265  HG1 GLN A 143      -2.980  -9.852  17.218  1.00  0.00           H  
ATOM   2266  HG2 GLN A 143      -2.905 -11.039  16.106  1.00  0.00           H  
ATOM   2267  CD  GLN A 143      -1.050 -10.441  16.787  1.00  0.00           C  
ATOM   2268  OE1 GLN A 143      -0.124  -9.931  16.152  1.00  0.00           O  
ATOM   2269  NE2 GLN A 143      -0.850 -11.249  17.825  1.00  0.00           N  
ATOM   2270 HE21 GLN A 143      -1.631 -11.646  18.308  1.00  0.00           H  
ATOM   2271 HE22 GLN A 143       0.081 -11.460  18.123  1.00  0.00           H  
ATOM   2272  C   GLN A 143      -5.130  -8.974  15.716  1.00  0.00           C  
ATOM   2273  O   GLN A 143      -5.676  -9.954  16.229  1.00  0.00           O  
ATOM   2274  N   PHE A 144      -5.448  -7.720  16.035  1.00  0.00           N  
ATOM   2275  H   PHE A 144      -4.981  -6.958  15.587  1.00  0.00           H  
ATOM   2276  CA  PHE A 144      -6.474  -7.457  17.034  1.00  0.00           C  
ATOM   2277  HA  PHE A 144      -6.264  -8.023  17.831  1.00  0.00           H  
ATOM   2278  CB  PHE A 144      -6.477  -5.998  17.500  1.00  0.00           C  
ATOM   2279  HB1 PHE A 144      -5.593  -5.794  17.920  1.00  0.00           H  
ATOM   2280  HB2 PHE A 144      -6.601  -5.408  16.702  1.00  0.00           H  
ATOM   2281  CG  PHE A 144      -7.564  -5.696  18.497  1.00  0.00           C  
ATOM   2282  CD1 PHE A 144      -7.478  -6.177  19.805  1.00  0.00           C  
ATOM   2283  HD1 PHE A 144      -6.681  -6.715  20.081  1.00  0.00           H  
ATOM   2284  CD2 PHE A 144      -8.686  -4.964  18.122  1.00  0.00           C  
ATOM   2285  HD2 PHE A 144      -8.764  -4.624  17.185  1.00  0.00           H  
ATOM   2286  CE1 PHE A 144      -8.486  -5.919  20.731  1.00  0.00           C  
ATOM   2287  HE1 PHE A 144      -8.410  -6.266  21.666  1.00  0.00           H  
ATOM   2288  CE2 PHE A 144      -9.705  -4.698  19.040  1.00  0.00           C  
ATOM   2289  HE2 PHE A 144     -10.506  -4.168  18.761  1.00  0.00           H  
ATOM   2290  CZ  PHE A 144      -9.602  -5.175  20.348  1.00  0.00           C  
ATOM   2291  HZ  PHE A 144     -10.327  -4.984  21.009  1.00  0.00           H  
ATOM   2292  C   PHE A 144      -7.864  -7.850  16.555  1.00  0.00           C  
ATOM   2293  O   PHE A 144      -8.601  -8.512  17.284  1.00  0.00           O  
ATOM   2294  N   THR A 145      -8.222  -7.436  15.340  1.00  0.00           N  
ATOM   2295  H   THR A 145      -7.576  -6.907  14.790  1.00  0.00           H  
ATOM   2296  CA  THR A 145      -9.546  -7.745  14.800  1.00  0.00           C  
ATOM   2297  HA  THR A 145     -10.209  -7.522  15.515  1.00  0.00           H  
ATOM   2298  CB  THR A 145      -9.904  -6.873  13.569  1.00  0.00           C  
ATOM   2299  HB  THR A 145     -10.761  -7.203  13.172  1.00  0.00           H  
ATOM   2300  OG1 THR A 145      -8.867  -6.976  12.593  1.00  0.00           O  
ATOM   2301  HG1 THR A 145      -7.985  -7.042  13.060  1.00  0.00           H  
ATOM   2302  CG2 THR A 145     -10.073  -5.402  13.975  1.00  0.00           C  
ATOM   2303 HG21 THR A 145      -9.915  -5.316  14.959  1.00  0.00           H  
ATOM   2304 HG22 THR A 145      -9.415  -4.836  13.477  1.00  0.00           H  
ATOM   2305 HG23 THR A 145     -10.999  -5.096  13.754  1.00  0.00           H  
ATOM   2306  C   THR A 145      -9.703  -9.244  14.499  1.00  0.00           C  
ATOM   2307  O   THR A 145     -10.811  -9.770  14.565  1.00  0.00           O  
ATOM   2308  N   ASP A 146      -8.595  -9.919  14.188  1.00  0.00           N  
ATOM   2309  H   ASP A 146      -7.754  -9.410  14.003  1.00  0.00           H  
ATOM   2310  CA  ASP A 146      -8.570 -11.391  14.108  1.00  0.00           C  
ATOM   2311  HA  ASP A 146      -9.230 -11.686  13.417  1.00  0.00           H  
ATOM   2312  CB  ASP A 146      -7.181 -11.912  13.716  1.00  0.00           C  
ATOM   2313  HB1 ASP A 146      -6.489 -11.339  14.154  1.00  0.00           H  
ATOM   2314  HB2 ASP A 146      -7.086 -12.850  14.050  1.00  0.00           H  
ATOM   2315  CG  ASP A 146      -6.937 -11.904  12.212  1.00  0.00           C  
ATOM   2316  OD2 ASP A 146      -7.897 -11.754  11.422  1.00  0.00           O  
ATOM   2317  OD1 ASP A 146      -5.758 -12.051  11.824  1.00  0.00           O  
ATOM   2318  C   ASP A 146      -8.952 -12.013  15.446  1.00  0.00           C  
ATOM   2319  O   ASP A 146      -9.679 -13.007  15.487  1.00  0.00           O  
ATOM   2320  N   ALA A 147      -8.449 -11.432  16.535  1.00  0.00           N  
ATOM   2321  H   ALA A 147      -7.821 -10.661  16.430  1.00  0.00           H  
ATOM   2322  CA  ALA A 147      -8.793 -11.894  17.881  1.00  0.00           C  
ATOM   2323  HA  ALA A 147      -8.586 -12.871  17.930  1.00  0.00           H  
ATOM   2324  CB  ALA A 147      -7.944 -11.186  18.929  1.00  0.00           C  
ATOM   2325  HB1 ALA A 147      -7.325 -10.549  18.470  1.00  0.00           H  
ATOM   2326  HB2 ALA A 147      -8.536 -10.685  19.561  1.00  0.00           H  
ATOM   2327  HB3 ALA A 147      -7.414 -11.860  19.445  1.00  0.00           H  
ATOM   2328  C   ALA A 147     -10.285 -11.716  18.179  1.00  0.00           C  
ATOM   2329  O   ALA A 147     -10.895 -12.564  18.830  1.00  0.00           O  
ATOM   2330  N   VAL A 148     -10.866 -10.617  17.694  1.00  0.00           N  
ATOM   2331  H   VAL A 148     -10.302  -9.932  17.232  1.00  0.00           H  
ATOM   2332  CA  VAL A 148     -12.310 -10.385  17.820  1.00  0.00           C  
ATOM   2333  HA  VAL A 148     -12.550 -10.415  18.790  1.00  0.00           H  
ATOM   2334  CB  VAL A 148     -12.716  -8.995  17.259  1.00  0.00           C  
ATOM   2335  HB  VAL A 148     -12.503  -8.979  16.282  1.00  0.00           H  
ATOM   2336  CG2 VAL A 148     -14.220  -8.752  17.424  1.00  0.00           C  
ATOM   2337 HG21 VAL A 148     -14.632  -9.550  17.864  1.00  0.00           H  
ATOM   2338 HG22 VAL A 148     -14.371  -7.940  17.988  1.00  0.00           H  
ATOM   2339 HG23 VAL A 148     -14.638  -8.607  16.527  1.00  0.00           H  
ATOM   2340  CG1 VAL A 148     -11.916  -7.891  17.937  1.00  0.00           C  
ATOM   2341 HG11 VAL A 148     -11.295  -8.302  18.604  1.00  0.00           H  
ATOM   2342 HG12 VAL A 148     -11.389  -7.386  17.253  1.00  0.00           H  
ATOM   2343 HG13 VAL A 148     -12.538  -7.259  18.399  1.00  0.00           H  
ATOM   2344  C   VAL A 148     -13.089 -11.492  17.097  1.00  0.00           C  
ATOM   2345  O   VAL A 148     -13.999 -12.106  17.668  1.00  0.00           O  
ATOM   2346  N   VAL A 149     -12.711 -11.745  15.846  1.00  0.00           N  
ATOM   2347  H   VAL A 149     -11.970 -11.203  15.449  1.00  0.00           H  
ATOM   2348  CA  VAL A 149     -13.339 -12.787  15.028  1.00  0.00           C  
ATOM   2349  HA  VAL A 149     -14.319 -12.592  14.994  1.00  0.00           H  
ATOM   2350  CB  VAL A 149     -12.805 -12.757  13.565  1.00  0.00           C  
ATOM   2351  HB  VAL A 149     -11.807 -12.820  13.597  1.00  0.00           H  
ATOM   2352  CG2 VAL A 149     -13.333 -13.946  12.749  1.00  0.00           C  
ATOM   2353 HG21 VAL A 149     -13.921 -14.506  13.333  1.00  0.00           H  
ATOM   2354 HG22 VAL A 149     -13.856 -13.612  11.965  1.00  0.00           H  
ATOM   2355 HG23 VAL A 149     -12.565 -14.495  12.418  1.00  0.00           H  
ATOM   2356  CG1 VAL A 149     -13.176 -11.440  12.899  1.00  0.00           C  
ATOM   2357 HG11 VAL A 149     -13.685 -10.878  13.551  1.00  0.00           H  
ATOM   2358 HG12 VAL A 149     -12.346 -10.959  12.616  1.00  0.00           H  
ATOM   2359 HG13 VAL A 149     -13.740 -11.617  12.093  1.00  0.00           H  
ATOM   2360  C   VAL A 149     -13.166 -14.175  15.661  1.00  0.00           C  
ATOM   2361  O   VAL A 149     -14.112 -14.962  15.698  1.00  0.00           O  
ATOM   2362  N   SER A 150     -11.966 -14.453  16.167  1.00  0.00           N  
ATOM   2363  H   SER A 150     -11.240 -13.769  16.098  1.00  0.00           H  
ATOM   2364  CA  SER A 150     -11.679 -15.727  16.820  1.00  0.00           C  
ATOM   2365  HA  SER A 150     -11.904 -16.460  16.178  1.00  0.00           H  
ATOM   2366  CB  SER A 150     -10.194 -15.837  17.159  1.00  0.00           C  
ATOM   2367  HB1 SER A 150      -9.651 -15.562  16.365  1.00  0.00           H  
ATOM   2368  HB2 SER A 150      -9.983 -15.228  17.924  1.00  0.00           H  
ATOM   2369  OG  SER A 150      -9.864 -17.166  17.513  1.00  0.00           O  
ATOM   2370  H   SER A 150     -10.703 -17.659  17.745  1.00  0.00           H  
ATOM   2371  C   SER A 150     -12.521 -15.929  18.080  1.00  0.00           C  
ATOM   2372  O   SER A 150     -13.011 -17.032  18.330  1.00  0.00           O  
ATOM   2373  N   TRP A 151     -12.690 -14.863  18.862  1.00  0.00           N  
ATOM   2374  H   TRP A 151     -12.261 -13.997  18.606  1.00  0.00           H  
ATOM   2375  CA  TRP A 151     -13.489 -14.931  20.086  1.00  0.00           C  
ATOM   2376  HA  TRP A 151     -13.105 -15.659  20.654  1.00  0.00           H  
ATOM   2377  CB  TRP A 151     -13.430 -13.636  20.899  1.00  0.00           C  
ATOM   2378  HB1 TRP A 151     -12.477 -13.344  20.985  1.00  0.00           H  
ATOM   2379  HB2 TRP A 151     -13.946 -12.925  20.422  1.00  0.00           H  
ATOM   2380  CG  TRP A 151     -14.012 -13.834  22.272  1.00  0.00           C  
ATOM   2381  CD1 TRP A 151     -13.333 -14.173  23.408  1.00  0.00           C  
ATOM   2382  HD1 TRP A 151     -12.345 -14.315  23.464  1.00  0.00           H  
ATOM   2383  CD2 TRP A 151     -15.399 -13.756  22.641  1.00  0.00           C  
ATOM   2384  NE1 TRP A 151     -14.206 -14.291  24.464  1.00  0.00           N  
ATOM   2385  HE1 TRP A 151     -13.953 -14.522  25.404  1.00  0.00           H  
ATOM   2386  CE2 TRP A 151     -15.480 -14.041  24.021  1.00  0.00           C  
ATOM   2387  CE3 TRP A 151     -16.580 -13.455  21.939  1.00  0.00           C  
ATOM   2388  HE3 TRP A 151     -16.553 -13.245  20.962  1.00  0.00           H  
ATOM   2389  CZ2 TRP A 151     -16.694 -14.036  24.721  1.00  0.00           C  
ATOM   2390  HZ2 TRP A 151     -16.729 -14.240  25.699  1.00  0.00           H  
ATOM   2391  CZ3 TRP A 151     -17.791 -13.456  22.635  1.00  0.00           C  
ATOM   2392  HZ3 TRP A 151     -18.640 -13.252  22.147  1.00  0.00           H  
ATOM   2393  CH2 TRP A 151     -17.835 -13.741  24.015  1.00  0.00           C  
ATOM   2394  HH2 TRP A 151     -18.715 -13.728  24.490  1.00  0.00           H  
ATOM   2395  C   TRP A 151     -14.939 -15.300  19.787  1.00  0.00           C  
ATOM   2396  O   TRP A 151     -15.497 -16.195  20.418  1.00  0.00           O  
ATOM   2397  N   LEU A 152     -15.534 -14.609  18.821  1.00  0.00           N  
ATOM   2398  H   LEU A 152     -15.017 -13.894  18.350  1.00  0.00           H  
ATOM   2399  CA  LEU A 152     -16.918 -14.857  18.423  1.00  0.00           C  
ATOM   2400  HA  LEU A 152     -17.492 -14.771  19.237  1.00  0.00           H  
ATOM   2401  CB  LEU A 152     -17.369 -13.796  17.416  1.00  0.00           C  
ATOM   2402  HB1 LEU A 152     -16.692 -13.758  16.681  1.00  0.00           H  
ATOM   2403  HB2 LEU A 152     -18.247 -14.085  17.035  1.00  0.00           H  
ATOM   2404  CG  LEU A 152     -17.537 -12.384  17.977  1.00  0.00           C  
ATOM   2405  HG  LEU A 152     -16.732 -12.165  18.528  1.00  0.00           H  
ATOM   2406  CD1 LEU A 152     -17.621 -11.386  16.833  1.00  0.00           C  
ATOM   2407 HD11 LEU A 152     -17.547 -11.878  15.966  1.00  0.00           H  
ATOM   2408 HD12 LEU A 152     -18.494 -10.900  16.872  1.00  0.00           H  
ATOM   2409 HD13 LEU A 152     -16.877 -10.723  16.909  1.00  0.00           H  
ATOM   2410  CD2 LEU A 152     -18.773 -12.294  18.873  1.00  0.00           C  
ATOM   2411 HD21 LEU A 152     -19.218 -13.189  18.905  1.00  0.00           H  
ATOM   2412 HD22 LEU A 152     -18.502 -12.020  19.796  1.00  0.00           H  
ATOM   2413 HD23 LEU A 152     -19.407 -11.614  18.505  1.00  0.00           H  
ATOM   2414  C   LEU A 152     -17.118 -16.258  17.854  1.00  0.00           C  
ATOM   2415  O   LEU A 152     -18.124 -16.912  18.140  1.00  0.00           O  
ATOM   2416  N   ASN A 153     -16.157 -16.708  17.048  1.00  0.00           N  
ATOM   2417  H   ASN A 153     -15.407 -16.093  16.805  1.00  0.00           H  
ATOM   2418  CA  ASN A 153     -16.155 -18.063  16.506  1.00  0.00           C  
ATOM   2419  HA  ASN A 153     -16.963 -18.169  15.927  1.00  0.00           H  
ATOM   2420  CB  ASN A 153     -14.911 -18.284  15.636  1.00  0.00           C  
ATOM   2421  HB1 ASN A 153     -14.859 -17.551  14.958  1.00  0.00           H  
ATOM   2422  HB2 ASN A 153     -14.100 -18.245  16.220  1.00  0.00           H  
ATOM   2423  CG  ASN A 153     -14.926 -19.623  14.908  1.00  0.00           C  
ATOM   2424  OD1 ASN A 153     -15.889 -19.965  14.213  1.00  0.00           O  
ATOM   2425  ND2 ASN A 153     -13.842 -20.379  15.050  1.00  0.00           N  
ATOM   2426 HD21 ASN A 153     -13.078 -20.058  15.610  1.00  0.00           H  
ATOM   2427 HD22 ASN A 153     -13.790 -21.269  14.597  1.00  0.00           H  
ATOM   2428  C   ASN A 153     -16.218 -19.119  17.610  1.00  0.00           C  
ATOM   2429  O   ASN A 153     -17.007 -20.061  17.531  1.00  0.00           O  
ATOM   2430  N   GLN A 154     -15.404 -18.933  18.648  1.00  0.00           N  
ATOM   2431  H   GLN A 154     -14.877 -18.085  18.698  1.00  0.00           H  
ATOM   2432  CA  GLN A 154     -15.250 -19.919  19.719  1.00  0.00           C  
ATOM   2433  HA  GLN A 154     -15.314 -20.827  19.305  1.00  0.00           H  
ATOM   2434  CB  GLN A 154     -13.849 -19.788  20.337  1.00  0.00           C  
ATOM   2435  HB1 GLN A 154     -13.193 -19.643  19.597  1.00  0.00           H  
ATOM   2436  HB2 GLN A 154     -13.846 -18.987  20.936  1.00  0.00           H  
ATOM   2437  CG  GLN A 154     -13.391 -20.994  21.150  1.00  0.00           C  
ATOM   2438  HG1 GLN A 154     -13.826 -20.955  22.050  1.00  0.00           H  
ATOM   2439  HG2 GLN A 154     -13.689 -21.825  20.680  1.00  0.00           H  
ATOM   2440  CD  GLN A 154     -11.878 -21.062  21.346  1.00  0.00           C  
ATOM   2441  OE1 GLN A 154     -11.131 -20.175  20.925  1.00  0.00           O  
ATOM   2442  NE2 GLN A 154     -11.424 -22.127  21.983  1.00  0.00           N  
ATOM   2443 HE21 GLN A 154     -12.062 -22.827  22.304  1.00  0.00           H  
ATOM   2444 HE22 GLN A 154     -10.443 -22.233  22.144  1.00  0.00           H  
ATOM   2445  C   GLN A 154     -16.319 -19.834  20.818  1.00  0.00           C  
ATOM   2446  O   GLN A 154     -16.599 -20.828  21.489  1.00  0.00           O  
ATOM   2447  N   ASN A 155     -16.911 -18.655  20.996  1.00  0.00           N  
ATOM   2448  H   ASN A 155     -16.803 -17.946  20.299  1.00  0.00           H  
ATOM   2449  CA  ASN A 155     -17.720 -18.367  22.192  1.00  0.00           C  
ATOM   2450  HA  ASN A 155     -17.716 -19.197  22.750  1.00  0.00           H  
ATOM   2451  CB  ASN A 155     -17.042 -17.276  23.017  1.00  0.00           C  
ATOM   2452  HB1 ASN A 155     -16.899 -16.473  22.439  1.00  0.00           H  
ATOM   2453  HB2 ASN A 155     -17.641 -17.026  23.778  1.00  0.00           H  
ATOM   2454  CG  ASN A 155     -15.713 -17.724  23.567  1.00  0.00           C  
ATOM   2455  OD1 ASN A 155     -14.660 -17.474  22.974  1.00  0.00           O  
ATOM   2456  ND2 ASN A 155     -15.753 -18.421  24.687  1.00  0.00           N  
ATOM   2457 HD21 ASN A 155     -16.632 -18.622  25.119  1.00  0.00           H  
ATOM   2458 HD22 ASN A 155     -14.904 -18.748  25.103  1.00  0.00           H  
ATOM   2459  C   ASN A 155     -19.180 -18.007  21.950  1.00  0.00           C  
ATOM   2460  O   ASN A 155     -19.901 -17.632  22.880  1.00  0.00           O  
ATOM   2461  N   SER A 156     -19.609 -18.113  20.699  1.00  0.00           N  
ATOM   2462  H   SER A 156     -18.948 -18.302  19.973  1.00  0.00           H  
ATOM   2463  CA  SER A 156     -21.017 -17.961  20.353  1.00  0.00           C  
ATOM   2464  HA  SER A 156     -21.572 -18.099  21.173  1.00  0.00           H  
ATOM   2465  CB  SER A 156     -21.286 -16.562  19.797  1.00  0.00           C  
ATOM   2466  HB1 SER A 156     -22.267 -16.450  19.639  1.00  0.00           H  
ATOM   2467  HB2 SER A 156     -20.984 -15.878  20.461  1.00  0.00           H  
ATOM   2468  OG  SER A 156     -20.591 -16.374  18.579  1.00  0.00           O  
ATOM   2469  H   SER A 156     -19.686 -15.998  18.776  1.00  0.00           H  
ATOM   2470  C   SER A 156     -21.367 -19.029  19.332  1.00  0.00           C  
ATOM   2471  O   SER A 156     -20.474 -19.722  18.845  1.00  0.00           O  
ATOM   2472  N   ASN A 157     -22.659 -19.174  19.028  1.00  0.00           N  
ATOM   2473  H   ASN A 157     -23.332 -18.593  19.485  1.00  0.00           H  
ATOM   2474  CA  ASN A 157     -23.121 -20.155  18.048  1.00  0.00           C  
ATOM   2475  HA  ASN A 157     -22.337 -20.399  17.477  1.00  0.00           H  
ATOM   2476  CB  ASN A 157     -23.614 -21.448  18.729  1.00  0.00           C  
ATOM   2477  HB1 ASN A 157     -23.720 -22.158  18.033  1.00  0.00           H  
ATOM   2478  HB2 ASN A 157     -22.926 -21.743  19.392  1.00  0.00           H  
ATOM   2479  CG  ASN A 157     -24.940 -21.270  19.447  1.00  0.00           C  
ATOM   2480  OD1 ASN A 157     -26.015 -21.372  18.841  1.00  0.00           O  
ATOM   2481  ND2 ASN A 157     -24.874 -21.016  20.750  1.00  0.00           N  
ATOM   2482 HD21 ASN A 157     -23.985 -20.952  21.203  1.00  0.00           H  
ATOM   2483 HD22 ASN A 157     -25.714 -20.889  21.278  1.00  0.00           H  
ATOM   2484  C   ASN A 157     -24.196 -19.601  17.128  1.00  0.00           C  
ATOM   2485  O   ASN A 157     -25.004 -18.756  17.531  1.00  0.00           O  
ATOM   2486  N   GLY A 158     -24.192 -20.089  15.892  1.00  0.00           N  
ATOM   2487  H   GLY A 158     -23.462 -20.718  15.625  1.00  0.00           H  
ATOM   2488  CA  GLY A 158     -25.212 -19.742  14.911  1.00  0.00           C  
ATOM   2489  HA1 GLY A 158     -25.093 -20.333  14.113  1.00  0.00           H  
ATOM   2490  HA2 GLY A 158     -26.108 -19.920  15.317  1.00  0.00           H  
ATOM   2491  C   GLY A 158     -25.181 -18.300  14.440  1.00  0.00           C  
ATOM   2492  O   GLY A 158     -26.206 -17.767  14.017  1.00  0.00           O  
ATOM   2493  N   LEU A 159     -24.011 -17.667  14.513  1.00  0.00           N  
ATOM   2494  H   LEU A 159     -23.248 -18.103  14.990  1.00  0.00           H  
ATOM   2495  CA  LEU A 159     -23.818 -16.347  13.911  1.00  0.00           C  
ATOM   2496  HA  LEU A 159     -24.537 -15.733  14.237  1.00  0.00           H  
ATOM   2497  CB  LEU A 159     -22.453 -15.754  14.278  1.00  0.00           C  
ATOM   2498  HB1 LEU A 159     -21.762 -16.380  13.917  1.00  0.00           H  
ATOM   2499  HB2 LEU A 159     -22.383 -14.880  13.797  1.00  0.00           H  
ATOM   2500  CG  LEU A 159     -22.079 -15.484  15.736  1.00  0.00           C  
ATOM   2501  HG  LEU A 159     -22.084 -16.354  16.229  1.00  0.00           H  
ATOM   2502  CD2 LEU A 159     -20.675 -14.906  15.799  1.00  0.00           C  
ATOM   2503 HD21 LEU A 159     -20.311 -14.832  14.870  1.00  0.00           H  
ATOM   2504 HD22 LEU A 159     -20.701 -14.001  16.223  1.00  0.00           H  
ATOM   2505 HD23 LEU A 159     -20.089 -15.504  16.345  1.00  0.00           H  
ATOM   2506  CD1 LEU A 159     -23.071 -14.547  16.406  1.00  0.00           C  
ATOM   2507 HD11 LEU A 159     -23.778 -14.294  15.745  1.00  0.00           H  
ATOM   2508 HD12 LEU A 159     -23.491 -15.004  17.190  1.00  0.00           H  
ATOM   2509 HD13 LEU A 159     -22.597 -13.726  16.724  1.00  0.00           H  
ATOM   2510  C   LEU A 159     -23.905 -16.449  12.400  1.00  0.00           C  
ATOM   2511  O   LEU A 159     -23.583 -17.490  11.820  1.00  0.00           O  
ATOM   2512  N   VAL A 160     -24.347 -15.366  11.772  1.00  0.00           N  
ATOM   2513  H   VAL A 160     -24.728 -14.613  12.309  1.00  0.00           H  
ATOM   2514  CA  VAL A 160     -24.292 -15.246  10.329  1.00  0.00           C  
ATOM   2515  HA  VAL A 160     -24.100 -16.147   9.940  1.00  0.00           H  
ATOM   2516  CB  VAL A 160     -25.620 -14.719   9.731  1.00  0.00           C  
ATOM   2517  HB  VAL A 160     -25.776 -13.794  10.078  1.00  0.00           H  
ATOM   2518  CG1 VAL A 160     -25.532 -14.653   8.216  1.00  0.00           C  
ATOM   2519 HG11 VAL A 160     -24.627 -14.967   7.928  1.00  0.00           H  
ATOM   2520 HG12 VAL A 160     -26.235 -15.237   7.811  1.00  0.00           H  
ATOM   2521 HG13 VAL A 160     -25.676 -13.711   7.911  1.00  0.00           H  
ATOM   2522  CG2 VAL A 160     -26.814 -15.604  10.155  1.00  0.00           C  
ATOM   2523 HG21 VAL A 160     -26.479 -16.346  10.736  1.00  0.00           H  
ATOM   2524 HG22 VAL A 160     -27.480 -15.054  10.660  1.00  0.00           H  
ATOM   2525 HG23 VAL A 160     -27.256 -15.985   9.343  1.00  0.00           H  
ATOM   2526  C   VAL A 160     -23.127 -14.306   9.991  1.00  0.00           C  
ATOM   2527  O   VAL A 160     -23.156 -13.116  10.324  1.00  0.00           O  
ATOM   2528  N   PHE A 161     -22.093 -14.859   9.359  1.00  0.00           N  
ATOM   2529  H   PHE A 161     -22.075 -15.850   9.225  1.00  0.00           H  
ATOM   2530  CA  PHE A 161     -20.989 -14.053   8.860  1.00  0.00           C  
ATOM   2531  HA  PHE A 161     -20.944 -13.206   9.389  1.00  0.00           H  
ATOM   2532  CB  PHE A 161     -19.654 -14.789   8.995  1.00  0.00           C  
ATOM   2533  HB1 PHE A 161     -19.768 -15.718   8.644  1.00  0.00           H  
ATOM   2534  HB2 PHE A 161     -18.973 -14.312   8.439  1.00  0.00           H  
ATOM   2535  CG  PHE A 161     -19.140 -14.875  10.407  1.00  0.00           C  
ATOM   2536  CD1 PHE A 161     -19.510 -15.932  11.232  1.00  0.00           C  
ATOM   2537  HD1 PHE A 161     -20.132 -16.634  10.885  1.00  0.00           H  
ATOM   2538  CD2 PHE A 161     -18.271 -13.906  10.907  1.00  0.00           C  
ATOM   2539  HD2 PHE A 161     -17.998 -13.141  10.324  1.00  0.00           H  
ATOM   2540  CE1 PHE A 161     -19.024 -16.027  12.540  1.00  0.00           C  
ATOM   2541  HE1 PHE A 161     -19.301 -16.790  13.124  1.00  0.00           H  
ATOM   2542  CE2 PHE A 161     -17.777 -13.988  12.207  1.00  0.00           C  
ATOM   2543  HE2 PHE A 161     -17.155 -13.285  12.553  1.00  0.00           H  
ATOM   2544  CZ  PHE A 161     -18.153 -15.056  13.027  1.00  0.00           C  
ATOM   2545  HZ  PHE A 161     -17.798 -15.122  13.960  1.00  0.00           H  
ATOM   2546  C   PHE A 161     -21.243 -13.706   7.405  1.00  0.00           C  
ATOM   2547  O   PHE A 161     -21.514 -14.590   6.587  1.00  0.00           O  
ATOM   2548  N   LEU A 162     -21.158 -12.418   7.092  1.00  0.00           N  
ATOM   2549  H   LEU A 162     -20.957 -11.757   7.815  1.00  0.00           H  
ATOM   2550  CA  LEU A 162     -21.348 -11.935   5.729  1.00  0.00           C  
ATOM   2551  HA  LEU A 162     -21.651 -12.694   5.152  1.00  0.00           H  
ATOM   2552  CB  LEU A 162     -22.404 -10.829   5.697  1.00  0.00           C  
ATOM   2553  HB1 LEU A 162     -22.030 -10.046   6.194  1.00  0.00           H  
ATOM   2554  HB2 LEU A 162     -22.536 -10.573   4.739  1.00  0.00           H  
ATOM   2555  CG  LEU A 162     -23.786 -11.121   6.285  1.00  0.00           C  
ATOM   2556  HG  LEU A 162     -23.686 -11.325   7.259  1.00  0.00           H  
ATOM   2557  CD1 LEU A 162     -24.664  -9.896   6.130  1.00  0.00           C  
ATOM   2558 HD11 LEU A 162     -24.139  -9.175   5.678  1.00  0.00           H  
ATOM   2559 HD12 LEU A 162     -25.467 -10.124   5.580  1.00  0.00           H  
ATOM   2560 HD13 LEU A 162     -24.965  -9.581   7.030  1.00  0.00           H  
ATOM   2561  CD2 LEU A 162     -24.410 -12.321   5.594  1.00  0.00           C  
ATOM   2562 HD21 LEU A 162     -23.777 -12.662   4.899  1.00  0.00           H  
ATOM   2563 HD22 LEU A 162     -24.593 -13.040   6.265  1.00  0.00           H  
ATOM   2564 HD23 LEU A 162     -25.271 -12.051   5.163  1.00  0.00           H  
ATOM   2565  C   LEU A 162     -20.020 -11.410   5.206  1.00  0.00           C  
ATOM   2566  O   LEU A 162     -19.524 -10.377   5.671  1.00  0.00           O  
ATOM   2567  N   LEU A 163     -19.449 -12.133   4.248  1.00  0.00           N  
ATOM   2568  H   LEU A 163     -19.953 -12.901   3.853  1.00  0.00           H  
ATOM   2569  CA  LEU A 163     -18.106 -11.836   3.756  1.00  0.00           C  
ATOM   2570  HA  LEU A 163     -17.721 -11.116   4.333  1.00  0.00           H  
ATOM   2571  CB  LEU A 163     -17.204 -13.069   3.880  1.00  0.00           C  
ATOM   2572  HB1 LEU A 163     -17.459 -13.703   3.150  1.00  0.00           H  
ATOM   2573  HB2 LEU A 163     -16.262 -12.767   3.735  1.00  0.00           H  
ATOM   2574  CG  LEU A 163     -17.240 -13.851   5.202  1.00  0.00           C  
ATOM   2575  HG  LEU A 163     -18.175 -14.177   5.340  1.00  0.00           H  
ATOM   2576  CD1 LEU A 163     -16.331 -15.066   5.123  1.00  0.00           C  
ATOM   2577 HD11 LEU A 163     -15.902 -15.094   4.220  1.00  0.00           H  
ATOM   2578 HD12 LEU A 163     -15.625 -15.006   5.829  1.00  0.00           H  
ATOM   2579 HD13 LEU A 163     -16.867 -15.898   5.268  1.00  0.00           H  
ATOM   2580  CD2 LEU A 163     -16.867 -12.976   6.400  1.00  0.00           C  
ATOM   2581 HD21 LEU A 163     -16.670 -12.050   6.078  1.00  0.00           H  
ATOM   2582 HD22 LEU A 163     -17.626 -12.952   7.050  1.00  0.00           H  
ATOM   2583 HD23 LEU A 163     -16.061 -13.354   6.855  1.00  0.00           H  
ATOM   2584  C   LEU A 163     -18.142 -11.316   2.324  1.00  0.00           C  
ATOM   2585  O   LEU A 163     -18.316 -12.080   1.370  1.00  0.00           O  
ATOM   2586  N   TRP A 164     -17.980 -10.004   2.187  1.00  0.00           N  
ATOM   2587  H   TRP A 164     -17.761  -9.457   2.995  1.00  0.00           H  
ATOM   2588  CA  TRP A 164     -18.111  -9.335   0.899  1.00  0.00           C  
ATOM   2589  HA  TRP A 164     -18.527  -9.973   0.251  1.00  0.00           H  
ATOM   2590  CB  TRP A 164     -19.023  -8.107   1.026  1.00  0.00           C  
ATOM   2591  HB1 TRP A 164     -18.577  -7.446   1.629  1.00  0.00           H  
ATOM   2592  HB2 TRP A 164     -19.129  -7.700   0.119  1.00  0.00           H  
ATOM   2593  CG  TRP A 164     -20.400  -8.399   1.579  1.00  0.00           C  
ATOM   2594  CD1 TRP A 164     -21.066  -9.594   1.550  1.00  0.00           C  
ATOM   2595  HD1 TRP A 164     -20.705 -10.440   1.158  1.00  0.00           H  
ATOM   2596  CD2 TRP A 164     -21.285  -7.466   2.219  1.00  0.00           C  
ATOM   2597  NE1 TRP A 164     -22.302  -9.464   2.137  1.00  0.00           N  
ATOM   2598  HE1 TRP A 164     -22.974 -10.197   2.244  1.00  0.00           H  
ATOM   2599  CE2 TRP A 164     -22.464  -8.169   2.552  1.00  0.00           C  
ATOM   2600  CE3 TRP A 164     -21.194  -6.105   2.544  1.00  0.00           C  
ATOM   2601  HE3 TRP A 164     -20.373  -5.581   2.319  1.00  0.00           H  
ATOM   2602  CZ2 TRP A 164     -23.543  -7.559   3.199  1.00  0.00           C  
ATOM   2603  HZ2 TRP A 164     -24.368  -8.075   3.429  1.00  0.00           H  
ATOM   2604  CZ3 TRP A 164     -22.270  -5.498   3.187  1.00  0.00           C  
ATOM   2605  HZ3 TRP A 164     -22.218  -4.528   3.425  1.00  0.00           H  
ATOM   2606  CH2 TRP A 164     -23.428  -6.227   3.506  1.00  0.00           C  
ATOM   2607  HH2 TRP A 164     -24.185  -5.764   3.967  1.00  0.00           H  
ATOM   2608  C   TRP A 164     -16.738  -8.935   0.369  1.00  0.00           C  
ATOM   2609  O   TRP A 164     -16.076  -8.075   0.941  1.00  0.00           O  
ATOM   2610  N   GLY A 165     -16.317  -9.578  -0.720  1.00  0.00           N  
ATOM   2611  H   GLY A 165     -16.924 -10.241  -1.158  1.00  0.00           H  
ATOM   2612  CA  GLY A 165     -14.992  -9.340  -1.292  1.00  0.00           C  
ATOM   2613  HA1 GLY A 165     -15.049  -9.430  -2.286  1.00  0.00           H  
ATOM   2614  HA2 GLY A 165     -14.707  -8.409  -1.065  1.00  0.00           H  
ATOM   2615  C   GLY A 165     -13.946 -10.314  -0.772  1.00  0.00           C  
ATOM   2616  O   GLY A 165     -14.113 -10.914   0.295  1.00  0.00           O  
ATOM   2617  N   SER A 166     -12.854 -10.457  -1.519  1.00  0.00           N  
ATOM   2618  H   SER A 166     -12.732  -9.866  -2.317  1.00  0.00           H  
ATOM   2619  CA  SER A 166     -11.825 -11.453  -1.209  1.00  0.00           C  
ATOM   2620  HA  SER A 166     -12.289 -12.335  -1.124  1.00  0.00           H  
ATOM   2621  CB  SER A 166     -10.823 -11.585  -2.362  1.00  0.00           C  
ATOM   2622  HB1 SER A 166     -10.142 -12.279  -2.129  1.00  0.00           H  
ATOM   2623  HB2 SER A 166     -11.309 -11.870  -3.188  1.00  0.00           H  
ATOM   2624  OG  SER A 166     -10.169 -10.356  -2.607  1.00  0.00           O  
ATOM   2625  H   SER A 166     -10.697  -9.617  -2.189  1.00  0.00           H  
ATOM   2626  C   SER A 166     -11.096 -11.204   0.114  1.00  0.00           C  
ATOM   2627  O   SER A 166     -10.666 -12.150   0.766  1.00  0.00           O  
ATOM   2628  N   TYR A 167     -10.972  -9.939   0.510  1.00  0.00           N  
ATOM   2629  H   TYR A 167     -11.340  -9.208  -0.065  1.00  0.00           H  
ATOM   2630  CA  TYR A 167     -10.309  -9.595   1.767  1.00  0.00           C  
ATOM   2631  HA  TYR A 167      -9.415 -10.044   1.773  1.00  0.00           H  
ATOM   2632  CB  TYR A 167     -10.073  -8.081   1.869  1.00  0.00           C  
ATOM   2633  HB1 TYR A 167      -9.559  -7.779   1.066  1.00  0.00           H  
ATOM   2634  HB2 TYR A 167     -10.959  -7.617   1.881  1.00  0.00           H  
ATOM   2635  CG  TYR A 167      -9.305  -7.699   3.110  1.00  0.00           C  
ATOM   2636  CD1 TYR A 167      -7.919  -7.526   3.070  1.00  0.00           C  
ATOM   2637  HD1 TYR A 167      -7.433  -7.645   2.204  1.00  0.00           H  
ATOM   2638  CD2 TYR A 167      -9.959  -7.541   4.338  1.00  0.00           C  
ATOM   2639  HD2 TYR A 167     -10.950  -7.668   4.386  1.00  0.00           H  
ATOM   2640  CE1 TYR A 167      -7.204  -7.190   4.218  1.00  0.00           C  
ATOM   2641  HE1 TYR A 167      -6.214  -7.059   4.173  1.00  0.00           H  
ATOM   2642  CE2 TYR A 167      -9.255  -7.211   5.493  1.00  0.00           C  
ATOM   2643  HE2 TYR A 167      -9.737  -7.100   6.362  1.00  0.00           H  
ATOM   2644  CZ  TYR A 167      -7.877  -7.037   5.428  1.00  0.00           C  
ATOM   2645  OH  TYR A 167      -7.177  -6.707   6.570  1.00  0.00           O  
ATOM   2646  HH  TYR A 167      -6.207  -6.622   6.344  1.00  0.00           H  
ATOM   2647  C   TYR A 167     -11.096 -10.100   2.987  1.00  0.00           C  
ATOM   2648  O   TYR A 167     -10.523 -10.693   3.908  1.00  0.00           O  
ATOM   2649  N   ALA A 168     -12.404  -9.859   2.976  1.00  0.00           N  
ATOM   2650  H   ALA A 168     -12.790  -9.348   2.208  1.00  0.00           H  
ATOM   2651  CA  ALA A 168     -13.301 -10.311   4.040  1.00  0.00           C  
ATOM   2652  HA  ALA A 168     -12.927 -10.006   4.916  1.00  0.00           H  
ATOM   2653  CB  ALA A 168     -14.681  -9.689   3.869  1.00  0.00           C  
ATOM   2654  HB1 ALA A 168     -14.675  -9.101   3.060  1.00  0.00           H  
ATOM   2655  HB2 ALA A 168     -15.365 -10.410   3.757  1.00  0.00           H  
ATOM   2656  HB3 ALA A 168     -14.909  -9.147   4.678  1.00  0.00           H  
ATOM   2657  C   ALA A 168     -13.400 -11.835   4.067  1.00  0.00           C  
ATOM   2658  O   ALA A 168     -13.457 -12.445   5.139  1.00  0.00           O  
ATOM   2659  N   GLN A 169     -13.418 -12.439   2.880  1.00  0.00           N  
ATOM   2660  H   GLN A 169     -13.404 -11.879   2.052  1.00  0.00           H  
ATOM   2661  CA  GLN A 169     -13.458 -13.896   2.748  1.00  0.00           C  
ATOM   2662  HA  GLN A 169     -14.253 -14.227   3.257  1.00  0.00           H  
ATOM   2663  CB  GLN A 169     -13.641 -14.299   1.284  1.00  0.00           C  
ATOM   2664  HB1 GLN A 169     -13.029 -13.748   0.717  1.00  0.00           H  
ATOM   2665  HB2 GLN A 169     -13.398 -15.264   1.181  1.00  0.00           H  
ATOM   2666  CG  GLN A 169     -15.072 -14.096   0.806  1.00  0.00           C  
ATOM   2667  HG1 GLN A 169     -15.617 -14.884   1.093  1.00  0.00           H  
ATOM   2668  HG2 GLN A 169     -15.437 -13.272   1.240  1.00  0.00           H  
ATOM   2669  CD  GLN A 169     -15.200 -13.945  -0.697  1.00  0.00           C  
ATOM   2670  OE1 GLN A 169     -16.154 -13.333  -1.181  1.00  0.00           O  
ATOM   2671  NE2 GLN A 169     -14.250 -14.508  -1.445  1.00  0.00           N  
ATOM   2672 HE21 GLN A 169     -13.498 -15.002  -1.009  1.00  0.00           H  
ATOM   2673 HE22 GLN A 169     -14.290 -14.436  -2.442  1.00  0.00           H  
ATOM   2674  C   GLN A 169     -12.219 -14.546   3.348  1.00  0.00           C  
ATOM   2675  O   GLN A 169     -12.321 -15.571   4.021  1.00  0.00           O  
ATOM   2676  N   LYS A 170     -11.057 -13.938   3.119  1.00  0.00           N  
ATOM   2677  H   LYS A 170     -11.030 -13.141   2.516  1.00  0.00           H  
ATOM   2678  CA  LYS A 170      -9.820 -14.414   3.733  1.00  0.00           C  
ATOM   2679  HA  LYS A 170      -9.726 -15.385   3.514  1.00  0.00           H  
ATOM   2680  CB  LYS A 170      -8.596 -13.687   3.166  1.00  0.00           C  
ATOM   2681  HB1 LYS A 170      -8.556 -13.847   2.180  1.00  0.00           H  
ATOM   2682  HB2 LYS A 170      -8.700 -12.707   3.333  1.00  0.00           H  
ATOM   2683  CG  LYS A 170      -7.282 -14.155   3.792  1.00  0.00           C  
ATOM   2684  HG1 LYS A 170      -7.170 -13.706   4.678  1.00  0.00           H  
ATOM   2685  HG2 LYS A 170      -7.328 -15.144   3.932  1.00  0.00           H  
ATOM   2686  CD  LYS A 170      -6.075 -13.839   2.930  1.00  0.00           C  
ATOM   2687  HD1 LYS A 170      -6.178 -14.280   2.038  1.00  0.00           H  
ATOM   2688  HD2 LYS A 170      -6.011 -12.850   2.798  1.00  0.00           H  
ATOM   2689  CE  LYS A 170      -4.805 -14.344   3.600  1.00  0.00           C  
ATOM   2690  HE1 LYS A 170      -4.756 -13.973   4.527  1.00  0.00           H  
ATOM   2691  HE2 LYS A 170      -4.839 -15.342   3.650  1.00  0.00           H  
ATOM   2692  NZ  LYS A 170      -3.585 -13.937   2.852  1.00  0.00           N  
ATOM   2693  HZ1 LYS A 170      -2.915 -13.556   3.489  1.00  0.00           H  
ATOM   2694  HZ2 LYS A 170      -3.196 -14.741   2.401  1.00  0.00           H  
ATOM   2695  HZ3 LYS A 170      -3.823 -13.248   2.167  1.00  0.00           H  
ATOM   2696  C   LYS A 170      -9.863 -14.281   5.258  1.00  0.00           C  
ATOM   2697  O   LYS A 170      -9.501 -15.213   5.976  1.00  0.00           O  
ATOM   2698  N   LYS A 171     -10.309 -13.124   5.746  1.00  0.00           N  
ATOM   2699  H   LYS A 171     -10.612 -12.410   5.114  1.00  0.00           H  
ATOM   2700  CA  LYS A 171     -10.365 -12.877   7.186  1.00  0.00           C  
ATOM   2701  HA  LYS A 171      -9.457 -13.065   7.561  1.00  0.00           H  
ATOM   2702  CB  LYS A 171     -10.695 -11.414   7.485  1.00  0.00           C  
ATOM   2703  HB1 LYS A 171     -10.162 -10.832   6.871  1.00  0.00           H  
ATOM   2704  HB2 LYS A 171     -11.668 -11.263   7.313  1.00  0.00           H  
ATOM   2705  CG  LYS A 171     -10.384 -11.019   8.926  1.00  0.00           C  
ATOM   2706  HG1 LYS A 171     -10.914 -11.600   9.544  1.00  0.00           H  
ATOM   2707  HG2 LYS A 171      -9.410 -11.165   9.098  1.00  0.00           H  
ATOM   2708  CD  LYS A 171     -10.720  -9.578   9.204  1.00  0.00           C  
ATOM   2709  HD1 LYS A 171     -10.211  -8.993   8.573  1.00  0.00           H  
ATOM   2710  HD2 LYS A 171     -11.699  -9.435   9.061  1.00  0.00           H  
ATOM   2711  CE  LYS A 171     -10.361  -9.201  10.637  1.00  0.00           C  
ATOM   2712  HE1 LYS A 171     -10.742  -8.299  10.838  1.00  0.00           H  
ATOM   2713  HE2 LYS A 171     -10.768  -9.871  11.257  1.00  0.00           H  
ATOM   2714  NZ  LYS A 171      -8.889  -9.162  10.872  1.00  0.00           N  
ATOM   2715  HZ1 LYS A 171      -8.647  -9.824  11.581  1.00  0.00           H  
ATOM   2716  HZ2 LYS A 171      -8.417  -9.397  10.022  1.00  0.00           H  
ATOM   2717  HZ3 LYS A 171      -8.618  -8.245  11.166  1.00  0.00           H  
ATOM   2718  C   LYS A 171     -11.357 -13.800   7.894  1.00  0.00           C  
ATOM   2719  O   LYS A 171     -11.192 -14.097   9.076  1.00  0.00           O  
ATOM   2720  N   GLY A 172     -12.375 -14.255   7.165  1.00  0.00           N  
ATOM   2721  H   GLY A 172     -12.473 -13.943   6.220  1.00  0.00           H  
ATOM   2722  CA  GLY A 172     -13.353 -15.196   7.705  1.00  0.00           C  
ATOM   2723  HA1 GLY A 172     -13.324 -15.139   8.703  1.00  0.00           H  
ATOM   2724  HA2 GLY A 172     -14.261 -14.919   7.389  1.00  0.00           H  
ATOM   2725  C   GLY A 172     -13.132 -16.647   7.305  1.00  0.00           C  
ATOM   2726  O   GLY A 172     -14.030 -17.477   7.452  1.00  0.00           O  
ATOM   2727  N   SER A 173     -11.932 -16.963   6.817  1.00  0.00           N  
ATOM   2728  H   SER A 173     -11.197 -16.287   6.858  1.00  0.00           H  
ATOM   2729  CA  SER A 173     -11.662 -18.275   6.222  1.00  0.00           C  
ATOM   2730  HA  SER A 173     -12.407 -18.468   5.584  1.00  0.00           H  
ATOM   2731  CB  SER A 173     -10.366 -18.245   5.406  1.00  0.00           C  
ATOM   2732  HB1 SER A 173     -10.323 -19.058   4.825  1.00  0.00           H  
ATOM   2733  HB2 SER A 173     -10.361 -17.430   4.826  1.00  0.00           H  
ATOM   2734  OG  SER A 173      -9.233 -18.220   6.257  1.00  0.00           O  
ATOM   2735  H   SER A 173      -8.818 -17.311   6.220  1.00  0.00           H  
ATOM   2736  C   SER A 173     -11.627 -19.423   7.232  1.00  0.00           C  
ATOM   2737  O   SER A 173     -11.915 -20.569   6.877  1.00  0.00           O  
ATOM   2738  N   ALA A 174     -11.283 -19.109   8.481  1.00  0.00           N  
ATOM   2739  H   ALA A 174     -11.106 -18.151   8.707  1.00  0.00           H  
ATOM   2740  CA  ALA A 174     -11.156 -20.119   9.534  1.00  0.00           C  
ATOM   2741  HA  ALA A 174     -11.054 -21.007   9.085  1.00  0.00           H  
ATOM   2742  CB  ALA A 174      -9.891 -19.876  10.356  1.00  0.00           C  
ATOM   2743  HB1 ALA A 174      -9.418 -19.073   9.995  1.00  0.00           H  
ATOM   2744  HB2 ALA A 174     -10.135 -19.721  11.313  1.00  0.00           H  
ATOM   2745  HB3 ALA A 174      -9.293 -20.675  10.298  1.00  0.00           H  
ATOM   2746  C   ALA A 174     -12.385 -20.204  10.442  1.00  0.00           C  
ATOM   2747  O   ALA A 174     -12.353 -20.872  11.477  1.00  0.00           O  
ATOM   2748  N   ILE A 175     -13.466 -19.529  10.055  1.00  0.00           N  
ATOM   2749  H   ILE A 175     -13.414 -18.934   9.253  1.00  0.00           H  
ATOM   2750  CA  ILE A 175     -14.727 -19.644  10.785  1.00  0.00           C  
ATOM   2751  HA  ILE A 175     -14.542 -19.466  11.751  1.00  0.00           H  
ATOM   2752  CB  ILE A 175     -15.782 -18.616  10.303  1.00  0.00           C  
ATOM   2753  HB  ILE A 175     -15.859 -18.686   9.309  1.00  0.00           H  
ATOM   2754  CG1 ILE A 175     -15.331 -17.194  10.653  1.00  0.00           C  
ATOM   2755 HG11 ILE A 175     -15.573 -17.011  11.606  1.00  0.00           H  
ATOM   2756 HG12 ILE A 175     -14.337 -17.145  10.555  1.00  0.00           H  
ATOM   2757  CG2 ILE A 175     -17.159 -18.904  10.917  1.00  0.00           C  
ATOM   2758 HG21 ILE A 175     -17.090 -19.707  11.509  1.00  0.00           H  
ATOM   2759 HG22 ILE A 175     -17.462 -18.115  11.452  1.00  0.00           H  
ATOM   2760 HG23 ILE A 175     -17.823 -19.077  10.189  1.00  0.00           H  
ATOM   2761  CD1 ILE A 175     -15.948 -16.127   9.793  1.00  0.00           C  
ATOM   2762 HD11 ILE A 175     -16.559 -16.557   9.129  1.00  0.00           H  
ATOM   2763 HD12 ILE A 175     -16.466 -15.490  10.364  1.00  0.00           H  
ATOM   2764 HD13 ILE A 175     -15.229 -15.623   9.314  1.00  0.00           H  
ATOM   2765  C   ILE A 175     -15.252 -21.072  10.661  1.00  0.00           C  
ATOM   2766  O   ILE A 175     -15.244 -21.657   9.576  1.00  0.00           O  
ATOM   2767  N   ASP A 176     -15.676 -21.624  11.795  1.00  0.00           N  
ATOM   2768  H   ASP A 176     -15.609 -21.087  12.636  1.00  0.00           H  
ATOM   2769  CA  ASP A 176     -16.232 -22.965  11.880  1.00  0.00           C  
ATOM   2770  HA  ASP A 176     -15.634 -23.598  11.389  1.00  0.00           H  
ATOM   2771  CB  ASP A 176     -16.285 -23.372  13.360  1.00  0.00           C  
ATOM   2772  HB1 ASP A 176     -15.390 -23.198  13.772  1.00  0.00           H  
ATOM   2773  HB2 ASP A 176     -16.970 -22.808  13.821  1.00  0.00           H  
ATOM   2774  CG  ASP A 176     -16.639 -24.837  13.570  1.00  0.00           C  
ATOM   2775  OD1 ASP A 176     -17.077 -25.517  12.617  1.00  0.00           O  
ATOM   2776  OD2 ASP A 176     -16.481 -25.308  14.716  1.00  0.00           O  
ATOM   2777  C   ASP A 176     -17.630 -23.006  11.250  1.00  0.00           C  
ATOM   2778  O   ASP A 176     -18.611 -22.601  11.882  1.00  0.00           O  
ATOM   2779  N   ARG A 177     -17.733 -23.493  10.011  1.00  0.00           N  
ATOM   2780  H   ARG A 177     -16.922 -23.836   9.537  1.00  0.00           H  
ATOM   2781  CA  ARG A 177     -19.051 -23.522   9.344  1.00  0.00           C  
ATOM   2782  HA  ARG A 177     -19.520 -22.711   9.694  1.00  0.00           H  
ATOM   2783  CB  ARG A 177     -18.985 -23.291   7.815  1.00  0.00           C  
ATOM   2784  HB1 ARG A 177     -19.837 -23.637   7.423  1.00  0.00           H  
ATOM   2785  HB2 ARG A 177     -18.934 -22.304   7.664  1.00  0.00           H  
ATOM   2786  CG  ARG A 177     -17.841 -23.928   7.045  1.00  0.00           C  
ATOM   2787  HG1 ARG A 177     -17.606 -24.798   7.478  1.00  0.00           H  
ATOM   2788  HG2 ARG A 177     -18.142 -24.103   6.108  1.00  0.00           H  
ATOM   2789  CD  ARG A 177     -16.594 -23.046   7.005  1.00  0.00           C  
ATOM   2790  HD1 ARG A 177     -16.355 -22.799   7.944  1.00  0.00           H  
ATOM   2791  HD2 ARG A 177     -15.847 -23.579   6.609  1.00  0.00           H  
ATOM   2792  NE  ARG A 177     -16.740 -21.813   6.230  1.00  0.00           N  
ATOM   2793  HE  ARG A 177     -17.567 -21.700   5.679  1.00  0.00           H  
ATOM   2794  CZ  ARG A 177     -15.837 -20.831   6.214  1.00  0.00           C  
ATOM   2795  NH2 ARG A 177     -14.720 -20.932   6.930  1.00  0.00           N  
ATOM   2796 HH21 ARG A 177     -14.553 -21.747   7.484  1.00  0.00           H  
ATOM   2797 HH22 ARG A 177     -14.047 -20.192   6.914  1.00  0.00           H  
ATOM   2798  NH1 ARG A 177     -16.041 -19.745   5.479  1.00  0.00           N  
ATOM   2799 HH11 ARG A 177     -16.875 -19.660   4.934  1.00  0.00           H  
ATOM   2800 HH12 ARG A 177     -15.361 -19.012   5.471  1.00  0.00           H  
ATOM   2801  C   ARG A 177     -19.974 -24.694   9.748  1.00  0.00           C  
ATOM   2802  O   ARG A 177     -21.070 -24.856   9.205  1.00  0.00           O  
ATOM   2803  N   LYS A 178     -19.533 -25.487  10.721  1.00  0.00           N  
ATOM   2804  H   LYS A 178     -18.570 -25.444  10.989  1.00  0.00           H  
ATOM   2805  CA  LYS A 178     -20.427 -26.421  11.408  1.00  0.00           C  
ATOM   2806  HA  LYS A 178     -21.092 -26.766  10.745  1.00  0.00           H  
ATOM   2807  CB  LYS A 178     -19.647 -27.614  11.976  1.00  0.00           C  
ATOM   2808  HB1 LYS A 178     -18.835 -27.265  12.443  1.00  0.00           H  
ATOM   2809  HB2 LYS A 178     -20.229 -28.081  12.642  1.00  0.00           H  
ATOM   2810  CG  LYS A 178     -19.197 -28.636  10.932  1.00  0.00           C  
ATOM   2811  HG1 LYS A 178     -20.002 -29.016  10.476  1.00  0.00           H  
ATOM   2812  HG2 LYS A 178     -18.623 -28.180  10.252  1.00  0.00           H  
ATOM   2813  CD  LYS A 178     -18.404 -29.771  11.579  1.00  0.00           C  
ATOM   2814  HD1 LYS A 178     -17.662 -29.382  12.124  1.00  0.00           H  
ATOM   2815  HD2 LYS A 178     -19.011 -30.291  12.180  1.00  0.00           H  
ATOM   2816  CE  LYS A 178     -17.812 -30.711  10.531  1.00  0.00           C  
ATOM   2817  HE1 LYS A 178     -18.554 -31.090   9.978  1.00  0.00           H  
ATOM   2818  HE2 LYS A 178     -17.198 -30.190   9.938  1.00  0.00           H  
ATOM   2819  NZ  LYS A 178     -17.047 -31.838  11.153  1.00  0.00           N  
ATOM   2820  HZ1 LYS A 178     -16.912 -31.652  12.126  1.00  0.00           H  
ATOM   2821  HZ2 LYS A 178     -17.569 -32.684  11.045  1.00  0.00           H  
ATOM   2822  HZ3 LYS A 178     -16.158 -31.930  10.705  1.00  0.00           H  
ATOM   2823  C   LYS A 178     -21.190 -25.708  12.531  1.00  0.00           C  
ATOM   2824  O   LYS A 178     -22.301 -26.113  12.891  1.00  0.00           O  
ATOM   2825  N   ARG A 179     -20.603 -24.640  13.061  1.00  0.00           N  
ATOM   2826  H   ARG A 179     -19.746 -24.309  12.667  1.00  0.00           H  
ATOM   2827  CA  ARG A 179     -21.180 -23.937  14.206  1.00  0.00           C  
ATOM   2828  HA  ARG A 179     -21.953 -24.482  14.531  1.00  0.00           H  
ATOM   2829  CB  ARG A 179     -20.163 -23.862  15.347  1.00  0.00           C  
ATOM   2830  HB1 ARG A 179     -19.368 -23.345  15.030  1.00  0.00           H  
ATOM   2831  HB2 ARG A 179     -20.582 -23.376  16.113  1.00  0.00           H  
ATOM   2832  CG  ARG A 179     -19.688 -25.227  15.840  1.00  0.00           C  
ATOM   2833  HG1 ARG A 179     -20.484 -25.813  15.989  1.00  0.00           H  
ATOM   2834  HG2 ARG A 179     -19.107 -25.640  15.139  1.00  0.00           H  
ATOM   2835  CD  ARG A 179     -18.901 -25.128  17.137  1.00  0.00           C  
ATOM   2836  HD1 ARG A 179     -19.450 -24.636  17.812  1.00  0.00           H  
ATOM   2837  HD2 ARG A 179     -18.720 -26.051  17.476  1.00  0.00           H  
ATOM   2838  NE  ARG A 179     -17.630 -24.430  16.963  1.00  0.00           N  
ATOM   2839  HE  ARG A 179     -16.873 -24.938  16.552  1.00  0.00           H  
ATOM   2840  CZ  ARG A 179     -17.408 -23.166  17.313  1.00  0.00           C  
ATOM   2841  NH2 ARG A 179     -16.215 -22.626  17.107  1.00  0.00           N  
ATOM   2842 HH21 ARG A 179     -15.486 -23.169  16.690  1.00  0.00           H  
ATOM   2843 HH22 ARG A 179     -16.044 -21.676  17.369  1.00  0.00           H  
ATOM   2844  NH1 ARG A 179     -18.371 -22.442  17.871  1.00  0.00           N  
ATOM   2845 HH11 ARG A 179     -19.271 -22.846  18.031  1.00  0.00           H  
ATOM   2846 HH12 ARG A 179     -18.196 -21.492  18.131  1.00  0.00           H  
ATOM   2847  C   ARG A 179     -21.715 -22.544  13.865  1.00  0.00           C  
ATOM   2848  O   ARG A 179     -22.517 -21.982  14.618  1.00  0.00           O  
ATOM   2849  N   HIS A 180     -21.273 -21.995  12.734  1.00  0.00           N  
ATOM   2850  H   HIS A 180     -20.599 -22.491  12.187  1.00  0.00           H  
ATOM   2851  CA  HIS A 180     -21.745 -20.685  12.266  1.00  0.00           C  
ATOM   2852  HA  HIS A 180     -22.551 -20.434  12.803  1.00  0.00           H  
ATOM   2853  CB  HIS A 180     -20.671 -19.613  12.485  1.00  0.00           C  
ATOM   2854  HB1 HIS A 180     -19.859 -19.865  11.958  1.00  0.00           H  
ATOM   2855  HB2 HIS A 180     -21.022 -18.740  12.145  1.00  0.00           H  
ATOM   2856  CG  HIS A 180     -20.270 -19.439  13.917  1.00  0.00           C  
ATOM   2857  ND1 HIS A 180     -21.028 -18.727  14.820  1.00  0.00           N  
ATOM   2858  CD2 HIS A 180     -19.189 -19.885  14.601  1.00  0.00           C  
ATOM   2859  HD2 HIS A 180     -18.439 -20.435  14.233  1.00  0.00           H  
ATOM   2860  CE1 HIS A 180     -20.433 -18.742  15.999  1.00  0.00           C  
ATOM   2861  HE1 HIS A 180     -20.771 -18.300  16.830  1.00  0.00           H  
ATOM   2862  NE2 HIS A 180     -19.316 -19.439  15.895  1.00  0.00           N  
ATOM   2863  HE2 HIS A 180     -18.668 -19.614  16.637  1.00  0.00           H  
ATOM   2864  C   HIS A 180     -22.143 -20.710  10.792  1.00  0.00           C  
ATOM   2865  O   HIS A 180     -21.670 -21.551  10.028  1.00  0.00           O  
ATOM   2866  N   HIS A 181     -23.006 -19.775  10.402  1.00  0.00           N  
ATOM   2867  H   HIS A 181     -23.400 -19.163  11.088  1.00  0.00           H  
ATOM   2868  CA  HIS A 181     -23.394 -19.616   9.005  1.00  0.00           C  
ATOM   2869  HA  HIS A 181     -23.322 -20.500   8.542  1.00  0.00           H  
ATOM   2870  CB  HIS A 181     -24.834 -19.108   8.895  1.00  0.00           C  
ATOM   2871  HB1 HIS A 181     -24.845 -18.135   9.127  1.00  0.00           H  
ATOM   2872  HB2 HIS A 181     -25.136 -19.220   7.948  1.00  0.00           H  
ATOM   2873  CG  HIS A 181     -25.802 -19.817   9.788  1.00  0.00           C  
ATOM   2874  ND1 HIS A 181     -26.375 -21.024   9.453  1.00  0.00           N  
ATOM   2875  CD2 HIS A 181     -26.312 -19.478  10.996  1.00  0.00           C  
ATOM   2876  HD2 HIS A 181     -26.103 -18.651  11.518  1.00  0.00           H  
ATOM   2877  CE1 HIS A 181     -27.195 -21.401  10.418  1.00  0.00           C  
ATOM   2878  HE1 HIS A 181     -27.742 -22.238  10.427  1.00  0.00           H  
ATOM   2879  NE2 HIS A 181     -27.170 -20.484  11.369  1.00  0.00           N  
ATOM   2880  HE2 HIS A 181     -27.691 -20.517  12.222  1.00  0.00           H  
ATOM   2881  C   HIS A 181     -22.463 -18.616   8.323  1.00  0.00           C  
ATOM   2882  O   HIS A 181     -22.120 -17.578   8.898  1.00  0.00           O  
ATOM   2883  N   VAL A 182     -22.053 -18.934   7.100  1.00  0.00           N  
ATOM   2884  H   VAL A 182     -22.336 -19.806   6.700  1.00  0.00           H  
ATOM   2885  CA  VAL A 182     -21.199 -18.038   6.328  1.00  0.00           C  
ATOM   2886  HA  VAL A 182     -21.182 -17.154   6.795  1.00  0.00           H  
ATOM   2887  CB  VAL A 182     -19.738 -18.558   6.240  1.00  0.00           C  
ATOM   2888  HB  VAL A 182     -19.756 -19.469   5.827  1.00  0.00           H  
ATOM   2889  CG1 VAL A 182     -18.889 -17.650   5.353  1.00  0.00           C  
ATOM   2890 HG11 VAL A 182     -19.459 -16.903   5.011  1.00  0.00           H  
ATOM   2891 HG12 VAL A 182     -18.127 -17.277   5.882  1.00  0.00           H  
ATOM   2892 HG13 VAL A 182     -18.524 -18.175   4.584  1.00  0.00           H  
ATOM   2893  CG2 VAL A 182     -19.109 -18.677   7.631  1.00  0.00           C  
ATOM   2894 HG21 VAL A 182     -19.779 -18.391   8.317  1.00  0.00           H  
ATOM   2895 HG22 VAL A 182     -18.838 -19.625   7.799  1.00  0.00           H  
ATOM   2896 HG23 VAL A 182     -18.299 -18.093   7.686  1.00  0.00           H  
ATOM   2897  C   VAL A 182     -21.770 -17.818   4.930  1.00  0.00           C  
ATOM   2898  O   VAL A 182     -21.953 -18.773   4.167  1.00  0.00           O  
ATOM   2899  N   LEU A 183     -22.067 -16.559   4.610  1.00  0.00           N  
ATOM   2900  H   LEU A 183     -22.015 -15.856   5.319  1.00  0.00           H  
ATOM   2901  CA  LEU A 183     -22.467 -16.168   3.256  1.00  0.00           C  
ATOM   2902  HA  LEU A 183     -22.641 -16.995   2.721  1.00  0.00           H  
ATOM   2903  CB  LEU A 183     -23.746 -15.330   3.295  1.00  0.00           C  
ATOM   2904  HB1 LEU A 183     -23.743 -14.852   4.174  1.00  0.00           H  
ATOM   2905  HB2 LEU A 183     -23.664 -14.658   2.559  1.00  0.00           H  
ATOM   2906  CG  LEU A 183     -25.142 -15.962   3.151  1.00  0.00           C  
ATOM   2907  HG  LEU A 183     -25.450 -15.774   2.218  1.00  0.00           H  
ATOM   2908  CD2 LEU A 183     -25.182 -17.480   3.331  1.00  0.00           C  
ATOM   2909 HD21 LEU A 183     -24.257 -17.810   3.518  1.00  0.00           H  
ATOM   2910 HD22 LEU A 183     -25.784 -17.714   4.094  1.00  0.00           H  
ATOM   2911 HD23 LEU A 183     -25.532 -17.909   2.498  1.00  0.00           H  
ATOM   2912  CD1 LEU A 183     -26.129 -15.273   4.088  1.00  0.00           C  
ATOM   2913 HD11 LEU A 183     -25.650 -14.556   4.595  1.00  0.00           H  
ATOM   2914 HD12 LEU A 183     -26.874 -14.870   3.557  1.00  0.00           H  
ATOM   2915 HD13 LEU A 183     -26.510 -15.942   4.727  1.00  0.00           H  
ATOM   2916  C   LEU A 183     -21.336 -15.385   2.593  1.00  0.00           C  
ATOM   2917  O   LEU A 183     -20.710 -14.545   3.231  1.00  0.00           O  
ATOM   2918  N   GLN A 184     -21.070 -15.680   1.323  1.00  0.00           N  
ATOM   2919  H   GLN A 184     -21.626 -16.373   0.863  1.00  0.00           H  
ATOM   2920  CA  GLN A 184     -19.994 -15.028   0.573  1.00  0.00           C  
ATOM   2921  HA  GLN A 184     -19.632 -14.277   1.126  1.00  0.00           H  
ATOM   2922  CB  GLN A 184     -18.852 -16.007   0.275  1.00  0.00           C  
ATOM   2923  HB1 GLN A 184     -19.253 -16.870  -0.032  1.00  0.00           H  
ATOM   2924  HB2 GLN A 184     -18.300 -15.624  -0.466  1.00  0.00           H  
ATOM   2925  CG  GLN A 184     -17.933 -16.304   1.445  1.00  0.00           C  
ATOM   2926  HG1 GLN A 184     -17.614 -15.438   1.831  1.00  0.00           H  
ATOM   2927  HG2 GLN A 184     -18.451 -16.799   2.142  1.00  0.00           H  
ATOM   2928  CD  GLN A 184     -16.716 -17.142   1.049  1.00  0.00           C  
ATOM   2929  OE1 GLN A 184     -16.040 -17.704   1.905  1.00  0.00           O  
ATOM   2930  NE2 GLN A 184     -16.434 -17.223  -0.254  1.00  0.00           N  
ATOM   2931 HE21 GLN A 184     -17.009 -16.748  -0.920  1.00  0.00           H  
ATOM   2932 HE22 GLN A 184     -15.648 -17.759  -0.563  1.00  0.00           H  
ATOM   2933  C   GLN A 184     -20.499 -14.457  -0.744  1.00  0.00           C  
ATOM   2934  O   GLN A 184     -21.301 -15.090  -1.440  1.00  0.00           O  
ATOM   2935  N   THR A 185     -20.026 -13.257  -1.069  1.00  0.00           N  
ATOM   2936  H   THR A 185     -19.482 -12.758  -0.395  1.00  0.00           H  
ATOM   2937  CA  THR A 185     -20.268 -12.637  -2.372  1.00  0.00           C  
ATOM   2938  HA  THR A 185     -20.175 -13.357  -3.060  1.00  0.00           H  
ATOM   2939  CB  THR A 185     -21.711 -12.065  -2.502  1.00  0.00           C  
ATOM   2940  HB  THR A 185     -22.355 -12.739  -2.140  1.00  0.00           H  
ATOM   2941  OG1 THR A 185     -22.007 -11.847  -3.885  1.00  0.00           O  
ATOM   2942  HG1 THR A 185     -22.934 -11.480  -3.966  1.00  0.00           H  
ATOM   2943  CG2 THR A 185     -21.882 -10.757  -1.724  1.00  0.00           C  
ATOM   2944 HG21 THR A 185     -21.016 -10.527  -1.279  1.00  0.00           H  
ATOM   2945 HG22 THR A 185     -22.144 -10.023  -2.351  1.00  0.00           H  
ATOM   2946 HG23 THR A 185     -22.598 -10.867  -1.034  1.00  0.00           H  
ATOM   2947  C   THR A 185     -19.206 -11.581  -2.683  1.00  0.00           C  
ATOM   2948  O   THR A 185     -18.243 -11.419  -1.928  1.00  0.00           O  
ATOM   2949  N   ALA A 186     -19.377 -10.874  -3.798  1.00  0.00           N  
ATOM   2950  H   ALA A 186     -20.157 -11.082  -4.388  1.00  0.00           H  
ATOM   2951  CA  ALA A 186     -18.460  -9.803  -4.187  1.00  0.00           C  
ATOM   2952  HA  ALA A 186     -17.525 -10.133  -4.058  1.00  0.00           H  
ATOM   2953  CB  ALA A 186     -18.644  -9.465  -5.659  1.00  0.00           C  
ATOM   2954  HB1 ALA A 186     -19.357 -10.053  -6.042  1.00  0.00           H  
ATOM   2955  HB2 ALA A 186     -18.911  -8.506  -5.755  1.00  0.00           H  
ATOM   2956  HB3 ALA A 186     -17.785  -9.613  -6.149  1.00  0.00           H  
ATOM   2957  C   ALA A 186     -18.647  -8.556  -3.324  1.00  0.00           C  
ATOM   2958  O   ALA A 186     -19.701  -8.368  -2.710  1.00  0.00           O  
ATOM   2959  N   HIS A 187     -17.616  -7.712  -3.280  1.00  0.00           N  
ATOM   2960  H   HIS A 187     -16.770  -7.969  -3.748  1.00  0.00           H  
ATOM   2961  CA  HIS A 187     -17.663  -6.429  -2.581  1.00  0.00           C  
ATOM   2962  HA  HIS A 187     -17.938  -6.598  -1.635  1.00  0.00           H  
ATOM   2963  CB  HIS A 187     -16.265  -5.797  -2.570  1.00  0.00           C  
ATOM   2964  HB1 HIS A 187     -15.597  -6.512  -2.364  1.00  0.00           H  
ATOM   2965  HB2 HIS A 187     -16.078  -5.430  -3.481  1.00  0.00           H  
ATOM   2966  CG  HIS A 187     -16.097  -4.693  -1.572  1.00  0.00           C  
ATOM   2967  ND1 HIS A 187     -16.514  -3.401  -1.810  1.00  0.00           N  
ATOM   2968  CD2 HIS A 187     -15.538  -4.685  -0.337  1.00  0.00           C  
ATOM   2969  HD2 HIS A 187     -15.131  -5.467   0.135  1.00  0.00           H  
ATOM   2970  CE1 HIS A 187     -16.226  -2.647  -0.764  1.00  0.00           C  
ATOM   2971  HE1 HIS A 187     -16.422  -1.670  -0.675  1.00  0.00           H  
ATOM   2972  NE2 HIS A 187     -15.636  -3.402   0.144  1.00  0.00           N  
ATOM   2973  HE2 HIS A 187     -15.313  -3.090   1.038  1.00  0.00           H  
ATOM   2974  C   HIS A 187     -18.690  -5.473  -3.219  1.00  0.00           C  
ATOM   2975  O   HIS A 187     -18.817  -5.425  -4.450  1.00  0.00           O  
ATOM   2976  N   PRO A 188     -19.446  -4.727  -2.384  1.00  0.00           N  
ATOM   2977  CA  PRO A 188     -20.450  -3.781  -2.902  1.00  0.00           C  
ATOM   2978  HA  PRO A 188     -21.036  -4.268  -3.550  1.00  0.00           H  
ATOM   2979  CB  PRO A 188     -21.285  -3.434  -1.665  1.00  0.00           C  
ATOM   2980  HB1 PRO A 188     -21.582  -2.479  -1.694  1.00  0.00           H  
ATOM   2981  HB2 PRO A 188     -22.091  -4.023  -1.606  1.00  0.00           H  
ATOM   2982  CG  PRO A 188     -20.375  -3.667  -0.512  1.00  0.00           C  
ATOM   2983  HG1 PRO A 188     -19.847  -2.841  -0.314  1.00  0.00           H  
ATOM   2984  HG2 PRO A 188     -20.902  -3.919   0.300  1.00  0.00           H  
ATOM   2985  CD  PRO A 188     -19.458  -4.788  -0.908  1.00  0.00           C  
ATOM   2986  HD1 PRO A 188     -19.809  -5.668  -0.588  1.00  0.00           H  
ATOM   2987  HD2 PRO A 188     -18.540  -4.649  -0.536  1.00  0.00           H  
ATOM   2988  C   PRO A 188     -19.933  -2.502  -3.584  1.00  0.00           C  
ATOM   2989  O   PRO A 188     -20.744  -1.707  -4.061  1.00  0.00           O  
ATOM   2990  N   SER A 189     -18.618  -2.303  -3.656  1.00  0.00           N  
ATOM   2991  H   SER A 189     -17.996  -2.947  -3.211  1.00  0.00           H  
ATOM   2992  CA  SER A 189     -18.072  -1.151  -4.380  1.00  0.00           C  
ATOM   2993  HA  SER A 189     -18.452  -0.318  -3.978  1.00  0.00           H  
ATOM   2994  CB  SER A 189     -16.548  -1.092  -4.257  1.00  0.00           C  
ATOM   2995  HB1 SER A 189     -16.236  -0.162  -4.450  1.00  0.00           H  
ATOM   2996  HB2 SER A 189     -16.282  -1.337  -3.325  1.00  0.00           H  
ATOM   2997  OG  SER A 189     -15.940  -1.986  -5.167  1.00  0.00           O  
ATOM   2998  H   SER A 189     -16.323  -2.900  -5.030  1.00  0.00           H  
ATOM   2999  C   SER A 189     -18.481  -1.203  -5.860  1.00  0.00           C  
ATOM   3000  O   SER A 189     -18.608  -2.292  -6.421  1.00  0.00           O  
ATOM   3001  N   PRO A 190     -18.703  -0.028  -6.489  1.00  0.00           N  
ATOM   3002  CA  PRO A 190     -19.084   0.020  -7.912  1.00  0.00           C  
ATOM   3003  HA  PRO A 190     -20.051  -0.217  -8.007  1.00  0.00           H  
ATOM   3004  CB  PRO A 190     -18.882   1.491  -8.272  1.00  0.00           C  
ATOM   3005  HB1 PRO A 190     -17.947   1.660  -8.583  1.00  0.00           H  
ATOM   3006  HB2 PRO A 190     -19.519   1.776  -8.988  1.00  0.00           H  
ATOM   3007  CG  PRO A 190     -19.159   2.211  -6.988  1.00  0.00           C  
ATOM   3008  HG1 PRO A 190     -18.693   3.096  -6.975  1.00  0.00           H  
ATOM   3009  HG2 PRO A 190     -20.142   2.359  -6.875  1.00  0.00           H  
ATOM   3010  CD  PRO A 190     -18.632   1.324  -5.898  1.00  0.00           C  
ATOM   3011  HD1 PRO A 190     -19.199   1.388  -5.077  1.00  0.00           H  
ATOM   3012  HD2 PRO A 190     -17.690   1.564  -5.662  1.00  0.00           H  
ATOM   3013  C   PRO A 190     -18.242  -0.882  -8.831  1.00  0.00           C  
ATOM   3014  O   PRO A 190     -18.783  -1.479  -9.762  1.00  0.00           O  
ATOM   3015  N   LEU A 191     -16.944  -0.994  -8.555  1.00  0.00           N  
ATOM   3016  H   LEU A 191     -16.574  -0.517  -7.758  1.00  0.00           H  
ATOM   3017  CA  LEU A 191     -16.039  -1.799  -9.390  1.00  0.00           C  
ATOM   3018  HA  LEU A 191     -16.183  -1.509 -10.336  1.00  0.00           H  
ATOM   3019  CB  LEU A 191     -14.569  -1.500  -9.052  1.00  0.00           C  
ATOM   3020  HB1 LEU A 191     -14.471  -1.597  -8.062  1.00  0.00           H  
ATOM   3021  HB2 LEU A 191     -14.018  -2.202  -9.503  1.00  0.00           H  
ATOM   3022  CG  LEU A 191     -13.962  -0.140  -9.431  1.00  0.00           C  
ATOM   3023  HG  LEU A 191     -14.556   0.575  -9.063  1.00  0.00           H  
ATOM   3024  CD1 LEU A 191     -12.586   0.019  -8.791  1.00  0.00           C  
ATOM   3025 HD11 LEU A 191     -12.377  -0.802  -8.260  1.00  0.00           H  
ATOM   3026 HD12 LEU A 191     -11.895   0.145  -9.503  1.00  0.00           H  
ATOM   3027 HD13 LEU A 191     -12.584   0.819  -8.191  1.00  0.00           H  
ATOM   3028  CD2 LEU A 191     -13.863   0.064 -10.945  1.00  0.00           C  
ATOM   3029 HD21 LEU A 191     -14.221  -0.747 -11.407  1.00  0.00           H  
ATOM   3030 HD22 LEU A 191     -14.395   0.867 -11.213  1.00  0.00           H  
ATOM   3031 HD23 LEU A 191     -12.908   0.206 -11.204  1.00  0.00           H  
ATOM   3032  C   LEU A 191     -16.300  -3.315  -9.345  1.00  0.00           C  
ATOM   3033  O   LEU A 191     -15.931  -4.031 -10.278  1.00  0.00           O  
ATOM   3034  N   SER A 192     -16.938  -3.798  -8.277  1.00  0.00           N  
ATOM   3035  H   SER A 192     -17.277  -3.163  -7.583  1.00  0.00           H  
ATOM   3036  CA  SER A 192     -17.154  -5.241  -8.097  1.00  0.00           C  
ATOM   3037  HA  SER A 192     -16.829  -5.697  -8.925  1.00  0.00           H  
ATOM   3038  CB  SER A 192     -16.308  -5.754  -6.933  1.00  0.00           C  
ATOM   3039  HB1 SER A 192     -16.496  -6.725  -6.788  1.00  0.00           H  
ATOM   3040  HB2 SER A 192     -15.339  -5.639  -7.151  1.00  0.00           H  
ATOM   3041  OG  SER A 192     -16.613  -5.036  -5.754  1.00  0.00           O  
ATOM   3042  H   SER A 192     -17.599  -5.078  -5.593  1.00  0.00           H  
ATOM   3043  C   SER A 192     -18.612  -5.666  -7.884  1.00  0.00           C  
ATOM   3044  O   SER A 192     -18.924  -6.858  -7.928  1.00  0.00           O  
ATOM   3045  N   VAL A 193     -19.494  -4.693  -7.670  1.00  0.00           N  
ATOM   3046  H   VAL A 193     -19.199  -3.744  -7.782  1.00  0.00           H  
ATOM   3047  CA  VAL A 193     -20.884  -4.957  -7.276  1.00  0.00           C  
ATOM   3048  HA  VAL A 193     -20.840  -5.419  -6.390  1.00  0.00           H  
ATOM   3049  CB  VAL A 193     -21.670  -3.627  -7.036  1.00  0.00           C  
ATOM   3050  HB  VAL A 193     -21.079  -3.024  -6.501  1.00  0.00           H  
ATOM   3051  CG2 VAL A 193     -21.986  -2.904  -8.358  1.00  0.00           C  
ATOM   3052 HG21 VAL A 193     -21.619  -3.440  -9.118  1.00  0.00           H  
ATOM   3053 HG22 VAL A 193     -22.976  -2.807  -8.462  1.00  0.00           H  
ATOM   3054 HG23 VAL A 193     -21.569  -1.995  -8.353  1.00  0.00           H  
ATOM   3055  CG1 VAL A 193     -22.939  -3.877  -6.207  1.00  0.00           C  
ATOM   3056 HG11 VAL A 193     -23.000  -4.851  -5.990  1.00  0.00           H  
ATOM   3057 HG12 VAL A 193     -22.900  -3.345  -5.361  1.00  0.00           H  
ATOM   3058 HG13 VAL A 193     -23.744  -3.597  -6.730  1.00  0.00           H  
ATOM   3059  C   VAL A 193     -21.647  -5.903  -8.217  1.00  0.00           C  
ATOM   3060  O   VAL A 193     -22.453  -6.720  -7.761  1.00  0.00           O  
ATOM   3061  N   TYR A 194     -21.379  -5.803  -9.519  1.00  0.00           N  
ATOM   3062  H   TYR A 194     -20.688  -5.149  -9.826  1.00  0.00           H  
ATOM   3063  CA  TYR A 194     -22.072  -6.628 -10.511  1.00  0.00           C  
ATOM   3064  HA  TYR A 194     -22.994  -6.794 -10.162  1.00  0.00           H  
ATOM   3065  CB  TYR A 194     -22.222  -5.872 -11.828  1.00  0.00           C  
ATOM   3066  HB1 TYR A 194     -21.424  -5.282 -11.952  1.00  0.00           H  
ATOM   3067  HB2 TYR A 194     -22.256  -6.535 -12.576  1.00  0.00           H  
ATOM   3068  CG  TYR A 194     -23.463  -5.021 -11.880  1.00  0.00           C  
ATOM   3069  CD1 TYR A 194     -23.387  -3.635 -11.774  1.00  0.00           C  
ATOM   3070  HD1 TYR A 194     -22.495  -3.197 -11.661  1.00  0.00           H  
ATOM   3071  CD2 TYR A 194     -24.723  -5.609 -12.029  1.00  0.00           C  
ATOM   3072  HD2 TYR A 194     -24.795  -6.604 -12.099  1.00  0.00           H  
ATOM   3073  CE1 TYR A 194     -24.537  -2.851 -11.824  1.00  0.00           C  
ATOM   3074  HE1 TYR A 194     -24.474  -1.856 -11.749  1.00  0.00           H  
ATOM   3075  CE2 TYR A 194     -25.873  -4.838 -12.082  1.00  0.00           C  
ATOM   3076  HE2 TYR A 194     -26.767  -5.272 -12.194  1.00  0.00           H  
ATOM   3077  CZ  TYR A 194     -25.774  -3.466 -11.979  1.00  0.00           C  
ATOM   3078  OH  TYR A 194     -26.919  -2.712 -12.032  1.00  0.00           O  
ATOM   3079  HH  TYR A 194     -27.277  -2.597 -11.105  1.00  0.00           H  
ATOM   3080  C   TYR A 194     -21.432  -7.991 -10.751  1.00  0.00           C  
ATOM   3081  O   TYR A 194     -21.899  -8.774 -11.582  1.00  0.00           O  
ATOM   3082  N   ARG A 195     -20.369  -8.272 -10.011  1.00  0.00           N  
ATOM   3083  H   ARG A 195     -20.004  -7.572  -9.397  1.00  0.00           H  
ATOM   3084  CA  ARG A 195     -19.718  -9.574 -10.068  1.00  0.00           C  
ATOM   3085  HA  ARG A 195     -19.969 -10.008 -10.933  1.00  0.00           H  
ATOM   3086  CB  ARG A 195     -18.200  -9.391 -10.054  1.00  0.00           C  
ATOM   3087  HB1 ARG A 195     -17.934  -8.943  -9.200  1.00  0.00           H  
ATOM   3088  HB2 ARG A 195     -17.764 -10.290 -10.099  1.00  0.00           H  
ATOM   3089  CG  ARG A 195     -17.717  -8.545 -11.228  1.00  0.00           C  
ATOM   3090  HG1 ARG A 195     -17.466  -9.151 -11.983  1.00  0.00           H  
ATOM   3091  HG2 ARG A 195     -18.462  -7.948 -11.524  1.00  0.00           H  
ATOM   3092  CD  ARG A 195     -16.521  -7.694 -10.866  1.00  0.00           C  
ATOM   3093  HD1 ARG A 195     -16.545  -6.851 -11.404  1.00  0.00           H  
ATOM   3094  HD2 ARG A 195     -16.569  -7.461  -9.895  1.00  0.00           H  
ATOM   3095  NE  ARG A 195     -15.269  -8.386 -11.127  1.00  0.00           N  
ATOM   3096  HE  ARG A 195     -15.317  -9.314 -11.497  1.00  0.00           H  
ATOM   3097  CZ  ARG A 195     -14.064  -7.868 -10.907  1.00  0.00           C  
ATOM   3098  NH1 ARG A 195     -12.981  -8.583 -11.181  1.00  0.00           N  
ATOM   3099 HH11 ARG A 195     -13.073  -9.507 -11.551  1.00  0.00           H  
ATOM   3100 HH12 ARG A 195     -12.073  -8.198 -11.017  1.00  0.00           H  
ATOM   3101  NH2 ARG A 195     -13.941  -6.637 -10.416  1.00  0.00           N  
ATOM   3102 HH21 ARG A 195     -14.757  -6.097 -10.211  1.00  0.00           H  
ATOM   3103 HH22 ARG A 195     -13.033  -6.252 -10.252  1.00  0.00           H  
ATOM   3104  C   ARG A 195     -20.204 -10.474  -8.927  1.00  0.00           C  
ATOM   3105  O   ARG A 195     -19.506 -11.398  -8.507  1.00  0.00           O  
ATOM   3106  N   GLY A 196     -21.409 -10.197  -8.432  1.00  0.00           N  
ATOM   3107  H   GLY A 196     -21.893  -9.380  -8.746  1.00  0.00           H  
ATOM   3108  CA  GLY A 196     -22.035 -11.063  -7.441  1.00  0.00           C  
ATOM   3109  HA1 GLY A 196     -22.598 -11.729  -7.930  1.00  0.00           H  
ATOM   3110  HA2 GLY A 196     -21.306 -11.546  -6.956  1.00  0.00           H  
ATOM   3111  C   GLY A 196     -22.915 -10.390  -6.403  1.00  0.00           C  
ATOM   3112  O   GLY A 196     -23.924 -10.970  -5.984  1.00  0.00           O  
ATOM   3113  N   PHE A 197     -22.533  -9.187  -5.971  1.00  0.00           N  
ATOM   3114  H   PHE A 197     -21.764  -8.726  -6.415  1.00  0.00           H  
ATOM   3115  CA  PHE A 197     -23.223  -8.528  -4.854  1.00  0.00           C  
ATOM   3116  HA  PHE A 197     -23.244  -9.189  -4.104  1.00  0.00           H  
ATOM   3117  CB  PHE A 197     -22.460  -7.299  -4.331  1.00  0.00           C  
ATOM   3118  HB1 PHE A 197     -21.522  -7.572  -4.119  1.00  0.00           H  
ATOM   3119  HB2 PHE A 197     -22.442  -6.605  -5.051  1.00  0.00           H  
ATOM   3120  CG  PHE A 197     -23.079  -6.692  -3.089  1.00  0.00           C  
ATOM   3121  CD1 PHE A 197     -22.682  -7.108  -1.820  1.00  0.00           C  
ATOM   3122  HD1 PHE A 197     -21.972  -7.807  -1.729  1.00  0.00           H  
ATOM   3123  CD2 PHE A 197     -24.077  -5.721  -3.193  1.00  0.00           C  
ATOM   3124  HD2 PHE A 197     -24.376  -5.416  -4.097  1.00  0.00           H  
ATOM   3125  CE1 PHE A 197     -23.263  -6.561  -0.672  1.00  0.00           C  
ATOM   3126  HE1 PHE A 197     -22.967  -6.865   0.234  1.00  0.00           H  
ATOM   3127  CE2 PHE A 197     -24.664  -5.170  -2.052  1.00  0.00           C  
ATOM   3128  HE2 PHE A 197     -25.377  -4.474  -2.141  1.00  0.00           H  
ATOM   3129  CZ  PHE A 197     -24.256  -5.590  -0.794  1.00  0.00           C  
ATOM   3130  HZ  PHE A 197     -24.674  -5.196   0.025  1.00  0.00           H  
ATOM   3131  C   PHE A 197     -24.679  -8.176  -5.163  1.00  0.00           C  
ATOM   3132  O   PHE A 197     -25.558  -8.433  -4.343  1.00  0.00           O  
ATOM   3133  N   PHE A 198     -24.933  -7.581  -6.328  1.00  0.00           N  
ATOM   3134  H   PHE A 198     -24.175  -7.270  -6.902  1.00  0.00           H  
ATOM   3135  CA  PHE A 198     -26.312  -7.379  -6.774  1.00  0.00           C  
ATOM   3136  HA  PHE A 198     -26.829  -6.976  -6.019  1.00  0.00           H  
ATOM   3137  CB  PHE A 198     -26.390  -6.424  -7.973  1.00  0.00           C  
ATOM   3138  HB1 PHE A 198     -25.644  -6.644  -8.601  1.00  0.00           H  
ATOM   3139  HB2 PHE A 198     -27.262  -6.574  -8.439  1.00  0.00           H  
ATOM   3140  CG  PHE A 198     -26.289  -4.957  -7.609  1.00  0.00           C  
ATOM   3141  CD2 PHE A 198     -25.761  -4.044  -8.517  1.00  0.00           C  
ATOM   3142  HD2 PHE A 198     -25.443  -4.365  -9.409  1.00  0.00           H  
ATOM   3143  CD1 PHE A 198     -26.714  -4.490  -6.366  1.00  0.00           C  
ATOM   3144  HD1 PHE A 198     -27.093  -5.133  -5.700  1.00  0.00           H  
ATOM   3145  CE2 PHE A 198     -25.668  -2.689  -8.204  1.00  0.00           C  
ATOM   3146  HE2 PHE A 198     -25.295  -2.045  -8.872  1.00  0.00           H  
ATOM   3147  CE1 PHE A 198     -26.617  -3.135  -6.039  1.00  0.00           C  
ATOM   3148  HE1 PHE A 198     -26.922  -2.813  -5.143  1.00  0.00           H  
ATOM   3149  CZ  PHE A 198     -26.095  -2.234  -6.962  1.00  0.00           C  
ATOM   3150  HZ  PHE A 198     -26.027  -1.263  -6.733  1.00  0.00           H  
ATOM   3151  C   PHE A 198     -26.936  -8.738  -7.110  1.00  0.00           C  
ATOM   3152  O   PHE A 198     -26.445  -9.457  -7.984  1.00  0.00           O  
ATOM   3153  N   GLY A 199     -28.003  -9.089  -6.399  1.00  0.00           N  
ATOM   3154  H   GLY A 199     -28.400  -8.429  -5.761  1.00  0.00           H  
ATOM   3155  CA  GLY A 199     -28.612 -10.409  -6.522  1.00  0.00           C  
ATOM   3156  HA1 GLY A 199     -29.603 -10.306  -6.437  1.00  0.00           H  
ATOM   3157  HA2 GLY A 199     -28.399 -10.767  -7.431  1.00  0.00           H  
ATOM   3158  C   GLY A 199     -28.150 -11.426  -5.489  1.00  0.00           C  
ATOM   3159  O   GLY A 199     -28.611 -12.570  -5.501  1.00  0.00           O  
ATOM   3160  N   CYS A 200     -27.251 -11.025  -4.587  1.00  0.00           N  
ATOM   3161  H   CYS A 200     -26.911 -10.085  -4.612  1.00  0.00           H  
ATOM   3162  CA  CYS A 200     -26.756 -11.949  -3.559  1.00  0.00           C  
ATOM   3163  HA  CYS A 200     -26.529 -12.808  -4.018  1.00  0.00           H  
ATOM   3164  CB  CYS A 200     -25.472 -11.436  -2.896  1.00  0.00           C  
ATOM   3165  HB1 CYS A 200     -25.017 -12.215  -2.465  1.00  0.00           H  
ATOM   3166  HB2 CYS A 200     -24.881 -11.071  -3.615  1.00  0.00           H  
ATOM   3167  SG  CYS A 200     -25.677 -10.145  -1.634  1.00  0.00           S  
ATOM   3168  HG  CYS A 200     -25.713  -9.253  -2.084  1.00  0.00           H  
ATOM   3169  C   CYS A 200     -27.826 -12.262  -2.516  1.00  0.00           C  
ATOM   3170  O   CYS A 200     -27.865 -13.369  -1.971  1.00  0.00           O  
ATOM   3171  N   ARG A 201     -28.679 -11.272  -2.251  1.00  0.00           N  
ATOM   3172  H   ARG A 201     -28.527 -10.390  -2.697  1.00  0.00           H  
ATOM   3173  CA  ARG A 201     -29.826 -11.397  -1.345  1.00  0.00           C  
ATOM   3174  HA  ARG A 201     -30.217 -10.482  -1.244  1.00  0.00           H  
ATOM   3175  CB  ARG A 201     -30.915 -12.281  -1.971  1.00  0.00           C  
ATOM   3176  HB1 ARG A 201     -30.554 -13.208  -2.074  1.00  0.00           H  
ATOM   3177  HB2 ARG A 201     -31.700 -12.305  -1.352  1.00  0.00           H  
ATOM   3178  CG  ARG A 201     -31.386 -11.788  -3.338  1.00  0.00           C  
ATOM   3179  HG1 ARG A 201     -31.543 -10.802  -3.293  1.00  0.00           H  
ATOM   3180  HG2 ARG A 201     -30.673 -11.973  -4.014  1.00  0.00           H  
ATOM   3181  CD  ARG A 201     -32.663 -12.470  -3.770  1.00  0.00           C  
ATOM   3182  HD1 ARG A 201     -32.868 -12.212  -4.714  1.00  0.00           H  
ATOM   3183  HD2 ARG A 201     -32.535 -13.461  -3.724  1.00  0.00           H  
ATOM   3184  NE  ARG A 201     -33.788 -12.094  -2.918  1.00  0.00           N  
ATOM   3185  HE  ARG A 201     -33.642 -11.370  -2.244  1.00  0.00           H  
ATOM   3186  CZ  ARG A 201     -34.995 -12.651  -2.979  1.00  0.00           C  
ATOM   3187  NH1 ARG A 201     -35.953 -12.238  -2.159  1.00  0.00           N  
ATOM   3188 HH11 ARG A 201     -35.767 -11.511  -1.498  1.00  0.00           H  
ATOM   3189 HH12 ARG A 201     -36.861 -12.654  -2.202  1.00  0.00           H  
ATOM   3190  NH2 ARG A 201     -35.244 -13.619  -3.856  1.00  0.00           N  
ATOM   3191 HH21 ARG A 201     -34.523 -13.932  -4.474  1.00  0.00           H  
ATOM   3192 HH22 ARG A 201     -36.153 -14.034  -3.898  1.00  0.00           H  
ATOM   3193  C   ARG A 201     -29.449 -11.878   0.059  1.00  0.00           C  
ATOM   3194  O   ARG A 201     -30.202 -12.613   0.705  1.00  0.00           O  
ATOM   3195  N   HIS A 202     -28.282 -11.434   0.526  1.00  0.00           N  
ATOM   3196  H   HIS A 202     -27.755 -10.795  -0.034  1.00  0.00           H  
ATOM   3197  CA  HIS A 202     -27.738 -11.841   1.824  1.00  0.00           C  
ATOM   3198  HA  HIS A 202     -27.676 -12.839   1.833  1.00  0.00           H  
ATOM   3199  CB  HIS A 202     -26.325 -11.278   1.999  1.00  0.00           C  
ATOM   3200  HB1 HIS A 202     -26.305 -10.350   1.628  1.00  0.00           H  
ATOM   3201  HB2 HIS A 202     -26.118 -11.242   2.977  1.00  0.00           H  
ATOM   3202  CG  HIS A 202     -25.263 -12.083   1.318  1.00  0.00           C  
ATOM   3203  ND1 HIS A 202     -23.920 -11.912   1.578  1.00  0.00           N  
ATOM   3204  CD2 HIS A 202     -25.346 -13.075   0.400  1.00  0.00           C  
ATOM   3205  HD2 HIS A 202     -26.185 -13.447   0.003  1.00  0.00           H  
ATOM   3206  CE1 HIS A 202     -23.221 -12.756   0.840  1.00  0.00           C  
ATOM   3207  HE1 HIS A 202     -22.224 -12.838   0.830  1.00  0.00           H  
ATOM   3208  NE2 HIS A 202     -24.063 -13.474   0.117  1.00  0.00           N  
ATOM   3209  HE2 HIS A 202     -23.807 -14.191  -0.531  1.00  0.00           H  
ATOM   3210  C   HIS A 202     -28.604 -11.413   3.003  1.00  0.00           C  
ATOM   3211  O   HIS A 202     -28.581 -12.045   4.052  1.00  0.00           O  
ATOM   3212  N   PHE A 203     -29.371 -10.343   2.820  1.00  0.00           N  
ATOM   3213  H   PHE A 203     -29.415  -9.923   1.914  1.00  0.00           H  
ATOM   3214  CA  PHE A 203     -30.152  -9.766   3.913  1.00  0.00           C  
ATOM   3215  HA  PHE A 203     -29.561  -9.756   4.720  1.00  0.00           H  
ATOM   3216  CB  PHE A 203     -30.496  -8.313   3.594  1.00  0.00           C  
ATOM   3217  HB1 PHE A 203     -31.149  -8.297   2.837  1.00  0.00           H  
ATOM   3218  HB2 PHE A 203     -30.922  -7.902   4.399  1.00  0.00           H  
ATOM   3219  CG  PHE A 203     -29.296  -7.491   3.211  1.00  0.00           C  
ATOM   3220  CD1 PHE A 203     -29.009  -7.228   1.869  1.00  0.00           C  
ATOM   3221  HD1 PHE A 203     -29.618  -7.576   1.156  1.00  0.00           H  
ATOM   3222  CD2 PHE A 203     -28.423  -7.018   4.189  1.00  0.00           C  
ATOM   3223  HD2 PHE A 203     -28.607  -7.215   5.152  1.00  0.00           H  
ATOM   3224  CE1 PHE A 203     -27.881  -6.484   1.510  1.00  0.00           C  
ATOM   3225  HE1 PHE A 203     -27.690  -6.298   0.546  1.00  0.00           H  
ATOM   3226  CE2 PHE A 203     -27.289  -6.268   3.840  1.00  0.00           C  
ATOM   3227  HE2 PHE A 203     -26.676  -5.926   4.552  1.00  0.00           H  
ATOM   3228  CZ  PHE A 203     -27.020  -6.001   2.501  1.00  0.00           C  
ATOM   3229  HZ  PHE A 203     -26.214  -5.466   2.248  1.00  0.00           H  
ATOM   3230  C   PHE A 203     -31.384 -10.600   4.272  1.00  0.00           C  
ATOM   3231  O   PHE A 203     -31.634 -10.867   5.452  1.00  0.00           O  
ATOM   3232  N   SER A 204     -32.126 -11.036   3.257  1.00  0.00           N  
ATOM   3233  H   SER A 204     -31.928 -10.706   2.334  1.00  0.00           H  
ATOM   3234  CA  SER A 204     -33.225 -11.987   3.453  1.00  0.00           C  
ATOM   3235  HA  SER A 204     -33.817 -11.640   4.180  1.00  0.00           H  
ATOM   3236  CB  SER A 204     -34.058 -12.123   2.175  1.00  0.00           C  
ATOM   3237  HB1 SER A 204     -34.806 -12.768   2.334  1.00  0.00           H  
ATOM   3238  HB2 SER A 204     -34.443 -11.232   1.936  1.00  0.00           H  
ATOM   3239  OG  SER A 204     -33.254 -12.593   1.098  1.00  0.00           O  
ATOM   3240  H   SER A 204     -33.102 -11.843   0.454  1.00  0.00           H  
ATOM   3241  C   SER A 204     -32.685 -13.352   3.880  1.00  0.00           C  
ATOM   3242  O   SER A 204     -33.220 -13.975   4.802  1.00  0.00           O  
ATOM   3243  N   LYS A 205     -31.623 -13.806   3.214  1.00  0.00           N  
ATOM   3244  H   LYS A 205     -31.252 -13.255   2.466  1.00  0.00           H  
ATOM   3245  CA  LYS A 205     -30.975 -15.089   3.539  1.00  0.00           C  
ATOM   3246  HA  LYS A 205     -31.656 -15.813   3.428  1.00  0.00           H  
ATOM   3247  CB  LYS A 205     -29.812 -15.385   2.582  1.00  0.00           C  
ATOM   3248  HB1 LYS A 205     -29.218 -14.581   2.554  1.00  0.00           H  
ATOM   3249  HB2 LYS A 205     -29.295 -16.158   2.950  1.00  0.00           H  
ATOM   3250  CG  LYS A 205     -30.224 -15.724   1.148  1.00  0.00           C  
ATOM   3251  HG1 LYS A 205     -30.688 -16.610   1.138  1.00  0.00           H  
ATOM   3252  HG2 LYS A 205     -30.854 -15.024   0.812  1.00  0.00           H  
ATOM   3253  CD  LYS A 205     -29.007 -15.785   0.236  1.00  0.00           C  
ATOM   3254  HD1 LYS A 205     -28.563 -14.889   0.223  1.00  0.00           H  
ATOM   3255  HD2 LYS A 205     -28.364 -16.462   0.595  1.00  0.00           H  
ATOM   3256  CE  LYS A 205     -29.391 -16.169  -1.186  1.00  0.00           C  
ATOM   3257  HE1 LYS A 205     -29.852 -17.056  -1.178  1.00  0.00           H  
ATOM   3258  HE2 LYS A 205     -30.015 -15.482  -1.558  1.00  0.00           H  
ATOM   3259  NZ  LYS A 205     -28.179 -16.251  -2.042  1.00  0.00           N  
ATOM   3260  HZ1 LYS A 205     -28.327 -16.925  -2.766  1.00  0.00           H  
ATOM   3261  HZ2 LYS A 205     -28.008 -15.355  -2.451  1.00  0.00           H  
ATOM   3262  HZ3 LYS A 205     -27.392 -16.524  -1.488  1.00  0.00           H  
ATOM   3263  C   LYS A 205     -30.473 -15.134   4.984  1.00  0.00           C  
ATOM   3264  O   LYS A 205     -30.545 -16.176   5.633  1.00  0.00           O  
ATOM   3265  N   THR A 206     -29.965 -14.001   5.470  1.00  0.00           N  
ATOM   3266  H   THR A 206     -29.908 -13.205   4.867  1.00  0.00           H  
ATOM   3267  CA  THR A 206     -29.486 -13.872   6.849  1.00  0.00           C  
ATOM   3268  HA  THR A 206     -28.783 -14.568   6.994  1.00  0.00           H  
ATOM   3269  CB  THR A 206     -28.835 -12.478   7.099  1.00  0.00           C  
ATOM   3270  HB  THR A 206     -29.461 -11.764   6.787  1.00  0.00           H  
ATOM   3271  OG1 THR A 206     -27.612 -12.388   6.355  1.00  0.00           O  
ATOM   3272  HG1 THR A 206     -27.743 -11.761   5.587  1.00  0.00           H  
ATOM   3273  CG2 THR A 206     -28.522 -12.256   8.574  1.00  0.00           C  
ATOM   3274 HG21 THR A 206     -28.803 -13.064   9.092  1.00  0.00           H  
ATOM   3275 HG22 THR A 206     -27.541 -12.105   8.692  1.00  0.00           H  
ATOM   3276 HG23 THR A 206     -29.017 -11.453   8.906  1.00  0.00           H  
ATOM   3277  C   THR A 206     -30.614 -14.134   7.845  1.00  0.00           C  
ATOM   3278  O   THR A 206     -30.445 -14.897   8.800  1.00  0.00           O  
ATOM   3279  N   ASN A 207     -31.767 -13.520   7.599  1.00  0.00           N  
ATOM   3280  H   ASN A 207     -31.847 -12.940   6.788  1.00  0.00           H  
ATOM   3281  CA  ASN A 207     -32.923 -13.670   8.484  1.00  0.00           C  
ATOM   3282  HA  ASN A 207     -32.608 -13.453   9.408  1.00  0.00           H  
ATOM   3283  CB  ASN A 207     -34.010 -12.645   8.137  1.00  0.00           C  
ATOM   3284  HB1 ASN A 207     -34.125 -12.618   7.144  1.00  0.00           H  
ATOM   3285  HB2 ASN A 207     -34.871 -12.933   8.556  1.00  0.00           H  
ATOM   3286  CG  ASN A 207     -33.664 -11.246   8.631  1.00  0.00           C  
ATOM   3287  OD1 ASN A 207     -32.896 -11.089   9.580  1.00  0.00           O  
ATOM   3288  ND2 ASN A 207     -34.232 -10.228   7.997  1.00  0.00           N  
ATOM   3289 HD21 ASN A 207     -34.855 -10.399   7.233  1.00  0.00           H  
ATOM   3290 HD22 ASN A 207     -34.038  -9.290   8.283  1.00  0.00           H  
ATOM   3291  C   ASN A 207     -33.481 -15.088   8.533  1.00  0.00           C  
ATOM   3292  O   ASN A 207     -33.923 -15.544   9.592  1.00  0.00           O  
ATOM   3293  N   GLU A 208     -33.445 -15.781   7.395  1.00  0.00           N  
ATOM   3294  H   GLU A 208     -33.160 -15.319   6.555  1.00  0.00           H  
ATOM   3295  CA  GLU A 208     -33.809 -17.196   7.335  1.00  0.00           C  
ATOM   3296  HA  GLU A 208     -34.724 -17.296   7.726  1.00  0.00           H  
ATOM   3297  CB  GLU A 208     -33.858 -17.690   5.885  1.00  0.00           C  
ATOM   3298  HB1 GLU A 208     -33.182 -17.179   5.354  1.00  0.00           H  
ATOM   3299  HB2 GLU A 208     -33.614 -18.660   5.874  1.00  0.00           H  
ATOM   3300  CG  GLU A 208     -35.217 -17.527   5.218  1.00  0.00           C  
ATOM   3301  HG1 GLU A 208     -35.479 -16.563   5.257  1.00  0.00           H  
ATOM   3302  HG2 GLU A 208     -35.138 -17.805   4.261  1.00  0.00           H  
ATOM   3303  CD  GLU A 208     -36.313 -18.357   5.879  1.00  0.00           C  
ATOM   3304  OE2 GLU A 208     -37.362 -17.780   6.223  1.00  0.00           O  
ATOM   3305  OE1 GLU A 208     -36.128 -19.580   6.056  1.00  0.00           O  
ATOM   3306  C   GLU A 208     -32.849 -18.061   8.156  1.00  0.00           C  
ATOM   3307  O   GLU A 208     -33.285 -18.912   8.930  1.00  0.00           O  
ATOM   3308  N   LEU A 209     -31.546 -17.829   7.993  1.00  0.00           N  
ATOM   3309  H   LEU A 209     -31.252 -17.146   7.324  1.00  0.00           H  
ATOM   3310  CA  LEU A 209     -30.536 -18.551   8.770  1.00  0.00           C  
ATOM   3311  HA  LEU A 209     -30.689 -19.528   8.622  1.00  0.00           H  
ATOM   3312  CB  LEU A 209     -29.123 -18.230   8.272  1.00  0.00           C  
ATOM   3313  HB1 LEU A 209     -29.024 -17.235   8.256  1.00  0.00           H  
ATOM   3314  HB2 LEU A 209     -28.475 -18.611   8.931  1.00  0.00           H  
ATOM   3315  CG  LEU A 209     -28.742 -18.759   6.882  1.00  0.00           C  
ATOM   3316  HG  LEU A 209     -29.484 -18.524   6.254  1.00  0.00           H  
ATOM   3317  CD2 LEU A 209     -27.470 -18.081   6.372  1.00  0.00           C  
ATOM   3318 HD21 LEU A 209     -27.151 -17.428   7.059  1.00  0.00           H  
ATOM   3319 HD22 LEU A 209     -26.763 -18.769   6.207  1.00  0.00           H  
ATOM   3320 HD23 LEU A 209     -27.664 -17.602   5.516  1.00  0.00           H  
ATOM   3321  CD1 LEU A 209     -28.587 -20.281   6.869  1.00  0.00           C  
ATOM   3322 HD11 LEU A 209     -28.768 -20.635   7.787  1.00  0.00           H  
ATOM   3323 HD12 LEU A 209     -29.234 -20.681   6.220  1.00  0.00           H  
ATOM   3324 HD13 LEU A 209     -27.657 -20.523   6.592  1.00  0.00           H  
ATOM   3325  C   LEU A 209     -30.660 -18.292  10.277  1.00  0.00           C  
ATOM   3326  O   LEU A 209     -30.495 -19.208  11.082  1.00  0.00           O  
ATOM   3327  N   LEU A 210     -30.972 -17.049  10.645  1.00  0.00           N  
ATOM   3328  H   LEU A 210     -31.081 -16.350   9.938  1.00  0.00           H  
ATOM   3329  CA  LEU A 210     -31.161 -16.669  12.047  1.00  0.00           C  
ATOM   3330  HA  LEU A 210     -30.326 -16.910  12.542  1.00  0.00           H  
ATOM   3331  CB  LEU A 210     -31.363 -15.154  12.187  1.00  0.00           C  
ATOM   3332  HB1 LEU A 210     -32.007 -14.870  11.476  1.00  0.00           H  
ATOM   3333  HB2 LEU A 210     -31.774 -14.989  13.083  1.00  0.00           H  
ATOM   3334  CG  LEU A 210     -30.128 -14.251  12.074  1.00  0.00           C  
ATOM   3335  HG  LEU A 210     -29.692 -14.436  11.194  1.00  0.00           H  
ATOM   3336  CD1 LEU A 210     -30.526 -12.779  12.099  1.00  0.00           C  
ATOM   3337 HD11 LEU A 210     -31.520 -12.712  12.185  1.00  0.00           H  
ATOM   3338 HD12 LEU A 210     -30.090 -12.324  12.875  1.00  0.00           H  
ATOM   3339 HD13 LEU A 210     -30.229 -12.335  11.253  1.00  0.00           H  
ATOM   3340  CD2 LEU A 210     -29.110 -14.552  13.176  1.00  0.00           C  
ATOM   3341 HD21 LEU A 210     -29.464 -15.288  13.754  1.00  0.00           H  
ATOM   3342 HD22 LEU A 210     -28.242 -14.833  12.767  1.00  0.00           H  
ATOM   3343 HD23 LEU A 210     -28.959 -13.732  13.728  1.00  0.00           H  
ATOM   3344  C   LEU A 210     -32.321 -17.423  12.699  1.00  0.00           C  
ATOM   3345  O   LEU A 210     -32.229 -17.824  13.857  1.00  0.00           O  
ATOM   3346  N   GLN A 211     -33.401 -17.613  11.947  1.00  0.00           N  
ATOM   3347  H   GLN A 211     -33.448 -17.177  11.048  1.00  0.00           H  
ATOM   3348  CA  GLN A 211     -34.523 -18.440  12.394  1.00  0.00           C  
ATOM   3349  HA  GLN A 211     -34.883 -18.042  13.238  1.00  0.00           H  
ATOM   3350  CB  GLN A 211     -35.647 -18.444  11.356  1.00  0.00           C  
ATOM   3351  HB1 GLN A 211     -35.252 -18.657  10.462  1.00  0.00           H  
ATOM   3352  HB2 GLN A 211     -36.301 -19.160  11.601  1.00  0.00           H  
ATOM   3353  CG  GLN A 211     -36.396 -17.122  11.249  1.00  0.00           C  
ATOM   3354  HG1 GLN A 211     -36.579 -16.782  12.172  1.00  0.00           H  
ATOM   3355  HG2 GLN A 211     -35.815 -16.464  10.769  1.00  0.00           H  
ATOM   3356  CD  GLN A 211     -37.720 -17.238  10.503  1.00  0.00           C  
ATOM   3357  OE1 GLN A 211     -38.264 -16.236  10.030  1.00  0.00           O  
ATOM   3358  NE2 GLN A 211     -38.244 -18.458  10.394  1.00  0.00           N  
ATOM   3359 HE21 GLN A 211     -37.770 -19.243  10.792  1.00  0.00           H  
ATOM   3360 HE22 GLN A 211     -39.111 -18.588   9.914  1.00  0.00           H  
ATOM   3361  C   GLN A 211     -34.075 -19.870  12.701  1.00  0.00           C  
ATOM   3362  O   GLN A 211     -34.463 -20.439  13.725  1.00  0.00           O  
ATOM   3363  N   LYS A 212     -33.240 -20.431  11.826  1.00  0.00           N  
ATOM   3364  H   LYS A 212     -32.983 -19.913  11.011  1.00  0.00           H  
ATOM   3365  CA  LYS A 212     -32.682 -21.777  12.008  1.00  0.00           C  
ATOM   3366  HA  LYS A 212     -33.445 -22.408  12.148  1.00  0.00           H  
ATOM   3367  CB  LYS A 212     -31.922 -22.230  10.753  1.00  0.00           C  
ATOM   3368  HB1 LYS A 212     -31.216 -21.552  10.548  1.00  0.00           H  
ATOM   3369  HB2 LYS A 212     -31.483 -23.107  10.949  1.00  0.00           H  
ATOM   3370  CG  LYS A 212     -32.802 -22.396   9.521  1.00  0.00           C  
ATOM   3371  HG1 LYS A 212     -33.640 -22.875   9.783  1.00  0.00           H  
ATOM   3372  HG2 LYS A 212     -33.041 -21.491   9.171  1.00  0.00           H  
ATOM   3373  CD  LYS A 212     -32.109 -23.185   8.418  1.00  0.00           C  
ATOM   3374  HD1 LYS A 212     -31.369 -22.634   8.032  1.00  0.00           H  
ATOM   3375  HD2 LYS A 212     -31.723 -24.023   8.804  1.00  0.00           H  
ATOM   3376  CE  LYS A 212     -33.095 -23.545   7.316  1.00  0.00           C  
ATOM   3377  HE1 LYS A 212     -33.900 -23.971   7.729  1.00  0.00           H  
ATOM   3378  HE2 LYS A 212     -33.375 -22.707   6.848  1.00  0.00           H  
ATOM   3379  NZ  LYS A 212     -32.511 -24.490   6.309  1.00  0.00           N  
ATOM   3380  HZ1 LYS A 212     -32.993 -25.365   6.355  1.00  0.00           H  
ATOM   3381  HZ2 LYS A 212     -32.617 -24.098   5.395  1.00  0.00           H  
ATOM   3382  HZ3 LYS A 212     -31.541 -24.633   6.503  1.00  0.00           H  
ATOM   3383  C   LYS A 212     -31.772 -21.865  13.231  1.00  0.00           C  
ATOM   3384  O   LYS A 212     -31.611 -22.939  13.817  1.00  0.00           O  
ATOM   3385  N   SER A 213     -31.176 -20.731  13.602  1.00  0.00           N  
ATOM   3386  H   SER A 213     -31.276 -19.924  13.020  1.00  0.00           H  
ATOM   3387  CA  SER A 213     -30.384 -20.621  14.823  1.00  0.00           C  
ATOM   3388  HA  SER A 213     -29.894 -21.482  14.961  1.00  0.00           H  
ATOM   3389  CB  SER A 213     -29.354 -19.490  14.702  1.00  0.00           C  
ATOM   3390  HB1 SER A 213     -29.833 -18.631  14.521  1.00  0.00           H  
ATOM   3391  HB2 SER A 213     -28.858 -19.409  15.566  1.00  0.00           H  
ATOM   3392  OG  SER A 213     -28.426 -19.727  13.658  1.00  0.00           O  
ATOM   3393  H   SER A 213     -27.624 -19.145  13.797  1.00  0.00           H  
ATOM   3394  C   SER A 213     -31.273 -20.370  16.043  1.00  0.00           C  
ATOM   3395  O   SER A 213     -30.773 -20.255  17.162  1.00  0.00           O  
ATOM   3396  N   GLY A 214     -32.583 -20.272  15.814  1.00  0.00           N  
ATOM   3397  H   GLY A 214     -32.918 -20.396  14.880  1.00  0.00           H  
ATOM   3398  CA  GLY A 214     -33.551 -19.990  16.876  1.00  0.00           C  
ATOM   3399  HA1 GLY A 214     -34.472 -20.145  16.519  1.00  0.00           H  
ATOM   3400  HA2 GLY A 214     -33.386 -20.620  17.634  1.00  0.00           H  
ATOM   3401  C   GLY A 214     -33.467 -18.567  17.399  1.00  0.00           C  
ATOM   3402  O   GLY A 214     -33.714 -18.312  18.579  1.00  0.00           O  
ATOM   3403  N   LYS A 215     -33.110 -17.642  16.513  1.00  0.00           N  
ATOM   3404  H   LYS A 215     -32.953 -17.918  15.565  1.00  0.00           H  
ATOM   3405  CA  LYS A 215     -32.940 -16.242  16.873  1.00  0.00           C  
ATOM   3406  HA  LYS A 215     -33.145 -16.138  17.846  1.00  0.00           H  
ATOM   3407  CB  LYS A 215     -31.496 -15.802  16.631  1.00  0.00           C  
ATOM   3408  HB1 LYS A 215     -31.275 -15.950  15.667  1.00  0.00           H  
ATOM   3409  HB2 LYS A 215     -31.423 -14.826  16.835  1.00  0.00           H  
ATOM   3410  CG  LYS A 215     -30.480 -16.554  17.483  1.00  0.00           C  
ATOM   3411  HG1 LYS A 215     -30.700 -16.420  18.449  1.00  0.00           H  
ATOM   3412  HG2 LYS A 215     -30.534 -17.529  17.270  1.00  0.00           H  
ATOM   3413  CD  LYS A 215     -29.072 -16.069  17.226  1.00  0.00           C  
ATOM   3414  HD1 LYS A 215     -28.937 -15.954  16.242  1.00  0.00           H  
ATOM   3415  HD2 LYS A 215     -28.941 -15.186  17.677  1.00  0.00           H  
ATOM   3416  CE  LYS A 215     -28.051 -17.061  17.758  1.00  0.00           C  
ATOM   3417  HE1 LYS A 215     -28.280 -17.298  18.702  1.00  0.00           H  
ATOM   3418  HE2 LYS A 215     -28.074 -17.890  17.200  1.00  0.00           H  
ATOM   3419  NZ  LYS A 215     -26.694 -16.482  17.717  1.00  0.00           N  
ATOM   3420  HZ1 LYS A 215     -26.422 -16.336  16.766  1.00  0.00           H  
ATOM   3421  HZ2 LYS A 215     -26.699 -15.607  18.200  1.00  0.00           H  
ATOM   3422  HZ3 LYS A 215     -26.047 -17.105  18.156  1.00  0.00           H  
ATOM   3423  C   LYS A 215     -33.896 -15.360  16.081  1.00  0.00           C  
ATOM   3424  O   LYS A 215     -34.275 -15.701  14.958  1.00  0.00           O  
ATOM   3425  N   LYS A 216     -34.283 -14.235  16.680  1.00  0.00           N  
ATOM   3426  H   LYS A 216     -33.957 -14.044  17.606  1.00  0.00           H  
ATOM   3427  CA  LYS A 216     -35.166 -13.273  16.030  1.00  0.00           C  
ATOM   3428  HA  LYS A 216     -35.947 -13.768  15.650  1.00  0.00           H  
ATOM   3429  CB  LYS A 216     -35.691 -12.241  17.040  1.00  0.00           C  
ATOM   3430  HB1 LYS A 216     -34.906 -11.778  17.452  1.00  0.00           H  
ATOM   3431  HB2 LYS A 216     -36.240 -11.569  16.543  1.00  0.00           H  
ATOM   3432  CG  LYS A 216     -36.553 -12.826  18.172  1.00  0.00           C  
ATOM   3433  HG1 LYS A 216     -36.073 -13.605  18.576  1.00  0.00           H  
ATOM   3434  HG2 LYS A 216     -36.684 -12.126  18.874  1.00  0.00           H  
ATOM   3435  CD  LYS A 216     -37.918 -13.291  17.676  1.00  0.00           C  
ATOM   3436  HD1 LYS A 216     -38.317 -12.580  17.096  1.00  0.00           H  
ATOM   3437  HD2 LYS A 216     -37.804 -14.125  17.136  1.00  0.00           H  
ATOM   3438  CE  LYS A 216     -38.863 -13.574  18.844  1.00  0.00           C  
ATOM   3439  HE1 LYS A 216     -38.354 -14.037  19.570  1.00  0.00           H  
ATOM   3440  HE2 LYS A 216     -39.213 -12.706  19.196  1.00  0.00           H  
ATOM   3441  NZ  LYS A 216     -40.012 -14.431  18.437  1.00  0.00           N  
ATOM   3442  HZ1 LYS A 216     -40.313 -14.978  19.218  1.00  0.00           H  
ATOM   3443  HZ2 LYS A 216     -40.763 -13.845  18.131  1.00  0.00           H  
ATOM   3444  HZ3 LYS A 216     -39.734 -15.038  17.693  1.00  0.00           H  
ATOM   3445  C   LYS A 216     -34.421 -12.588  14.877  1.00  0.00           C  
ATOM   3446  O   LYS A 216     -33.211 -12.369  14.967  1.00  0.00           O  
ATOM   3447  N   PRO A 217     -35.137 -12.263  13.786  1.00  0.00           N  
ATOM   3448  CA  PRO A 217     -34.436 -11.721  12.623  1.00  0.00           C  
ATOM   3449  HA  PRO A 217     -33.618 -12.265  12.438  1.00  0.00           H  
ATOM   3450  CB  PRO A 217     -35.446 -11.903  11.486  1.00  0.00           C  
ATOM   3451  HB1 PRO A 217     -35.388 -11.143  10.838  1.00  0.00           H  
ATOM   3452  HB2 PRO A 217     -35.276 -12.759  10.998  1.00  0.00           H  
ATOM   3453  CG  PRO A 217     -36.777 -11.930  12.141  1.00  0.00           C  
ATOM   3454  HG1 PRO A 217     -37.188 -11.019  12.114  1.00  0.00           H  
ATOM   3455  HG2 PRO A 217     -37.377 -12.572  11.664  1.00  0.00           H  
ATOM   3456  CD  PRO A 217     -36.594 -12.365  13.569  1.00  0.00           C  
ATOM   3457  HD1 PRO A 217     -36.911 -13.304  13.700  1.00  0.00           H  
ATOM   3458  HD2 PRO A 217     -37.092 -11.763  14.194  1.00  0.00           H  
ATOM   3459  C   PRO A 217     -34.052 -10.252  12.783  1.00  0.00           C  
ATOM   3460  O   PRO A 217     -34.581  -9.551  13.650  1.00  0.00           O  
ATOM   3461  N   ILE A 218     -33.115  -9.801  11.957  1.00  0.00           N  
ATOM   3462  H   ILE A 218     -32.642 -10.447  11.358  1.00  0.00           H  
ATOM   3463  CA  ILE A 218     -32.759  -8.390  11.902  1.00  0.00           C  
ATOM   3464  HA  ILE A 218     -32.731  -8.027  12.834  1.00  0.00           H  
ATOM   3465  CB  ILE A 218     -31.365  -8.189  11.243  1.00  0.00           C  
ATOM   3466  HB  ILE A 218     -31.402  -8.594  10.330  1.00  0.00           H  
ATOM   3467  CG1 ILE A 218     -30.274  -8.928  12.033  1.00  0.00           C  
ATOM   3468 HG11 ILE A 218     -30.496  -9.903  12.033  1.00  0.00           H  
ATOM   3469 HG12 ILE A 218     -29.403  -8.793  11.560  1.00  0.00           H  
ATOM   3470  CG2 ILE A 218     -31.030  -6.700  11.075  1.00  0.00           C  
ATOM   3471 HG21 ILE A 218     -31.789  -6.154  11.429  1.00  0.00           H  
ATOM   3472 HG22 ILE A 218     -30.194  -6.483  11.579  1.00  0.00           H  
ATOM   3473 HG23 ILE A 218     -30.888  -6.494  10.107  1.00  0.00           H  
ATOM   3474  CD1 ILE A 218     -30.103  -8.481  13.481  1.00  0.00           C  
ATOM   3475 HD11 ILE A 218     -30.759  -7.752  13.676  1.00  0.00           H  
ATOM   3476 HD12 ILE A 218     -30.266  -9.254  14.095  1.00  0.00           H  
ATOM   3477 HD13 ILE A 218     -29.172  -8.145  13.622  1.00  0.00           H  
ATOM   3478  C   ILE A 218     -33.825  -7.641  11.115  1.00  0.00           C  
ATOM   3479  O   ILE A 218     -34.246  -8.093  10.049  1.00  0.00           O  
ATOM   3480  N   ASP A 219     -34.277  -6.513  11.657  1.00  0.00           N  
ATOM   3481  H   ASP A 219     -34.048  -6.302  12.607  1.00  0.00           H  
ATOM   3482  CA  ASP A 219     -35.099  -5.577  10.897  1.00  0.00           C  
ATOM   3483  HA  ASP A 219     -35.617  -6.086  10.210  1.00  0.00           H  
ATOM   3484  CB  ASP A 219     -36.080  -4.835  11.808  1.00  0.00           C  
ATOM   3485  HB1 ASP A 219     -36.582  -5.505  12.355  1.00  0.00           H  
ATOM   3486  HB2 ASP A 219     -35.562  -4.238  12.420  1.00  0.00           H  
ATOM   3487  CG  ASP A 219     -37.081  -3.990  11.029  1.00  0.00           C  
ATOM   3488  OD2 ASP A 219     -36.979  -3.920   9.783  1.00  0.00           O  
ATOM   3489  OD1 ASP A 219     -37.982  -3.398  11.659  1.00  0.00           O  
ATOM   3490  C   ASP A 219     -34.170  -4.592  10.187  1.00  0.00           C  
ATOM   3491  O   ASP A 219     -33.694  -3.620  10.787  1.00  0.00           O  
ATOM   3492  N   TRP A 220     -33.909  -4.863   8.910  1.00  0.00           N  
ATOM   3493  H   TRP A 220     -34.387  -5.623   8.469  1.00  0.00           H  
ATOM   3494  CA  TRP A 220     -32.943  -4.083   8.130  1.00  0.00           C  
ATOM   3495  HA  TRP A 220     -32.094  -4.049   8.658  1.00  0.00           H  
ATOM   3496  CB  TRP A 220     -32.626  -4.786   6.805  1.00  0.00           C  
ATOM   3497  HB1 TRP A 220     -33.476  -4.900   6.291  1.00  0.00           H  
ATOM   3498  HB2 TRP A 220     -32.003  -4.208   6.278  1.00  0.00           H  
ATOM   3499  CG  TRP A 220     -31.990  -6.140   6.990  1.00  0.00           C  
ATOM   3500  CD1 TRP A 220     -32.595  -7.358   6.846  1.00  0.00           C  
ATOM   3501  HD1 TRP A 220     -33.553  -7.495   6.592  1.00  0.00           H  
ATOM   3502  CD2 TRP A 220     -30.632  -6.409   7.363  1.00  0.00           C  
ATOM   3503  NE1 TRP A 220     -31.696  -8.368   7.101  1.00  0.00           N  
ATOM   3504  HE1 TRP A 220     -31.894  -9.347   7.059  1.00  0.00           H  
ATOM   3505  CE2 TRP A 220     -30.484  -7.813   7.423  1.00  0.00           C  
ATOM   3506  CE3 TRP A 220     -29.523  -5.599   7.653  1.00  0.00           C  
ATOM   3507  HE3 TRP A 220     -29.596  -4.602   7.616  1.00  0.00           H  
ATOM   3508  CZ2 TRP A 220     -29.272  -8.428   7.765  1.00  0.00           C  
ATOM   3509  HZ2 TRP A 220     -29.189  -9.424   7.804  1.00  0.00           H  
ATOM   3510  CZ3 TRP A 220     -28.315  -6.212   7.994  1.00  0.00           C  
ATOM   3511  HZ3 TRP A 220     -27.518  -5.646   8.206  1.00  0.00           H  
ATOM   3512  CH2 TRP A 220     -28.202  -7.614   8.044  1.00  0.00           C  
ATOM   3513  HH2 TRP A 220     -27.324  -8.026   8.288  1.00  0.00           H  
ATOM   3514  C   TRP A 220     -33.387  -2.639   7.894  1.00  0.00           C  
ATOM   3515  O   TRP A 220     -32.557  -1.760   7.653  1.00  0.00           O  
ATOM   3516  N   LYS A 221     -34.691  -2.389   7.991  1.00  0.00           N  
ATOM   3517  H   LYS A 221     -35.323  -3.141   8.175  1.00  0.00           H  
ATOM   3518  CA  LYS A 221     -35.215  -1.030   7.832  1.00  0.00           C  
ATOM   3519  HA  LYS A 221     -34.614  -0.565   7.183  1.00  0.00           H  
ATOM   3520  CB  LYS A 221     -36.614  -1.054   7.199  1.00  0.00           C  
ATOM   3521  HB1 LYS A 221     -36.746  -0.197   6.701  1.00  0.00           H  
ATOM   3522  HB2 LYS A 221     -36.649  -1.815   6.551  1.00  0.00           H  
ATOM   3523  CG  LYS A 221     -37.760  -1.212   8.174  1.00  0.00           C  
ATOM   3524  HG1 LYS A 221     -37.608  -2.032   8.726  1.00  0.00           H  
ATOM   3525  HG2 LYS A 221     -37.787  -0.414   8.777  1.00  0.00           H  
ATOM   3526  CD  LYS A 221     -39.104  -1.339   7.453  1.00  0.00           C  
ATOM   3527  HD1 LYS A 221     -39.830  -1.006   8.055  1.00  0.00           H  
ATOM   3528  HD2 LYS A 221     -39.084  -0.777   6.626  1.00  0.00           H  
ATOM   3529  CE  LYS A 221     -39.401  -2.772   7.069  1.00  0.00           C  
ATOM   3530  HE1 LYS A 221     -40.317  -2.818   6.670  1.00  0.00           H  
ATOM   3531  HE2 LYS A 221     -38.734  -3.069   6.386  1.00  0.00           H  
ATOM   3532  NZ  LYS A 221     -39.337  -3.695   8.244  1.00  0.00           N  
ATOM   3533  HZ1 LYS A 221     -39.503  -3.178   9.084  1.00  0.00           H  
ATOM   3534  HZ2 LYS A 221     -40.039  -4.400   8.143  1.00  0.00           H  
ATOM   3535  HZ3 LYS A 221     -38.434  -4.123   8.289  1.00  0.00           H  
ATOM   3536  C   LYS A 221     -35.185  -0.205   9.132  1.00  0.00           C  
ATOM   3537  O   LYS A 221     -35.446   1.002   9.114  1.00  0.00           O  
ATOM   3538  N   GLU A 222     -34.856  -0.849  10.251  1.00  0.00           N  
ATOM   3539  H   GLU A 222     -34.689  -1.834  10.215  1.00  0.00           H  
ATOM   3540  CA  GLU A 222     -34.733  -0.151  11.531  1.00  0.00           C  
ATOM   3541  HA  GLU A 222     -35.472   0.520  11.590  1.00  0.00           H  
ATOM   3542  CB  GLU A 222     -34.878  -1.122  12.711  1.00  0.00           C  
ATOM   3543  HB1 GLU A 222     -35.717  -1.650  12.582  1.00  0.00           H  
ATOM   3544  HB2 GLU A 222     -34.097  -1.746  12.701  1.00  0.00           H  
ATOM   3545  CG  GLU A 222     -34.940  -0.450  14.083  1.00  0.00           C  
ATOM   3546  HG1 GLU A 222     -34.156   0.164  14.174  1.00  0.00           H  
ATOM   3547  HG2 GLU A 222     -35.782   0.087  14.137  1.00  0.00           H  
ATOM   3548  CD  GLU A 222     -34.919  -1.440  15.242  1.00  0.00           C  
ATOM   3549  OE2 GLU A 222     -34.635  -1.013  16.378  1.00  0.00           O  
ATOM   3550  OE1 GLU A 222     -35.184  -2.643  15.032  1.00  0.00           O  
ATOM   3551  C   GLU A 222     -33.403   0.603  11.581  1.00  0.00           C  
ATOM   3552  O   GLU A 222     -32.402   0.126  12.146  1.00  0.00           O  
ATOM   3553  N   LEU A 223     -33.408   1.780  10.966  1.00  0.00           N  
ATOM   3554  H   LEU A 223     -34.263   2.102  10.559  1.00  0.00           H  
ATOM   3555  CA  LEU A 223     -32.228   2.621  10.858  1.00  0.00           C  
ATOM   3556  HA  LEU A 223     -31.533   2.289  11.496  1.00  0.00           H  
ATOM   3557  CB  LEU A 223     -31.664   2.563   9.432  1.00  0.00           C  
ATOM   3558  HB1 LEU A 223     -32.434   2.659   8.801  1.00  0.00           H  
ATOM   3559  HB2 LEU A 223     -31.052   3.346   9.320  1.00  0.00           H  
ATOM   3560  CG  LEU A 223     -30.888   1.311   9.019  1.00  0.00           C  
ATOM   3561  HG  LEU A 223     -31.399   0.506   9.321  1.00  0.00           H  
ATOM   3562  CD2 LEU A 223     -30.734   1.248   7.499  1.00  0.00           C  
ATOM   3563 HD21 LEU A 223     -31.178   2.047   7.093  1.00  0.00           H  
ATOM   3564 HD22 LEU A 223     -29.764   1.243   7.258  1.00  0.00           H  
ATOM   3565 HD23 LEU A 223     -31.160   0.412   7.152  1.00  0.00           H  
ATOM   3566  CD1 LEU A 223     -29.532   1.300   9.691  1.00  0.00           C  
ATOM   3567 HD11 LEU A 223     -29.444   2.118  10.259  1.00  0.00           H  
ATOM   3568 HD12 LEU A 223     -29.444   0.483  10.261  1.00  0.00           H  
ATOM   3569 HD13 LEU A 223     -28.812   1.291   8.997  1.00  0.00           H  
ATOM   3570  C   LEU A 223     -32.581   4.051  11.214  1.00  0.00           C  
ATOM   3571  O   LEU A 223     -31.711   4.835  11.592  1.00  0.00           O  
HETATM 3572  N   UNL     1     -15.638   1.822   4.276  1.00  0.00           N  
HETATM 3573  C   UNL     1     -15.286   1.329   3.047  1.00  0.00           C  
HETATM 3574  C   UNL     1     -14.778   0.057   2.990  1.00  0.00           C  
HETATM 3575  C   UNL     1     -14.868  -0.770   4.084  1.00  0.00           C  
HETATM 3576  N   UNL     1     -15.303  -0.225   5.263  1.00  0.00           N  
HETATM 3577  C   UNL     1     -15.651   1.081   5.415  1.00  0.00           C  
HETATM 3578  O   UNL     1     -15.971   1.542   6.479  1.00  0.00           O  
HETATM 3579  O   UNL     1     -15.481   2.073   2.114  1.00  0.00           O  
HETATM 3580  O   UNL     1     -14.537  -1.934   4.139  1.00  0.00           O  
HETATM 3581  C   UNL     1     -14.234  -0.460   1.860  1.00  0.00           C  
HETATM 3582  C   UNL     1     -13.814   0.070   0.688  1.00  0.00           C  
HETATM 3583  C   UNL     1     -12.641   0.750   0.615  1.00  0.00           C  
HETATM 3584  C   UNL     1     -12.237   1.211  -0.588  1.00  0.00           C  
HETATM 3585  C   UNL     1     -12.971   1.165  -1.715  1.00  0.00           C  
HETATM 3586  C   UNL     1     -14.183   0.603  -1.577  1.00  0.00           C  
HETATM 3587  C   UNL     1     -14.589   0.078  -0.413  1.00  0.00           C  
HETATM 3588  O   UNL     1     -11.757   0.820   1.668  1.00  0.00           O  
HETATM 3589  C   UNL     1     -11.716   2.082   2.297  1.00  0.00           C  
HETATM 3590  O   UNL     1     -12.601   1.663  -2.941  1.00  0.00           O  
HETATM 3591  C   UNL     1     -12.327   0.758  -3.986  1.00  0.00           C  
HETATM 3592  H   UNL     1     -15.953   2.776   4.320  1.00  0.00           H  
HETATM 3593  H   UNL     1     -15.340  -0.828   6.068  1.00  0.00           H  
HETATM 3594  H   UNL     1     -14.117  -1.453   1.902  1.00  0.00           H  
HETATM 3595  H   UNL     1     -11.325   1.618  -0.645  1.00  0.00           H  
HETATM 3596  H   UNL     1     -14.799   0.575  -2.364  1.00  0.00           H  
HETATM 3597  H   UNL     1     -15.503  -0.324  -0.360  1.00  0.00           H  
HETATM 3598  H   UNL     1     -12.358   2.695   1.837  1.00  0.00           H  
HETATM 3599  H   UNL     1     -11.970   1.988   3.260  1.00  0.00           H  
HETATM 3600  H   UNL     1     -10.791   2.457   2.239  1.00  0.00           H  
HETATM 3601  H   UNL     1     -12.455  -0.175  -3.651  1.00  0.00           H  
HETATM 3602  H   UNL     1     -12.949   0.928  -4.751  1.00  0.00           H  
HETATM 3603  H   UNL     1     -11.385   0.879  -4.299  1.00  0.00           H  
CONECT    1    4    3    2                                            
CONECT    2    1                                                      
CONECT    3    1                                                      
CONECT    4    1    6   17    5                                       
CONECT    5    4                                                      
CONECT    6    4    9    7    8                                       
CONECT    7    6                                                      
CONECT    8    6                                                      
CONECT    9    6   12   11   10                                       
CONECT   10    9                                                      
CONECT   11    9                                                      
CONECT   12    9   13                                                 
CONECT   13   12   14   16   15                                       
CONECT   14   13                                                      
CONECT   15   13                                                      
CONECT   16   13                                                      
CONECT   17    4   18   18   19                                       
CONECT   18   17   17                                                 
CONECT   19   17   21   20                                            
CONECT   20   19                                                      
CONECT   21   19   32   23   22                                       
CONECT   22   21                                                      
CONECT   23   21   26   24   25                                       
CONECT   24   23                                                      
CONECT   25   23                                                      
CONECT   26   23   29   27   28                                       
CONECT   27   26                                                      
CONECT   28   26                                                      
CONECT   29   26   31   30   30                                       
CONECT   30   29   29                                                 
CONECT   31   29                                                      
CONECT   32   21   33   33   34                                       
CONECT   33   32   32                                                 
CONECT   34   32   36   35                                            
CONECT   35   34                                                      
CONECT   36   34   38   52   37                                       
CONECT   37   36                                                      
CONECT   38   36   41   40   39                                       
CONECT   39   38                                                      
CONECT   40   38                                                      
CONECT   41   38   44   42   42                                       
CONECT   42   41   41   46   43                                       
CONECT   43   42                                                      
CONECT   44   41   48   48   45                                       
CONECT   45   44                                                      
CONECT   46   42   50   50   47                                       
CONECT   47   46                                                      
CONECT   48   44   44   50   49                                       
CONECT   49   48                                                      
CONECT   50   46   46   48   51                                       
CONECT   51   50                                                      
CONECT   52   36   53   53   54                                       
CONECT   53   52   52                                                 
CONECT   54   52   56   55                                            
CONECT   55   54                                                      
CONECT   56   54   72   58   57                                       
CONECT   57   56                                                      
CONECT   58   56   61   60   59                                       
CONECT   59   58                                                      
CONECT   60   58                                                      
CONECT   61   58   62   62   64                                       
CONECT   62   61   61   66   63                                       
CONECT   63   62                                                      
CONECT   64   61   68   68   65                                       
CONECT   65   64                                                      
CONECT   66   62   70   70   67                                       
CONECT   67   66                                                      
CONECT   68   64   64   70   69                                       
CONECT   69   68                                                      
CONECT   70   66   66   68   71                                       
CONECT   71   70                                                      
CONECT   72   56   73   73   74                                       
CONECT   73   72   72                                                 
CONECT   74   72   76   75                                            
CONECT   75   74                                                      
CONECT   76   74   79   77   78                                       
CONECT   77   76                                                      
CONECT   78   76                                                      
CONECT   79   76   80   80   81                                       
CONECT   80   79   79                                                 
CONECT   81   79   83   82                                            
CONECT   82   81                                                      
CONECT   83   81   94   85   84                                       
CONECT   84   83                                                      
CONECT   85   83   88   87   86                                       
CONECT   86   85                                                      
CONECT   87   85                                                      
CONECT   88   85   91   90   89                                       
CONECT   89   88                                                      
CONECT   90   88                                                      
CONECT   91   88   92   92   93                                       
CONECT   92   91   91                                                 
CONECT   93   91                                                      
CONECT   94   83   95   95   96                                       
CONECT   95   94   94                                                 
CONECT   96   94   98   97                                            
CONECT   97   96                                                      
CONECT   98   96  105  100   99                                       
CONECT   99   98                                                      
CONECT  100   98  103  101  102                                       
CONECT  101  100                                                      
CONECT  102  100                                                      
CONECT  103  100  104                                                 
CONECT  104  103                                                      
CONECT  105   98  106  106  107                                       
CONECT  106  105  105                                                 
CONECT  107  105  109  108                                            
CONECT  108  107                                                      
CONECT  109  107  111  129  110                                       
CONECT  110  109                                                      
CONECT  111  109  114  112  113                                       
CONECT  112  111                                                      
CONECT  113  111                                                      
CONECT  114  111  115  115  117                                       
CONECT  115  114  114  118  116                                       
CONECT  116  115                                                      
CONECT  117  114  121  120  120                                       
CONECT  118  115  120  119                                            
CONECT  119  118                                                      
CONECT  120  117  117  118  123                                       
CONECT  121  117  125  125  122                                       
CONECT  122  121                                                      
CONECT  123  120  127  127  124                                       
CONECT  124  123                                                      
CONECT  125  121  121  127  126                                       
CONECT  126  125                                                      
CONECT  127  123  123  125  128                                       
CONECT  128  127                                                      
CONECT  129  109  130  130  131                                       
CONECT  130  129  129                                                 
CONECT  131  129  133  132                                            
CONECT  132  131                                                      
CONECT  133  131  151  135  134                                       
CONECT  134  133                                                      
CONECT  135  133  138  137  136                                       
CONECT  136  135                                                      
CONECT  137  135                                                      
CONECT  138  135  141  140  139                                       
CONECT  139  138                                                      
CONECT  140  138                                                      
CONECT  141  138  144  143  142                                       
CONECT  142  141                                                      
CONECT  143  141                                                      
CONECT  144  141  147  145  146                                       
CONECT  145  144                                                      
CONECT  146  144                                                      
CONECT  147  144  150  148  149                                       
CONECT  148  147                                                      
CONECT  149  147                                                      
CONECT  150  147                                                      
CONECT  151  133  152  152  153                                       
CONECT  152  151  151                                                 
CONECT  153  151  155  154                                            
CONECT  154  153                                                      
CONECT  155  153  173  157  156                                       
CONECT  156  155                                                      
CONECT  157  155  160  159  158                                       
CONECT  158  157                                                      
CONECT  159  157                                                      
CONECT  160  157  163  161  162                                       
CONECT  161  160                                                      
CONECT  162  160                                                      
CONECT  163  160  166  165  164                                       
CONECT  164  163                                                      
CONECT  165  163                                                      
CONECT  166  163  169  168  167                                       
CONECT  167  166                                                      
CONECT  168  166                                                      
CONECT  169  166  172  170  171                                       
CONECT  170  169                                                      
CONECT  171  169                                                      
CONECT  172  169                                                      
CONECT  173  155  174  174  175                                       
CONECT  174  173  173                                                 
CONECT  175  173  177  176                                            
CONECT  176  175                                                      
CONECT  177  175  190  179  178                                       
CONECT  178  177                                                      
CONECT  179  177  182  181  180                                       
CONECT  180  179                                                      
CONECT  181  179                                                      
CONECT  182  179  185  185  183                                       
CONECT  183  182  187  187  184                                       
CONECT  184  183                                                      
CONECT  185  182  182  189  186                                       
CONECT  186  185                                                      
CONECT  187  183  183  189  188                                       
CONECT  188  187                                                      
CONECT  189  185  187                                                 
CONECT  190  177  191  191  192                                       
CONECT  191  190  190                                                 
CONECT  192  190  194  193                                            
CONECT  193  192                                                      
CONECT  194  192  196  209  195                                       
CONECT  195  194                                                      
CONECT  196  194  199  197  198                                       
CONECT  197  196                                                      
CONECT  198  196                                                      
CONECT  199  196  201  205  200                                       
CONECT  200  199                                                      
CONECT  201  199  202  203  204                                       
CONECT  202  201                                                      
CONECT  203  201                                                      
CONECT  204  201                                                      
CONECT  205  199  208  206  207                                       
CONECT  206  205                                                      
CONECT  207  205                                                      
CONECT  208  205                                                      
CONECT  209  194  210  210  211                                       
CONECT  210  209  209                                                 
CONECT  211  209  213  212                                            
CONECT  212  211                                                      
CONECT  213  211  215  220  214                                       
CONECT  214  213                                                      
CONECT  215  213  218  216  217                                       
CONECT  216  215                                                      
CONECT  217  215                                                      
CONECT  218  215  219                                                 
CONECT  219  218                                                      
CONECT  220  213  221  221  222                                       
CONECT  221  220  220                                                 
CONECT  222  220  224  223                                            
CONECT  223  222                                                      
CONECT  224  222  227  225  226                                       
CONECT  225  224                                                      
CONECT  226  224                                                      
CONECT  227  224  228  228  229                                       
CONECT  228  227  227                                                 
CONECT  229  227  231  230                                            
CONECT  230  229                                                      
CONECT  231  229  242  233  232                                       
CONECT  232  231                                                      
CONECT  233  231  236  235  234                                       
CONECT  234  233                                                      
CONECT  235  233                                                      
CONECT  236  233  239  237  238                                       
CONECT  237  236                                                      
CONECT  238  236                                                      
CONECT  239  236  241  240  240                                       
CONECT  240  239  239                                                 
CONECT  241  239                                                      
CONECT  242  231  243  243  244                                       
CONECT  243  242  242                                                 
CONECT  244  242  246  245                                            
CONECT  245  244                                                      
CONECT  246  244  262  248  247                                       
CONECT  247  246                                                      
CONECT  248  246  251  250  249                                       
CONECT  249  248                                                      
CONECT  250  248                                                      
CONECT  251  248  254  252  252                                       
CONECT  252  251  251  256  253                                       
CONECT  253  252                                                      
CONECT  254  251  258  258  255                                       
CONECT  255  254                                                      
CONECT  256  252  260  260  257                                       
CONECT  257  256                                                      
CONECT  258  254  254  260  259                                       
CONECT  259  258                                                      
CONECT  260  256  256  258  261                                       
CONECT  261  260                                                      
CONECT  262  246  263  263  264                                       
CONECT  263  262  262                                                 
CONECT  264  262  266  265                                            
CONECT  265  264                                                      
CONECT  266  264  269  268  267                                       
CONECT  267  266                                                      
CONECT  268  266                                                      
CONECT  269  266  270  270  271                                       
CONECT  270  269  269                                                 
CONECT  271  269  273  272                                            
CONECT  272  271                                                      
CONECT  273  271  275  291  274                                       
CONECT  274  273                                                      
CONECT  275  273  278  276  277                                       
CONECT  276  275                                                      
CONECT  277  275                                                      
CONECT  278  275  281  279  280                                       
CONECT  279  278                                                      
CONECT  280  278                                                      
CONECT  281  278  284  282  283                                       
CONECT  282  281                                                      
CONECT  283  281                                                      
CONECT  284  281  287  285  286                                       
CONECT  285  284                                                      
CONECT  286  284                                                      
CONECT  287  284  290  288  289                                       
CONECT  288  287                                                      
CONECT  289  287                                                      
CONECT  290  287                                                      
CONECT  291  273  292  292  293                                       
CONECT  292  291  291                                                 
CONECT  293  291  294  302                                            
CONECT  294  293  296  305  295                                       
CONECT  295  294                                                      
CONECT  296  294  299  298  297                                       
CONECT  297  296                                                      
CONECT  298  296                                                      
CONECT  299  296  302  300  301                                       
CONECT  300  299                                                      
CONECT  301  299                                                      
CONECT  302  293  299  304  303                                       
CONECT  303  302                                                      
CONECT  304  302                                                      
CONECT  305  294  306  306  307                                       
CONECT  306  305  305                                                 
CONECT  307  305  309  308                                            
CONECT  308  307                                                      
CONECT  309  307  326  311  310                                       
CONECT  310  309                                                      
CONECT  311  309  314  313  312                                       
CONECT  312  311                                                      
CONECT  313  311                                                      
CONECT  314  311  317  315  315                                       
CONECT  315  314  314  319  316                                       
CONECT  316  315                                                      
CONECT  317  314  321  321  318                                       
CONECT  318  317                                                      
CONECT  319  315  323  323  320                                       
CONECT  320  319                                                      
CONECT  321  317  317  323  322                                       
CONECT  322  321                                                      
CONECT  323  319  319  321  324                                       
CONECT  324  323  325                                                 
CONECT  325  324                                                      
CONECT  326  309  327  327  328                                       
CONECT  327  326  326                                                 
CONECT  328  326  330  329                                            
CONECT  329  328                                                      
CONECT  330  328  346  332  331                                       
CONECT  331  330                                                      
CONECT  332  330  335  333  334                                       
CONECT  333  332                                                      
CONECT  334  332                                                      
CONECT  335  332  338  336  336                                       
CONECT  336  335  335  340  337                                       
CONECT  337  336                                                      
CONECT  338  335  342  342  339                                       
CONECT  339  338                                                      
CONECT  340  336  344  344  341                                       
CONECT  341  340                                                      
CONECT  342  338  338  344  343                                       
CONECT  343  342                                                      
CONECT  344  340  340  342  345                                       
CONECT  345  344                                                      
CONECT  346  330  347  347  348                                       
CONECT  347  346  346                                                 
CONECT  348  346  350  349                                            
CONECT  349  348                                                      
CONECT  350  348  365  352  351                                       
CONECT  351  350                                                      
CONECT  352  350  354  357  353                                       
CONECT  353  352                                                      
CONECT  354  352  361  356  355                                       
CONECT  355  354                                                      
CONECT  356  354                                                      
CONECT  357  352  359  360  358                                       
CONECT  358  357                                                      
CONECT  359  357                                                      
CONECT  360  357                                                      
CONECT  361  354  363  364  362                                       
CONECT  362  361                                                      
CONECT  363  361                                                      
CONECT  364  361                                                      
CONECT  365  350  366  366  367                                       
CONECT  366  365  365                                                 
CONECT  367  365  369  368                                            
CONECT  368  367                                                      
CONECT  369  367  387  371  370                                       
CONECT  370  369                                                      
CONECT  371  369  374  373  372                                       
CONECT  372  371                                                      
CONECT  373  371                                                      
CONECT  374  371  377  375  376                                       
CONECT  375  374                                                      
CONECT  376  374                                                      
CONECT  377  374  380  378  379                                       
CONECT  378  377                                                      
CONECT  379  377                                                      
CONECT  380  377  383  381  382                                       
CONECT  381  380                                                      
CONECT  382  380                                                      
CONECT  383  380  384  386  385                                       
CONECT  384  383                                                      
CONECT  385  383                                                      
CONECT  386  383                                                      
CONECT  387  369  388  388  389                                       
CONECT  388  387  387                                                 
CONECT  389  387  391  390                                            
CONECT  390  389                                                      
CONECT  391  389  406  393  392                                       
CONECT  392  391                                                      
CONECT  393  391  396  394  395                                       
CONECT  394  393                                                      
CONECT  395  393                                                      
CONECT  396  393  402  398  397                                       
CONECT  397  396                                                      
CONECT  398  396  399  401  400                                       
CONECT  399  398                                                      
CONECT  400  398                                                      
CONECT  401  398                                                      
CONECT  402  396  405  403  404                                       
CONECT  403  402                                                      
CONECT  404  402                                                      
CONECT  405  402                                                      
CONECT  406  391  407  407  408                                       
CONECT  407  406  406                                                 
CONECT  408  406  410  409                                            
CONECT  409  408                                                      
CONECT  410  408  423  412  411                                       
CONECT  411  410                                                      
CONECT  412  410  415  414  413                                       
CONECT  413  412                                                      
CONECT  414  412                                                      
CONECT  415  412  418  417  416                                       
CONECT  416  415                                                      
CONECT  417  415                                                      
CONECT  418  415  419                                                 
CONECT  419  418  420  422  421                                       
CONECT  420  419                                                      
CONECT  421  419                                                      
CONECT  422  419                                                      
CONECT  423  410  424  424  425                                       
CONECT  424  423  423                                                 
CONECT  425  423  427  426                                            
CONECT  426  425                                                      
CONECT  427  425  430  429  428                                       
CONECT  428  427                                                      
CONECT  429  427                                                      
CONECT  430  427  431  431  432                                       
CONECT  431  430  430                                                 
CONECT  432  430  434  433                                            
CONECT  433  432                                                      
CONECT  434  432  450  436  435                                       
CONECT  435  434                                                      
CONECT  436  434  439  438  437                                       
CONECT  437  436                                                      
CONECT  438  436                                                      
CONECT  439  436  442  440  440                                       
CONECT  440  439  439  444  441                                       
CONECT  441  440                                                      
CONECT  442  439  446  446  443                                       
CONECT  443  442                                                      
CONECT  444  440  448  448  445                                       
CONECT  445  444                                                      
CONECT  446  442  442  448  447                                       
CONECT  447  446                                                      
CONECT  448  444  444  446  449                                       
CONECT  449  448                                                      
CONECT  450  434  451  451  452                                       
CONECT  451  450  450                                                 
CONECT  452  450  454  453                                            
CONECT  453  452                                                      
CONECT  454  452  466  456  455                                       
CONECT  455  454                                                      
CONECT  456  454  462  458  457                                       
CONECT  457  456                                                      
CONECT  458  456  460  459  461                                       
CONECT  459  458                                                      
CONECT  460  458                                                      
CONECT  461  458                                                      
CONECT  462  456  463  464  465                                       
CONECT  463  462                                                      
CONECT  464  462                                                      
CONECT  465  462                                                      
CONECT  466  454  467  467  468                                       
CONECT  467  466  466                                                 
CONECT  468  466  470  469                                            
CONECT  469  468                                                      
CONECT  470  468  472  476  471                                       
CONECT  471  470                                                      
CONECT  472  470  474  473  475                                       
CONECT  473  472                                                      
CONECT  474  472                                                      
CONECT  475  472                                                      
CONECT  476  470  477  477  478                                       
CONECT  477  476  476                                                 
CONECT  478  476  480  479                                            
CONECT  479  478                                                      
CONECT  480  478  482  491  481                                       
CONECT  481  480                                                      
CONECT  482  480  485  483  484                                       
CONECT  483  482                                                      
CONECT  484  482                                                      
CONECT  485  482  488  486  487                                       
CONECT  486  485                                                      
CONECT  487  485                                                      
CONECT  488  485  489  489  490                                       
CONECT  489  488  488                                                 
CONECT  490  488                                                      
CONECT  491  480  492  492  493                                       
CONECT  492  491  491                                                 
CONECT  493  491  495  494                                            
CONECT  494  493                                                      
CONECT  495  493  497  506  496                                       
CONECT  496  495                                                      
CONECT  497  495  500  499  498                                       
CONECT  498  497                                                      
CONECT  499  497                                                      
CONECT  500  497  503  501  502                                       
CONECT  501  500                                                      
CONECT  502  500                                                      
CONECT  503  500  505  504  504                                       
CONECT  504  503  503                                                 
CONECT  505  503                                                      
CONECT  506  495  507  507  508                                       
CONECT  507  506  506                                                 
CONECT  508  506  510  509                                            
CONECT  509  508                                                      
CONECT  510  508  530  512  511                                       
CONECT  511  510                                                      
CONECT  512  510  515  514  513                                       
CONECT  513  512                                                      
CONECT  514  512                                                      
CONECT  515  512  518  517  516                                       
CONECT  516  515                                                      
CONECT  517  515                                                      
CONECT  518  515  521  519  520                                       
CONECT  519  518                                                      
CONECT  520  518                                                      
CONECT  521  518  523  523  522                                       
CONECT  522  521                                                      
CONECT  523  521  521  524  527                                       
CONECT  524  523  526  525                                            
CONECT  525  524                                                      
CONECT  526  524                                                      
CONECT  527  523  529  528                                            
CONECT  528  527                                                      
CONECT  529  527                                                      
CONECT  530  510  531  531  532                                       
CONECT  531  530  530                                                 
CONECT  532  530  534  533                                            
CONECT  533  532                                                      
CONECT  534  532  552  536  535                                       
CONECT  535  534                                                      
CONECT  536  534  539  538  537                                       
CONECT  537  536                                                      
CONECT  538  536                                                      
CONECT  539  536  542  541  540                                       
CONECT  540  539                                                      
CONECT  541  539                                                      
CONECT  542  539  545  543  544                                       
CONECT  543  542                                                      
CONECT  544  542                                                      
CONECT  545  542  548  547  546                                       
CONECT  546  545                                                      
CONECT  547  545                                                      
CONECT  548  545  551  550  549                                       
CONECT  549  548                                                      
CONECT  550  548                                                      
CONECT  551  548                                                      
CONECT  552  534  553  553  554                                       
CONECT  553  552  552                                                 
CONECT  554  552  556  555                                            
CONECT  555  554                                                      
CONECT  556  554  558  569  557                                       
CONECT  557  556                                                      
CONECT  558  556  561  560  559                                       
CONECT  559  558                                                      
CONECT  560  558                                                      
CONECT  561  558  563  563  562                                       
CONECT  562  561  565  565                                            
CONECT  563  561  561  567  564                                       
CONECT  564  563                                                      
CONECT  565  562  562  567  566                                       
CONECT  566  565                                                      
CONECT  567  563  565  568                                            
CONECT  568  567                                                      
CONECT  569  556  570  570  571                                       
CONECT  570  569  569                                                 
CONECT  571  569  573  572                                            
CONECT  572  571                                                      
CONECT  573  571  590  575  574                                       
CONECT  574  573                                                      
CONECT  575  573  578  577  576                                       
CONECT  576  575                                                      
CONECT  577  575                                                      
CONECT  578  575  581  579  579                                       
CONECT  579  578  578  583  580                                       
CONECT  580  579                                                      
CONECT  581  578  585  585  582                                       
CONECT  582  581                                                      
CONECT  583  579  587  587  584                                       
CONECT  584  583                                                      
CONECT  585  581  581  587  586                                       
CONECT  586  585                                                      
CONECT  587  583  583  585  588                                       
CONECT  588  587  589                                                 
CONECT  589  588                                                      
CONECT  590  573  591  591  592                                       
CONECT  591  590  590                                                 
CONECT  592  590  594  593                                            
CONECT  593  592                                                      
CONECT  594  592  604  596  595                                       
CONECT  595  594                                                      
CONECT  596  594  598  600  597                                       
CONECT  597  596                                                      
CONECT  598  596  599                                                 
CONECT  599  598                                                      
CONECT  600  596  601  603  602                                       
CONECT  601  600                                                      
CONECT  602  600                                                      
CONECT  603  600                                                      
CONECT  604  594  605  605  606                                       
CONECT  605  604  604                                                 
CONECT  606  604  608  607                                            
CONECT  607  606                                                      
CONECT  608  606  620  610  609                                       
CONECT  609  608                                                      
CONECT  610  608  616  612  611                                       
CONECT  611  610                                                      
CONECT  612  610  615  614  613                                       
CONECT  613  612                                                      
CONECT  614  612                                                      
CONECT  615  612                                                      
CONECT  616  610  619  618  617                                       
CONECT  617  616                                                      
CONECT  618  616                                                      
CONECT  619  616                                                      
CONECT  620  608  621  621  622                                       
CONECT  621  620  620                                                 
CONECT  622  620  624  623                                            
CONECT  623  622                                                      
CONECT  624  622  626  641  625                                       
CONECT  625  624                                                      
CONECT  626  624  629  627  628                                       
CONECT  627  626                                                      
CONECT  628  626                                                      
CONECT  629  626  632  630  630                                       
CONECT  630  629  629  634  631                                       
CONECT  631  630                                                      
CONECT  632  629  636  636  633                                       
CONECT  633  632                                                      
CONECT  634  630  638  638  635                                       
CONECT  635  634                                                      
CONECT  636  632  632  638  637                                       
CONECT  637  636                                                      
CONECT  638  634  634  636  639                                       
CONECT  639  638  640                                                 
CONECT  640  639                                                      
CONECT  641  624  642  642  643                                       
CONECT  642  641  641                                                 
CONECT  643  641  644  652                                            
CONECT  644  643  655  646  645                                       
CONECT  645  644                                                      
CONECT  646  644  649  648  647                                       
CONECT  647  646                                                      
CONECT  648  646                                                      
CONECT  649  646  652  650  651                                       
CONECT  650  649                                                      
CONECT  651  649                                                      
CONECT  652  643  649  654  653                                       
CONECT  653  652                                                      
CONECT  654  652                                                      
CONECT  655  644  656  656  657                                       
CONECT  656  655  655                                                 
CONECT  657  655  658  666                                            
CONECT  658  657  660  669  659                                       
CONECT  659  658                                                      
CONECT  660  658  663  662  661                                       
CONECT  661  660                                                      
CONECT  662  660                                                      
CONECT  663  660  666  665  664                                       
CONECT  664  663                                                      
CONECT  665  663                                                      
CONECT  666  657  663  668  667                                       
CONECT  667  666                                                      
CONECT  668  666                                                      
CONECT  669  658  670  670  671                                       
CONECT  670  669  669                                                 
CONECT  671  669  672  680                                            
CONECT  672  671  683  674  673                                       
CONECT  673  672                                                      
CONECT  674  672  677  676  675                                       
CONECT  675  674                                                      
CONECT  676  674                                                      
CONECT  677  674  680  679  678                                       
CONECT  678  677                                                      
CONECT  679  677                                                      
CONECT  680  671  677  682  681                                       
CONECT  681  680                                                      
CONECT  682  680                                                      
CONECT  683  672  684  684  685                                       
CONECT  684  683  683                                                 
CONECT  685  683  687  686                                            
CONECT  686  685                                                      
CONECT  687  685  700  689  688                                       
CONECT  688  687                                                      
CONECT  689  687  692  690  691                                       
CONECT  690  689                                                      
CONECT  691  689                                                      
CONECT  692  689  694  694  693                                       
CONECT  693  692  696  696                                            
CONECT  694  692  692  698  695                                       
CONECT  695  694                                                      
CONECT  696  693  693  698  697                                       
CONECT  697  696                                                      
CONECT  698  694  696  699                                            
CONECT  699  698                                                      
CONECT  700  687  701  701  702                                       
CONECT  701  700  700                                                 
CONECT  702  700  704  703                                            
CONECT  703  702                                                      
CONECT  704  702  706  717  705                                       
CONECT  705  704                                                      
CONECT  706  704  709  707  708                                       
CONECT  707  706                                                      
CONECT  708  706                                                      
CONECT  709  706  712  711  710                                       
CONECT  710  709                                                      
CONECT  711  709                                                      
CONECT  712  709  713  713  714                                       
CONECT  713  712  712                                                 
CONECT  714  712  715  716                                            
CONECT  715  714                                                      
CONECT  716  714                                                      
CONECT  717  704  718  718  719                                       
CONECT  718  717  717                                                 
CONECT  719  717  721  720                                            
CONECT  720  719                                                      
CONECT  721  719  733  723  722                                       
CONECT  722  721                                                      
CONECT  723  721  725  729  724                                       
CONECT  724  723                                                      
CONECT  725  723  727  726  728                                       
CONECT  726  725                                                      
CONECT  727  725                                                      
CONECT  728  725                                                      
CONECT  729  723  730  731  732                                       
CONECT  730  729                                                      
CONECT  731  729                                                      
CONECT  732  729                                                      
CONECT  733  721  734  734  735                                       
CONECT  734  733  733                                                 
CONECT  735  733  737  736                                            
CONECT  736  735                                                      
CONECT  737  735  753  739  738                                       
CONECT  738  737                                                      
CONECT  739  737  742  741  740                                       
CONECT  740  739                                                      
CONECT  741  739                                                      
CONECT  742  739  745  743  743                                       
CONECT  743  742  742  747  744                                       
CONECT  744  743                                                      
CONECT  745  742  749  749  746                                       
CONECT  746  745                                                      
CONECT  747  743  751  751  748                                       
CONECT  748  747                                                      
CONECT  749  745  745  751  750                                       
CONECT  750  749                                                      
CONECT  751  747  747  749  752                                       
CONECT  752  751                                                      
CONECT  753  737  754  754  755                                       
CONECT  754  753  753                                                 
CONECT  755  753  757  756                                            
CONECT  756  755                                                      
CONECT  757  755  767  759  758                                       
CONECT  758  757                                                      
CONECT  759  757  761  763  760                                       
CONECT  760  759                                                      
CONECT  761  759  762                                                 
CONECT  762  761                                                      
CONECT  763  759  765  764  766                                       
CONECT  764  763                                                      
CONECT  765  763                                                      
CONECT  766  763                                                      
CONECT  767  757  768  768  769                                       
CONECT  768  767  767                                                 
CONECT  769  767  771  770                                            
CONECT  770  769                                                      
CONECT  771  769  773  791  772                                       
CONECT  772  771                                                      
CONECT  773  771  776  774  775                                       
CONECT  774  773                                                      
CONECT  775  773                                                      
CONECT  776  773  777  777  779                                       
CONECT  777  776  776  780  778                                       
CONECT  778  777                                                      
CONECT  779  776  783  782  782                                       
CONECT  780  777  782  781                                            
CONECT  781  780                                                      
CONECT  782  779  779  780  785                                       
CONECT  783  779  787  787  784                                       
CONECT  784  783                                                      
CONECT  785  782  789  789  786                                       
CONECT  786  785                                                      
CONECT  787  783  783  789  788                                       
CONECT  788  787                                                      
CONECT  789  785  785  787  790                                       
CONECT  790  789                                                      
CONECT  791  771  792  792  793                                       
CONECT  792  791  791                                                 
CONECT  793  791  795  794                                            
CONECT  794  793                                                      
CONECT  795  793  805  797  796                                       
CONECT  796  795                                                      
CONECT  797  795  799  801  798                                       
CONECT  798  797                                                      
CONECT  799  797  800                                                 
CONECT  800  799                                                      
CONECT  801  797  802  803  804                                       
CONECT  802  801                                                      
CONECT  803  801                                                      
CONECT  804  801                                                      
CONECT  805  795  806  806  807                                       
CONECT  806  805  805                                                 
CONECT  807  805  809  808                                            
CONECT  808  807                                                      
CONECT  809  807  822  811  810                                       
CONECT  810  809                                                      
CONECT  811  809  814  813  812                                       
CONECT  812  811                                                      
CONECT  813  811                                                      
CONECT  814  811  817  815  816                                       
CONECT  815  814                                                      
CONECT  816  814                                                      
CONECT  817  814  818  818  819                                       
CONECT  818  817  817                                                 
CONECT  819  817  821  820                                            
CONECT  820  819                                                      
CONECT  821  819                                                      
CONECT  822  809  823  823  824                                       
CONECT  823  822  822                                                 
CONECT  824  822  826  825                                            
CONECT  825  824                                                      
CONECT  826  824  839  828  827                                       
CONECT  827  826                                                      
CONECT  828  826  831  829  830                                       
CONECT  829  828                                                      
CONECT  830  828                                                      
CONECT  831  828  834  833  832                                       
CONECT  832  831                                                      
CONECT  833  831                                                      
CONECT  834  831  835                                                 
CONECT  835  834  837  836  838                                       
CONECT  836  835                                                      
CONECT  837  835                                                      
CONECT  838  835                                                      
CONECT  839  826  840  840  841                                       
CONECT  840  839  839                                                 
CONECT  841  839  843  842                                            
CONECT  842  841                                                      
CONECT  843  841  850  845  844                                       
CONECT  844  843                                                      
CONECT  845  843  848  847  846                                       
CONECT  846  845                                                      
CONECT  847  845                                                      
CONECT  848  845  849                                                 
CONECT  849  848                                                      
CONECT  850  843  851  851  852                                       
CONECT  851  850  850                                                 
CONECT  852  850  854  853                                            
CONECT  853  852                                                      
CONECT  854  852  862  856  855                                       
CONECT  855  854                                                      
CONECT  856  854  859  857  858                                       
CONECT  857  856                                                      
CONECT  858  856                                                      
CONECT  859  856  861  860  860                                       
CONECT  860  859  859                                                 
CONECT  861  859                                                      
CONECT  862  854  863  863  864                                       
CONECT  863  862  862                                                 
CONECT  864  862  866  865                                            
CONECT  865  864                                                      
CONECT  866  864  881  868  867                                       
CONECT  867  866                                                      
CONECT  868  866  870  873  869                                       
CONECT  869  868                                                      
CONECT  870  868  877  871  872                                       
CONECT  871  870                                                      
CONECT  872  870                                                      
CONECT  873  868  875  876  874                                       
CONECT  874  873                                                      
CONECT  875  873                                                      
CONECT  876  873                                                      
CONECT  877  870  879  878  880                                       
CONECT  878  877                                                      
CONECT  879  877                                                      
CONECT  880  877                                                      
CONECT  881  866  882  882  883                                       
CONECT  882  881  881                                                 
CONECT  883  881  885  884                                            
CONECT  884  883                                                      
CONECT  885  883  903  887  886                                       
CONECT  886  885                                                      
CONECT  887  885  890  889  888                                       
CONECT  888  887                                                      
CONECT  889  887                                                      
CONECT  890  887  893  891  892                                       
CONECT  891  890                                                      
CONECT  892  890                                                      
CONECT  893  890  896  894  895                                       
CONECT  894  893                                                      
CONECT  895  893                                                      
CONECT  896  893  899  897  898                                       
CONECT  897  896                                                      
CONECT  898  896                                                      
CONECT  899  896  900  902  901                                       
CONECT  900  899                                                      
CONECT  901  899                                                      
CONECT  902  899                                                      
CONECT  903  885  904  904  905                                       
CONECT  904  903  903                                                 
CONECT  905  903  907  906                                            
CONECT  906  905                                                      
CONECT  907  905  915  909  908                                       
CONECT  908  907                                                      
CONECT  909  907  912  911  910                                       
CONECT  910  909                                                      
CONECT  911  909                                                      
CONECT  912  909  913  913  914                                       
CONECT  913  912  912                                                 
CONECT  914  912                                                      
CONECT  915  907  916  916  917                                       
CONECT  916  915  915                                                 
CONECT  917  915  919  918                                            
CONECT  918  917                                                      
CONECT  919  917  931  921  920                                       
CONECT  920  919                                                      
CONECT  921  919  927  923  922                                       
CONECT  922  921                                                      
CONECT  923  921  924  926  925                                       
CONECT  924  923                                                      
CONECT  925  923                                                      
CONECT  926  923                                                      
CONECT  927  921  929  928  930                                       
CONECT  928  927                                                      
CONECT  929  927                                                      
CONECT  930  927                                                      
CONECT  931  919  932  932  933                                       
CONECT  932  931  931                                                 
CONECT  933  931  935  934                                            
CONECT  934  933                                                      
CONECT  935  933  953  937  936                                       
CONECT  936  935                                                      
CONECT  937  935  940  938  939                                       
CONECT  938  937                                                      
CONECT  939  937                                                      
CONECT  940  937  943  941  942                                       
CONECT  941  940                                                      
CONECT  942  940                                                      
CONECT  943  940  946  944  945                                       
CONECT  944  943                                                      
CONECT  945  943                                                      
CONECT  946  943  949  948  947                                       
CONECT  947  946                                                      
CONECT  948  946                                                      
CONECT  949  946  951  952  950                                       
CONECT  950  949                                                      
CONECT  951  949                                                      
CONECT  952  949                                                      
CONECT  953  935  954  954  955                                       
CONECT  954  953  953                                                 
CONECT  955  953  957  956                                            
CONECT  956  955                                                      
CONECT  957  955  969  959  958                                       
CONECT  958  957                                                      
CONECT  959  957  965  961  960                                       
CONECT  960  959                                                      
CONECT  961  959  964  962  963                                       
CONECT  962  961                                                      
CONECT  963  961                                                      
CONECT  964  961                                                      
CONECT  965  959  968  967  966                                       
CONECT  966  965                                                      
CONECT  967  965                                                      
CONECT  968  965                                                      
CONECT  969  957  970  970  971                                       
CONECT  970  969  969                                                 
CONECT  971  969  973  972                                            
CONECT  972  971                                                      
CONECT  973  971  985  975  974                                       
CONECT  974  973                                                      
CONECT  975  973  977  981  976                                       
CONECT  976  975                                                      
CONECT  977  975  980  978  979                                       
CONECT  978  977                                                      
CONECT  979  977                                                      
CONECT  980  977                                                      
CONECT  981  975  982  984  983                                       
CONECT  982  981                                                      
CONECT  983  981                                                      
CONECT  984  981                                                      
CONECT  985  973  986  986  987                                       
CONECT  986  985  985                                                 
CONECT  987  985  989  988                                            
CONECT  988  987                                                      
CONECT  989  987 1004  991  990                                       
CONECT  990  989                                                      
CONECT  991  989  993  996  992                                       
CONECT  992  991                                                      
CONECT  993  991 1000  994  995                                       
CONECT  994  993                                                      
CONECT  995  993                                                      
CONECT  996  991  997  998  999                                       
CONECT  997  996                                                      
CONECT  998  996                                                      
CONECT  999  996                                                      
CONECT 1000  993 1003 1001 1002                                       
CONECT 1001 1000                                                      
CONECT 1002 1000                                                      
CONECT 1003 1000                                                      
CONECT 1004  989 1005 1005 1006                                       
CONECT 1005 1004 1004                                                 
CONECT 1006 1004 1008 1007                                            
CONECT 1007 1006                                                      
CONECT 1008 1006 1023 1010 1009                                       
CONECT 1009 1008                                                      
CONECT 1010 1008 1013 1011 1012                                       
CONECT 1011 1010                                                      
CONECT 1012 1010                                                      
CONECT 1013 1010 1019 1015 1014                                       
CONECT 1014 1013                                                      
CONECT 1015 1013 1018 1016 1017                                       
CONECT 1016 1015                                                      
CONECT 1017 1015                                                      
CONECT 1018 1015                                                      
CONECT 1019 1013 1021 1022 1020                                       
CONECT 1020 1019                                                      
CONECT 1021 1019                                                      
CONECT 1022 1019                                                      
CONECT 1023 1008 1024 1024 1025                                       
CONECT 1024 1023 1023                                                 
CONECT 1025 1023 1027 1026                                            
CONECT 1026 1025                                                      
CONECT 1027 1025 1030 1029 1028                                       
CONECT 1028 1027                                                      
CONECT 1029 1027                                                      
CONECT 1030 1027 1031 1031 1032                                       
CONECT 1031 1030 1030                                                 
CONECT 1032 1030 1034 1033                                            
CONECT 1033 1032                                                      
CONECT 1034 1032 1047 1036 1035                                       
CONECT 1035 1034                                                      
CONECT 1036 1034 1039 1038 1037                                       
CONECT 1037 1036                                                      
CONECT 1038 1036                                                      
CONECT 1039 1036 1042 1041 1040                                       
CONECT 1040 1039                                                      
CONECT 1041 1039                                                      
CONECT 1042 1039 1043 1043 1044                                       
CONECT 1043 1042 1042                                                 
CONECT 1044 1042 1046 1045                                            
CONECT 1045 1044                                                      
CONECT 1046 1044                                                      
CONECT 1047 1034 1048 1048 1049                                       
CONECT 1048 1047 1047                                                 
CONECT 1049 1047 1051 1050                                            
CONECT 1050 1049                                                      
CONECT 1051 1049 1059 1053 1052                                       
CONECT 1052 1051                                                      
CONECT 1053 1051 1056 1054 1055                                       
CONECT 1054 1053                                                      
CONECT 1055 1053                                                      
CONECT 1056 1053 1057 1057 1058                                       
CONECT 1057 1056 1056                                                 
CONECT 1058 1056                                                      
CONECT 1059 1051 1060 1060 1061                                       
CONECT 1060 1059 1059                                                 
CONECT 1061 1059 1062 1070                                            
CONECT 1062 1061 1073 1064 1063                                       
CONECT 1063 1062                                                      
CONECT 1064 1062 1067 1065 1066                                       
CONECT 1065 1064                                                      
CONECT 1066 1064                                                      
CONECT 1067 1064 1070 1068 1069                                       
CONECT 1068 1067                                                      
CONECT 1069 1067                                                      
CONECT 1070 1061 1067 1072 1071                                       
CONECT 1071 1070                                                      
CONECT 1072 1070                                                      
CONECT 1073 1062 1074 1074 1075                                       
CONECT 1074 1073 1073                                                 
CONECT 1075 1073 1077 1076                                            
CONECT 1076 1075                                                      
CONECT 1077 1075 1079 1094 1078                                       
CONECT 1078 1077                                                      
CONECT 1079 1077 1082 1080 1081                                       
CONECT 1080 1079                                                      
CONECT 1081 1079                                                      
CONECT 1082 1079 1085 1083 1083                                       
CONECT 1083 1082 1082 1087 1084                                       
CONECT 1084 1083                                                      
CONECT 1085 1082 1089 1089 1086                                       
CONECT 1086 1085                                                      
CONECT 1087 1083 1091 1091 1088                                       
CONECT 1088 1087                                                      
CONECT 1089 1085 1085 1091 1090                                       
CONECT 1090 1089                                                      
CONECT 1091 1087 1087 1089 1092                                       
CONECT 1092 1091 1093                                                 
CONECT 1093 1092                                                      
CONECT 1094 1077 1095 1095 1096                                       
CONECT 1095 1094 1094                                                 
CONECT 1096 1094 1098 1097                                            
CONECT 1097 1096                                                      
CONECT 1098 1096 1111 1100 1099                                       
CONECT 1099 1098                                                      
CONECT 1100 1098 1103 1102 1101                                       
CONECT 1101 1100                                                      
CONECT 1102 1100                                                      
CONECT 1103 1100 1106 1106 1104                                       
CONECT 1104 1103 1108 1108 1105                                       
CONECT 1105 1104                                                      
CONECT 1106 1103 1103 1110 1107                                       
CONECT 1107 1106                                                      
CONECT 1108 1104 1104 1110 1109                                       
CONECT 1109 1108                                                      
CONECT 1110 1106 1108                                                 
CONECT 1111 1098 1112 1112 1113                                       
CONECT 1112 1111 1111                                                 
CONECT 1113 1111 1115 1114                                            
CONECT 1114 1113                                                      
CONECT 1115 1113 1118 1116 1117                                       
CONECT 1116 1115                                                      
CONECT 1117 1115                                                      
CONECT 1118 1115 1119 1119 1120                                       
CONECT 1119 1118 1118                                                 
CONECT 1120 1118 1121 1129                                            
CONECT 1121 1120 1132 1123 1122                                       
CONECT 1122 1121                                                      
CONECT 1123 1121 1126 1125 1124                                       
CONECT 1124 1123                                                      
CONECT 1125 1123                                                      
CONECT 1126 1123 1129 1127 1128                                       
CONECT 1127 1126                                                      
CONECT 1128 1126                                                      
CONECT 1129 1120 1126 1131 1130                                       
CONECT 1130 1129                                                      
CONECT 1131 1129                                                      
CONECT 1132 1121 1133 1133 1134                                       
CONECT 1133 1132 1132                                                 
CONECT 1134 1132 1136 1135                                            
CONECT 1135 1134                                                      
CONECT 1136 1134 1146 1138 1137                                       
CONECT 1137 1136                                                      
CONECT 1138 1136 1141 1139 1140                                       
CONECT 1139 1138                                                      
CONECT 1140 1138                                                      
CONECT 1141 1138 1142 1142 1143                                       
CONECT 1142 1141 1141                                                 
CONECT 1143 1141 1144 1145                                            
CONECT 1144 1143                                                      
CONECT 1145 1143                                                      
CONECT 1146 1136 1147 1147 1148                                       
CONECT 1147 1146 1146                                                 
CONECT 1148 1146 1150 1149                                            
CONECT 1149 1148                                                      
CONECT 1150 1148 1152 1163 1151                                       
CONECT 1151 1150                                                      
CONECT 1152 1150 1155 1154 1153                                       
CONECT 1153 1152                                                      
CONECT 1154 1152                                                      
CONECT 1155 1152 1158 1157 1156                                       
CONECT 1156 1155                                                      
CONECT 1157 1155                                                      
CONECT 1158 1155 1159 1159 1160                                       
CONECT 1159 1158 1158                                                 
CONECT 1160 1158 1162 1161                                            
CONECT 1161 1160                                                      
CONECT 1162 1160                                                      
CONECT 1163 1150 1164 1164 1165                                       
CONECT 1164 1163 1163                                                 
CONECT 1165 1163 1167 1166                                            
CONECT 1166 1165                                                      
CONECT 1167 1165 1173 1169 1168                                       
CONECT 1168 1167                                                      
CONECT 1169 1167 1171 1170 1172                                       
CONECT 1170 1169                                                      
CONECT 1171 1169                                                      
CONECT 1172 1169                                                      
CONECT 1173 1167 1174 1174 1175                                       
CONECT 1174 1173 1173                                                 
CONECT 1175 1173 1177 1176                                            
CONECT 1176 1175                                                      
CONECT 1177 1175 1190 1179 1178                                       
CONECT 1178 1177                                                      
CONECT 1179 1177 1182 1181 1180                                       
CONECT 1180 1179                                                      
CONECT 1181 1179                                                      
CONECT 1182 1179 1184 1184 1183                                       
CONECT 1183 1182 1186 1186                                            
CONECT 1184 1182 1182 1188 1185                                       
CONECT 1185 1184                                                      
CONECT 1186 1183 1183 1188 1187                                       
CONECT 1187 1186                                                      
CONECT 1188 1184 1186 1189                                            
CONECT 1189 1188                                                      
CONECT 1190 1177 1191 1191 1192                                       
CONECT 1191 1190 1190                                                 
CONECT 1192 1190 1194 1193                                            
CONECT 1193 1192                                                      
CONECT 1194 1192 1197 1196 1195                                       
CONECT 1195 1194                                                      
CONECT 1196 1194                                                      
CONECT 1197 1194 1198 1198 1199                                       
CONECT 1198 1197 1197                                                 
CONECT 1199 1197 1201 1200                                            
CONECT 1200 1199                                                      
CONECT 1201 1199 1216 1203 1202                                       
CONECT 1202 1201                                                      
CONECT 1203 1201 1206 1204 1205                                       
CONECT 1204 1203                                                      
CONECT 1205 1203                                                      
CONECT 1206 1203 1212 1208 1207                                       
CONECT 1207 1206                                                      
CONECT 1208 1206 1209 1210 1211                                       
CONECT 1209 1208                                                      
CONECT 1210 1208                                                      
CONECT 1211 1208                                                      
CONECT 1212 1206 1213 1214 1215                                       
CONECT 1213 1212                                                      
CONECT 1214 1212                                                      
CONECT 1215 1212                                                      
CONECT 1216 1201 1217 1217 1218                                       
CONECT 1217 1216 1216                                                 
CONECT 1218 1216 1220 1219                                            
CONECT 1219 1218                                                      
CONECT 1220 1218 1227 1222 1221                                       
CONECT 1221 1220                                                      
CONECT 1222 1220 1225 1224 1223                                       
CONECT 1223 1222                                                      
CONECT 1224 1222                                                      
CONECT 1225 1222 1226                                                 
CONECT 1226 1225                                                      
CONECT 1227 1220 1228 1228 1229                                       
CONECT 1228 1227 1227                                                 
CONECT 1229 1227 1231 1230                                            
CONECT 1230 1229                                                      
CONECT 1231 1229 1247 1233 1232                                       
CONECT 1232 1231                                                      
CONECT 1233 1231 1236 1235 1234                                       
CONECT 1234 1233                                                      
CONECT 1235 1233                                                      
CONECT 1236 1233 1239 1237 1237                                       
CONECT 1237 1236 1236 1241 1238                                       
CONECT 1238 1237                                                      
CONECT 1239 1236 1243 1243 1240                                       
CONECT 1240 1239                                                      
CONECT 1241 1237 1245 1245 1242                                       
CONECT 1242 1241                                                      
CONECT 1243 1239 1239 1245 1244                                       
CONECT 1244 1243                                                      
CONECT 1245 1241 1241 1243 1246                                       
CONECT 1246 1245                                                      
CONECT 1247 1231 1248 1248 1249                                       
CONECT 1248 1247 1247                                                 
CONECT 1249 1247 1251 1250                                            
CONECT 1250 1249                                                      
CONECT 1251 1249 1253 1258 1252                                       
CONECT 1252 1251                                                      
CONECT 1253 1251 1256 1255 1254                                       
CONECT 1254 1253                                                      
CONECT 1255 1253                                                      
CONECT 1256 1253 1257                                                 
CONECT 1257 1256                                                      
CONECT 1258 1251 1259 1259 1260                                       
CONECT 1259 1258 1258                                                 
CONECT 1260 1258 1262 1261                                            
CONECT 1261 1260                                                      
CONECT 1262 1260 1274 1264 1263                                       
CONECT 1263 1262                                                      
CONECT 1264 1262 1266 1270 1265                                       
CONECT 1265 1264                                                      
CONECT 1266 1264 1269 1267 1268                                       
CONECT 1267 1266                                                      
CONECT 1268 1266                                                      
CONECT 1269 1266                                                      
CONECT 1270 1264 1272 1271 1273                                       
CONECT 1271 1270                                                      
CONECT 1272 1270                                                      
CONECT 1273 1270                                                      
CONECT 1274 1262 1275 1275 1276                                       
CONECT 1275 1274 1274                                                 
CONECT 1276 1274 1278 1277                                            
CONECT 1277 1276                                                      
CONECT 1278 1276 1280 1291 1279                                       
CONECT 1279 1278                                                      
CONECT 1280 1278 1283 1282 1281                                       
CONECT 1281 1280                                                      
CONECT 1282 1280                                                      
CONECT 1283 1280 1286 1285 1284                                       
CONECT 1284 1283                                                      
CONECT 1285 1283                                                      
CONECT 1286 1283 1287 1287 1288                                       
CONECT 1287 1286 1286                                                 
CONECT 1288 1286 1289 1290                                            
CONECT 1289 1288                                                      
CONECT 1290 1288                                                      
CONECT 1291 1278 1292 1292 1293                                       
CONECT 1292 1291 1291                                                 
CONECT 1293 1291 1295 1294                                            
CONECT 1294 1293                                                      
CONECT 1295 1293 1315 1297 1296                                       
CONECT 1296 1295                                                      
CONECT 1297 1295 1300 1299 1298                                       
CONECT 1298 1297                                                      
CONECT 1299 1297                                                      
CONECT 1300 1297 1303 1302 1301                                       
CONECT 1301 1300                                                      
CONECT 1302 1300                                                      
CONECT 1303 1300 1306 1305 1304                                       
CONECT 1304 1303                                                      
CONECT 1305 1303                                                      
CONECT 1306 1303 1308 1308 1307                                       
CONECT 1307 1306                                                      
CONECT 1308 1306 1306 1312 1309                                       
CONECT 1309 1308 1310 1311                                            
CONECT 1310 1309                                                      
CONECT 1311 1309                                                      
CONECT 1312 1308 1313 1314                                            
CONECT 1313 1312                                                      
CONECT 1314 1312                                                      
CONECT 1315 1295 1316 1316 1317                                       
CONECT 1316 1315 1315                                                 
CONECT 1317 1315 1318 1326                                            
CONECT 1318 1317 1329 1320 1319                                       
CONECT 1319 1318                                                      
CONECT 1320 1318 1323 1321 1322                                       
CONECT 1321 1320                                                      
CONECT 1322 1320                                                      
CONECT 1323 1320 1326 1325 1324                                       
CONECT 1324 1323                                                      
CONECT 1325 1323                                                      
CONECT 1326 1317 1323 1327 1328                                       
CONECT 1327 1326                                                      
CONECT 1328 1326                                                      
CONECT 1329 1318 1330 1330 1331                                       
CONECT 1330 1329 1329                                                 
CONECT 1331 1329 1333 1332                                            
CONECT 1332 1331                                                      
CONECT 1333 1331 1345 1335 1334                                       
CONECT 1334 1333                                                      
CONECT 1335 1333 1341 1337 1336                                       
CONECT 1336 1335                                                      
CONECT 1337 1335 1338 1340 1339                                       
CONECT 1338 1337                                                      
CONECT 1339 1337                                                      
CONECT 1340 1337                                                      
CONECT 1341 1335 1342 1344 1343                                       
CONECT 1342 1341                                                      
CONECT 1343 1341                                                      
CONECT 1344 1341                                                      
CONECT 1345 1333 1346 1346 1347                                       
CONECT 1346 1345 1345                                                 
CONECT 1347 1345 1348 1356                                            
CONECT 1348 1347 1359 1350 1349                                       
CONECT 1349 1348                                                      
CONECT 1350 1348 1353 1351 1352                                       
CONECT 1351 1350                                                      
CONECT 1352 1350                                                      
CONECT 1353 1350 1356 1354 1355                                       
CONECT 1354 1353                                                      
CONECT 1355 1353                                                      
CONECT 1356 1347 1353 1357 1358                                       
CONECT 1357 1356                                                      
CONECT 1358 1356                                                      
CONECT 1359 1348 1360 1360 1361                                       
CONECT 1360 1359 1359                                                 
CONECT 1361 1359 1362 1370                                            
CONECT 1362 1361 1373 1364 1363                                       
CONECT 1363 1362                                                      
CONECT 1364 1362 1367 1365 1366                                       
CONECT 1365 1364                                                      
CONECT 1366 1364                                                      
CONECT 1367 1364 1370 1368 1369                                       
CONECT 1368 1367                                                      
CONECT 1369 1367                                                      
CONECT 1370 1361 1367 1372 1371                                       
CONECT 1371 1370                                                      
CONECT 1372 1370                                                      
CONECT 1373 1362 1374 1374 1375                                       
CONECT 1374 1373 1373                                                 
CONECT 1375 1373 1376 1384                                            
CONECT 1376 1375 1378 1387 1377                                       
CONECT 1377 1376                                                      
CONECT 1378 1376 1381 1380 1379                                       
CONECT 1379 1378                                                      
CONECT 1380 1378                                                      
CONECT 1381 1378 1384 1383 1382                                       
CONECT 1382 1381                                                      
CONECT 1383 1381                                                      
CONECT 1384 1375 1381 1386 1385                                       
CONECT 1385 1384                                                      
CONECT 1386 1384                                                      
CONECT 1387 1376 1388 1388 1389                                       
CONECT 1388 1387 1387                                                 
CONECT 1389 1387 1390 1398                                            
CONECT 1390 1389 1392 1401 1391                                       
CONECT 1391 1390                                                      
CONECT 1392 1390 1395 1393 1394                                       
CONECT 1393 1392                                                      
CONECT 1394 1392                                                      
CONECT 1395 1392 1398 1397 1396                                       
CONECT 1396 1395                                                      
CONECT 1397 1395                                                      
CONECT 1398 1389 1395 1399 1400                                       
CONECT 1399 1398                                                      
CONECT 1400 1398                                                      
CONECT 1401 1390 1402 1402 1403                                       
CONECT 1402 1401 1401                                                 
CONECT 1403 1401 1405 1404                                            
CONECT 1404 1403                                                      
CONECT 1405 1403 1412 1407 1406                                       
CONECT 1406 1405                                                      
CONECT 1407 1405 1410 1408 1409                                       
CONECT 1408 1407                                                      
CONECT 1409 1407                                                      
CONECT 1410 1407 1411                                                 
CONECT 1411 1410                                                      
CONECT 1412 1405 1413 1413 1414                                       
CONECT 1413 1412 1412                                                 
CONECT 1414 1412 1416 1415                                            
CONECT 1415 1414                                                      
CONECT 1416 1414 1431 1418 1417                                       
CONECT 1417 1416                                                      
CONECT 1418 1416 1421 1420 1419                                       
CONECT 1419 1418                                                      
CONECT 1420 1418                                                      
CONECT 1421 1418 1427 1423 1422                                       
CONECT 1422 1421                                                      
CONECT 1423 1421 1424 1426 1425                                       
CONECT 1424 1423                                                      
CONECT 1425 1423                                                      
CONECT 1426 1423                                                      
CONECT 1427 1421 1430 1428 1429                                       
CONECT 1428 1427                                                      
CONECT 1429 1427                                                      
CONECT 1430 1427                                                      
CONECT 1431 1416 1432 1432 1433                                       
CONECT 1432 1431 1431                                                 
CONECT 1433 1431 1435 1434                                            
CONECT 1434 1433                                                      
CONECT 1435 1433 1446 1437 1436                                       
CONECT 1436 1435                                                      
CONECT 1437 1435 1440 1438 1439                                       
CONECT 1438 1437                                                      
CONECT 1439 1437                                                      
CONECT 1440 1437 1443 1441 1442                                       
CONECT 1441 1440                                                      
CONECT 1442 1440                                                      
CONECT 1443 1440 1444 1444 1445                                       
CONECT 1444 1443 1443                                                 
CONECT 1445 1443                                                      
CONECT 1446 1435 1447 1447 1448                                       
CONECT 1447 1446 1446                                                 
CONECT 1448 1446 1450 1449                                            
CONECT 1449 1448                                                      
CONECT 1450 1448 1452 1460 1451                                       
CONECT 1451 1450                                                      
CONECT 1452 1450 1455 1454 1453                                       
CONECT 1453 1452                                                      
CONECT 1454 1452                                                      
CONECT 1455 1452 1456 1456 1457                                       
CONECT 1456 1455 1455                                                 
CONECT 1457 1455 1459 1458                                            
CONECT 1458 1457                                                      
CONECT 1459 1457                                                      
CONECT 1460 1450 1461 1461 1462                                       
CONECT 1461 1460 1460                                                 
CONECT 1462 1460 1464 1463                                            
CONECT 1463 1462                                                      
CONECT 1464 1462 1479 1466 1465                                       
CONECT 1465 1464                                                      
CONECT 1466 1464 1468 1471 1467                                       
CONECT 1467 1466                                                      
CONECT 1468 1466 1475 1470 1469                                       
CONECT 1469 1468                                                      
CONECT 1470 1468                                                      
CONECT 1471 1466 1473 1474 1472                                       
CONECT 1472 1471                                                      
CONECT 1473 1471                                                      
CONECT 1474 1471                                                      
CONECT 1475 1468 1478 1477 1476                                       
CONECT 1476 1475                                                      
CONECT 1477 1475                                                      
CONECT 1478 1475                                                      
CONECT 1479 1464 1480 1480 1481                                       
CONECT 1480 1479 1479                                                 
CONECT 1481 1479 1483 1482                                            
CONECT 1482 1481                                                      
CONECT 1483 1481 1485 1500 1484                                       
CONECT 1484 1483                                                      
CONECT 1485 1483 1488 1487 1486                                       
CONECT 1486 1485                                                      
CONECT 1487 1485                                                      
CONECT 1488 1485 1489 1489 1491                                       
CONECT 1489 1488 1488 1493 1490                                       
CONECT 1490 1489                                                      
CONECT 1491 1488 1495 1495 1492                                       
CONECT 1492 1491                                                      
CONECT 1493 1489 1497 1497 1494                                       
CONECT 1494 1493                                                      
CONECT 1495 1491 1491 1497 1496                                       
CONECT 1496 1495                                                      
CONECT 1497 1493 1493 1495 1498                                       
CONECT 1498 1497 1499                                                 
CONECT 1499 1498                                                      
CONECT 1500 1483 1501 1501 1502                                       
CONECT 1501 1500 1500                                                 
CONECT 1502 1500 1504 1503                                            
CONECT 1503 1502                                                      
CONECT 1504 1502 1522 1506 1505                                       
CONECT 1505 1504                                                      
CONECT 1506 1504 1509 1508 1507                                       
CONECT 1507 1506                                                      
CONECT 1508 1506                                                      
CONECT 1509 1506 1512 1511 1510                                       
CONECT 1510 1509                                                      
CONECT 1511 1509                                                      
CONECT 1512 1509 1515 1514 1513                                       
CONECT 1513 1512                                                      
CONECT 1514 1512                                                      
CONECT 1515 1512 1518 1516 1517                                       
CONECT 1516 1515                                                      
CONECT 1517 1515                                                      
CONECT 1518 1515 1521 1520 1519                                       
CONECT 1519 1518                                                      
CONECT 1520 1518                                                      
CONECT 1521 1518
[truncated: 147,898 more chars]
